# Supplementary material for: Community ecology across bacteria, archaea and microbial eukaryotes in the sediment and seawater of coastal Puerto Nuevo, Baja California
Source: PLoS One. 2019 Feb 14;14(2):e0212355. doi: 10.1371/journal.pone.0212355 (PMC6375613; doi:10.1371/journal.pone.0212355)
Supplement: S1 Table — Assigned prokaryotic taxonomy for 16S OTUs. (CSV) [file pone.0212355.s001.csv]

Supplemental Table 1. Assigned Prokaryotic, 16S Taxa to OTU ID
	OTU	Taxa	Kingdom	Phylum	Class	Order	Family	Genus	Species
1	0	d:Bacteria(1.0000),p:Proteobacteria(1.0000),c:Alphaproteobacteria(1.0000),o:SAR11_clade(1.0000),f:Surface_1(0.9595),g:Candidatus_Pelagibacter(0.6585)	Bacteria	Proteobacteria	Alphaproteobacteria	SAR11_clade	Surface_1	Candidatus_Pelagibacter	NA
2	1	d:Bacteria(1.0000),p:Proteobacteria(1.0000),c:Epsilonproteobacteria(1.0000),o:Campylobacterales(1.0000),f:Campylobacteraceae(0.9827),g:Arcobacter(0.9749)	Bacteria	Proteobacteria	Epsilonproteobacteria	Campylobacterales	Campylobacteraceae	Arcobacter	NA
3	2	d:Bacteria(1.0000),p:Proteobacteria(0.9603),c:Gammaproteobacteria(0.9627),o:Oceanospirillales(0.8623),f:Hahellaceae(0.8804),g:Endozoicomonas(0.8898)	Bacteria	Proteobacteria	Gammaproteobacteria	Oceanospirillales	Hahellaceae	Endozoicomonas	NA
4	3	d:Bacteria(1.0000),p:Proteobacteria(0.9672),c:Alphaproteobacteria(0.9782),o:Sphingomonadales(0.9828),f:Sphingomonadaceae(0.8804),g:Sphingomonas(0.8663)	Bacteria	Proteobacteria	Alphaproteobacteria	Sphingomonadales	Sphingomonadaceae	Sphingomonas	NA
5	4	d:Bacteria(1.0000),p:Proteobacteria(0.9230),c:Gammaproteobacteria(0.9046),o:Vibrionales(0.5786),f:Vibrionaceae(0.3956),g:Vibrio(0.0972)	Bacteria	Proteobacteria	Gammaproteobacteria	Vibrionales	Vibrionaceae	Vibrio	NA
6	5	d:Bacteria(1.0000),p:Bacteroidetes(1.0000),c:Flavobacteriia(1.0000),o:Flavobacteriales(1.0000),f:Flavobacteriaceae(1.0000),g:uncultured_1216(0.8429)	Bacteria	Bacteroidetes	Flavobacteriia	Flavobacteriales	Flavobacteriaceae	uncultured_1216	NA
7	6	d:Bacteria(1.0000),p:Cyanobacteria(0.9804),c:Chloroplast(0.9828),o:Unknown_Order_1002334(0.9889),f:Unknown_Family_1002335(0.9906),g:Unknown_Genus_1000441(0.9911)	Bacteria	Cyanobacteria	Chloroplast	Unknown_Order_1002334	Unknown_Family_1002335	Unknown_Genus_1000441	NA
8	7	d:Bacteria(1.0000),p:Bacteroidetes(0.9560),c:Flavobacteriia(0.9410),o:Flavobacteriales(0.9182),f:Flavobacteriaceae(0.9075),g:Wenyingzhuangia(0.2159)	Bacteria	Bacteroidetes	Flavobacteriia	Flavobacteriales	Flavobacteriaceae	Wenyingzhuangia	NA
9	8	d:Bacteria(1.0000),p:Proteobacteria(1.0000),c:Betaproteobacteria(0.9778),o:Burkholderiales(0.9745),f:Comamonadaceae(0.9595),g:Curvibacter(0.8194)	Bacteria	Proteobacteria	Betaproteobacteria	Burkholderiales	Comamonadaceae	Curvibacter	NA
10	9	d:Bacteria(1.0000),p:Proteobacteria(0.9698),c:Alphaproteobacteria(0.9778),o:Rhodobacterales(0.9796),f:Rhodobacteraceae(0.9845),g:Lentibacter(0.6585)	Bacteria	Proteobacteria	Alphaproteobacteria	Rhodobacterales	Rhodobacteraceae	Lentibacter	NA
11	10	d:Bacteria(1.0000),p:Bacteroidetes(0.9913),c:Flavobacteriia(0.9848),o:Flavobacteriales(0.9950),f:Flavobacteriaceae(0.9841),g:Maribacter(0.8429)	Bacteria	Bacteroidetes	Flavobacteriia	Flavobacteriales	Flavobacteriaceae	Maribacter	NA
12	11	d:Bacteria(1.0000),p:Proteobacteria(0.9931),c:Gammaproteobacteria(0.9573),o:Xanthomonadales(0.9720),f:JTB255_marine_benthic_group(0.9179),g:Unknown_Genus_1000984(0.9601)	Bacteria	Proteobacteria	Gammaproteobacteria	Xanthomonadales	JTB255_marine_benthic_group	Unknown_Genus_1000984	NA
13	12	d:Bacteria(1.0000),p:Cyanobacteria(1.0000),c:Cyanobacteria(0.9775),o:SubsectionI(0.9834),f:FamilyI(0.9829),g:Synechococcus(0.8194)	Bacteria	Cyanobacteria	Cyanobacteria	SubsectionI	FamilyI	Synechococcus	NA
14	13	d:Bacteria(1.0000),p:Proteobacteria(1.0000),c:Deltaproteobacteria(1.0000),o:Myxococcales(0.9836),f:Sandaracinaceae(0.9834),g:uncultured_11491(0.9764)	Bacteria	Proteobacteria	Deltaproteobacteria	Myxococcales	Sandaracinaceae	uncultured_11491	NA
15	14	d:Bacteria(1.0000),p:Proteobacteria(0.9672),c:Alphaproteobacteria(0.9782),o:Rhodobacterales(0.9758),f:Rhodobacteraceae(0.9699),g:Sulfitobacter(0.7470)	Bacteria	Proteobacteria	Alphaproteobacteria	Rhodobacterales	Rhodobacteraceae	Sulfitobacter	NA
16	15	d:Bacteria(1.0000),p:Proteobacteria(1.0000),c:Alphaproteobacteria(1.0000),o:Rhodobacterales(0.9826),f:Rhodobacteraceae(0.9838),g:Amylibacter(0.6585)	Bacteria	Proteobacteria	Alphaproteobacteria	Rhodobacterales	Rhodobacteraceae	Amylibacter	NA
17	16	d:Bacteria(1.0000),p:Bacteroidetes(1.0000),c:Flavobacteriia(1.0000),o:Flavobacteriales(1.0000),f:Flavobacteriaceae(0.9824),g:Polaribacter(0.8898)	Bacteria	Bacteroidetes	Flavobacteriia	Flavobacteriales	Flavobacteriaceae	Polaribacter	NA
18	17	d:Bacteria(1.0000),p:Proteobacteria(1.0000),c:Gammaproteobacteria(1.0000),o:Alteromonadales(0.9836),f:Alteromonadaceae(0.9827),g:Alteromonas(0.8429)	Bacteria	Proteobacteria	Gammaproteobacteria	Alteromonadales	Alteromonadaceae	Alteromonas	NA
19	18	d:Bacteria(1.0000),p:Proteobacteria(1.0000),c:Gammaproteobacteria(1.0000),o:Alteromonadales(0.9832),f:Pseudoalteromonadaceae(0.9803),g:Pseudoalteromonas(0.9741)	Bacteria	Proteobacteria	Gammaproteobacteria	Alteromonadales	Pseudoalteromonadaceae	Pseudoalteromonas	NA
20	19	d:Bacteria(1.0000),p:Bacteroidetes(0.9592),c:Flavobacteriia(0.9681),o:Flavobacteriales(0.9745),f:Flavobacteriaceae(0.9491),g:Robiginitalea(0.3044)	Bacteria	Bacteroidetes	Flavobacteriia	Flavobacteriales	Flavobacteriaceae	Robiginitalea	NA
21	20	d:Bacteria(1.0000),p:Proteobacteria(1.0000),c:Gammaproteobacteria(1.0000),o:Oceanospirillales(0.9832),f:SAR86_clade(0.9831),g:Unknown_Genus_1000950(0.9772)	Bacteria	Proteobacteria	Gammaproteobacteria	Oceanospirillales	SAR86_clade	Unknown_Genus_1000950	NA
22	21	d:Bacteria(1.0000),p:Proteobacteria(0.9698),c:Gammaproteobacteria(0.9786),o:BD7_8_marine_group(0.9796),f:Unknown_Family_1002603(0.9845),g:Unknown_Genus_1000892(0.9746)	Bacteria	Proteobacteria	Gammaproteobacteria	BD7_8_marine_group	Unknown_Family_1002603	Unknown_Genus_1000892	NA
23	22	d:Bacteria(1.0000),p:Bacteroidetes(0.9840),c:Flavobacteriia(0.9835),o:Flavobacteriales(0.9909),f:Flavobacteriaceae(0.9841),g:Zeaxanthinibacter(0.8194)	Bacteria	Bacteroidetes	Flavobacteriia	Flavobacteriales	Flavobacteriaceae	Zeaxanthinibacter	NA
24	23	d:Bacteria(1.0000),p:Bacteroidetes(0.9672),c:Flavobacteriia(0.9782),o:Flavobacteriales(0.9828),f:Flavobacteriaceae(0.9836),g:Aquibacter(0.9367)	Bacteria	Bacteroidetes	Flavobacteriia	Flavobacteriales	Flavobacteriaceae	Aquibacter	NA
25	24	d:Bacteria(1.0000),p:Proteobacteria(0.9665),c:Gammaproteobacteria(0.9735),o:Chromatiales(0.9462),f:Granulosicoccaceae(0.9179),g:Granulosicoccus(0.9601)	Bacteria	Proteobacteria	Gammaproteobacteria	Chromatiales	Granulosicoccaceae	Granulosicoccus	NA
26	25	d:Bacteria(1.0000),p:Bacteroidetes(0.9718),c:Flavobacteriia(0.9785),o:Flavobacteriales(0.9841),f:Flavobacteriaceae(0.9834),g:Polaribacter(0.6585)	Bacteria	Bacteroidetes	Flavobacteriia	Flavobacteriales	Flavobacteriaceae	Polaribacter	NA
27	26	d:Bacteria(1.0000),p:Actinobacteria(1.0000),c:Acidimicrobiia(1.0000),o:Acidimicrobiales(1.0000),f:OM1_clade(1.0000),g:Candidatus_Actinomarina(0.9749)	Bacteria	Actinobacteria	Acidimicrobiia	Acidimicrobiales	OM1_clade	Candidatus_Actinomarina	NA
28	27	d:Bacteria(1.0000),p:Proteobacteria(0.9560),c:Gammaproteobacteria(0.9519),o:Oceanospirillales(0.9182),f:Oceanospirillaceae(0.9075),g:Neptuniibacter(0.8194)	Bacteria	Proteobacteria	Gammaproteobacteria	Oceanospirillales	Oceanospirillaceae	Neptuniibacter	NA
29	28	d:Bacteria(1.0000),p:Proteobacteria(0.9646),c:Gammaproteobacteria(0.9793),o:Oceanospirillales(0.9771),f:Oceanospirillaceae(0.9803),g:Marinomonas(0.9741)	Bacteria	Proteobacteria	Gammaproteobacteria	Oceanospirillales	Oceanospirillaceae	Marinomonas	NA
30	29	d:Bacteria(1.0000),p:Bacteroidetes(0.9840),c:Flavobacteriia(0.9835),o:Flavobacteriales(0.9909),f:Flavobacteriaceae(0.9923),g:Muriicola(0.3044)	Bacteria	Bacteroidetes	Flavobacteriia	Flavobacteriales	Flavobacteriaceae	Muriicola	NA
31	30	d:Bacteria(1.0000),p:Bacteroidetes(1.0000),c:Flavobacteriia(0.9778),o:Flavobacteriales(0.9836),f:Cryomorphaceae(0.9834),g:Owenweeksia(0.9764)	Bacteria	Bacteroidetes	Flavobacteriia	Flavobacteriales	Cryomorphaceae	Owenweeksia	NA
32	31	d:Bacteria(1.0000),p:Bacteroidetes(0.9949),c:Flavobacteriia(0.9904),o:Flavobacteriales(0.9970),f:Flavobacteriaceae(0.9974),g:NS5_marine_group(0.9736)	Bacteria	Bacteroidetes	Flavobacteriia	Flavobacteriales	Flavobacteriaceae	NS5_marine_group	NA
33	32	d:Bacteria(1.0000),p:Bacteroidetes(0.9949),c:Flavobacteriia(0.9904),o:Flavobacteriales(0.9970),f:Flavobacteriaceae(0.9831),g:NS4_marine_group(0.9734)	Bacteria	Bacteroidetes	Flavobacteriia	Flavobacteriales	Flavobacteriaceae	NS4_marine_group	NA
34	33	d:Bacteria(1.0000),p:Cyanobacteria(1.0000),c:Chloroplast(1.0000),o:Unknown_Order_1002334(1.0000),f:Unknown_Family_1002335(1.0000),g:Unknown_Genus_1000441(1.0000)	Bacteria	Cyanobacteria	Chloroplast	Unknown_Order_1002334	Unknown_Family_1002335	Unknown_Genus_1000441	NA
35	34	d:Bacteria(1.0000),p:Proteobacteria(0.9986),c:Alphaproteobacteria(0.9968),o:SAR11_clade(0.9990),f:Surface_2(0.6504),g:Unknown_Genus_1000744(0.6585)	Bacteria	Proteobacteria	Alphaproteobacteria	SAR11_clade	Surface_2	Unknown_Genus_1000744	NA
36	35	d:Bacteria(1.0000),p:Bacteroidetes(1.0000),c:Flavobacteriia(1.0000),o:Flavobacteriales(1.0000),f:Flavobacteriaceae(1.0000),g:NS5_marine_group(0.9756)	Bacteria	Bacteroidetes	Flavobacteriia	Flavobacteriales	Flavobacteriaceae	NS5_marine_group	NA
37	36	d:Bacteria(1.0000),p:Bacteroidetes(1.0000),c:Flavobacteriia(1.0000),o:Flavobacteriales(1.0000),f:Flavobacteriaceae(0.9824),g:NS5_marine_group(0.9744)	Bacteria	Bacteroidetes	Flavobacteriia	Flavobacteriales	Flavobacteriaceae	NS5_marine_group	NA
38	37	d:Bacteria(1.0000),p:Proteobacteria(0.9705),c:Gammaproteobacteria(0.9778),o:Oceanospirillales(0.9830),f:SAR86_clade(0.9834),g:Unknown_Genus_1000950(0.9764)	Bacteria	Proteobacteria	Gammaproteobacteria	Oceanospirillales	SAR86_clade	Unknown_Genus_1000950	NA
39	38	d:Bacteria(1.0000),p:Proteobacteria(0.9646),c:Gammaproteobacteria(0.9410),o:Chromatiales(0.9182),f:Ectothiorhodospiraceae(0.9075),g:Unknown_Genus_1000902(0.9132)	Bacteria	Proteobacteria	Gammaproteobacteria	Chromatiales	Ectothiorhodospiraceae	Unknown_Genus_1000902	NA
40	39	d:Bacteria(1.0000),p:Proteobacteria(0.9665),c:Gammaproteobacteria(0.9786),o:Oceanospirillales(0.9783),f:Oceanospirillaceae(0.9803),g:Neptuniibacter(0.9736)	Bacteria	Proteobacteria	Gammaproteobacteria	Oceanospirillales	Oceanospirillaceae	Neptuniibacter	NA
41	40	d:Bacteria(1.0000),p:Bacteroidetes(0.9705),c:Sphingobacteriia(0.9248),o:Sphingobacteriales(0.8343),f:Saprospiraceae(0.6964),g:uncultured_1272(0.2159)	Bacteria	Bacteroidetes	Sphingobacteriia	Sphingobacteriales	Saprospiraceae	uncultured_1272	NA
42	41	d:Archaea(0.0000),p:Miscellaneous_Crenarchaeotic_Group(0.0012),c:Unknown_Class_1002026(0.0008),o:Unknown_Order_1002027(0.0002),f:Unknown_Family_1002028(0.0001),g:Unknown_Genus_1000090(0.0000)	Archaea	Miscellaneous_Crenarchaeotic_Group	Unknown_Class_1002026	Unknown_Order_1002027	Unknown_Family_1002028	Unknown_Genus_1000090	NA
43	42	d:Bacteria(1.0000),p:Bacteroidetes(0.9230),c:Flavobacteriia(0.9302),o:Flavobacteriales(0.8623),f:Flavobacteriaceae(0.8344),g:Lutibacter(0.1411)	Bacteria	Bacteroidetes	Flavobacteriia	Flavobacteriales	Flavobacteriaceae	Lutibacter	NA
44	43	d:Bacteria(1.0000),p:Proteobacteria(0.9550),c:Alphaproteobacteria(0.9464),o:Rhodobacterales(0.7223),f:Rhodobacteraceae(0.6504),g:Thalassobius(0.1411)	Bacteria	Proteobacteria	Alphaproteobacteria	Rhodobacterales	Rhodobacteraceae	Thalassobius	NA
45	44	d:Bacteria(1.0000),p:Gracilibacteria(0.7288),c:Unknown_Class_1002391(0.6477),o:Unknown_Order_1002392(0.5786),f:Unknown_Family_1002393(0.3956),g:Unknown_Genus_1000568(0.1118)	Bacteria	Gracilibacteria	Unknown_Class_1002391	Unknown_Order_1002392	Unknown_Family_1002393	Unknown_Genus_1000568	NA
46	45	d:Bacteria(1.0000),p:Proteobacteria(0.9665),c:Alphaproteobacteria(0.9786),o:Rhodobacterales(0.9707),f:Rhodobacteraceae(0.9283),g:Tropicibacter(0.4815)	Bacteria	Proteobacteria	Alphaproteobacteria	Rhodobacterales	Rhodobacteraceae	Tropicibacter	NA
47	46	d:Bacteria(1.0000),p:Proteobacteria(0.9949),c:Gammaproteobacteria(0.9797),o:Oceanospirillales(0.9796),f:JL_ETNP_Y6(0.5583),g:Unknown_Genus_1000942(0.4815)	Bacteria	Proteobacteria	Gammaproteobacteria	Oceanospirillales	JL_ETNP_Y6	Unknown_Genus_1000942	NA
48	47	d:Bacteria(1.0000),p:Proteobacteria(0.9685),c:Alphaproteobacteria(0.9775),o:Rhizobiales(0.9826),f:Bradyrhizobiaceae(0.9283),g:Bradyrhizobium(0.7470)	Bacteria	Proteobacteria	Alphaproteobacteria	Rhizobiales	Bradyrhizobiaceae	Bradyrhizobium	NA
49	48	d:Bacteria(1.0000),p:Gracilibacteria(0.9635),c:Unknown_Class_1002391(0.9797),o:Unknown_Order_1002392(0.9796),f:Unknown_Family_1002393(0.9845),g:Unknown_Genus_1000568(0.9746)	Bacteria	Gracilibacteria	Unknown_Class_1002391	Unknown_Order_1002392	Unknown_Family_1002393	Unknown_Genus_1000568	NA
50	49	d:Bacteria(1.0000),p:Proteobacteria(1.0000),c:Alphaproteobacteria(1.0000),o:Rhodospirillales(1.0000),f:Rhodospirillaceae(1.0000),g:AEGEAN_169_marine_group(1.0000)	Bacteria	Proteobacteria	Alphaproteobacteria	Rhodospirillales	Rhodospirillaceae	AEGEAN_169_marine_group	NA
51	50	d:Bacteria(1.0000),p:Proteobacteria(0.9698),c:Alphaproteobacteria(0.9778),o:Caulobacterales(0.9809),f:Hyphomonadaceae(0.9843),g:Robiginitomaculum(0.9132)	Bacteria	Proteobacteria	Alphaproteobacteria	Caulobacterales	Hyphomonadaceae	Robiginitomaculum	NA
52	51	d:Bacteria(1.0000),p:Bacteroidetes(0.9913),c:Flavobacteriia(0.9848),o:Flavobacteriales(0.9950),f:Flavobacteriaceae(0.9957),g:Lacinutrix(0.4815)	Bacteria	Bacteroidetes	Flavobacteriia	Flavobacteriales	Flavobacteriaceae	Lacinutrix	NA
53	52	d:Bacteria(1.0000),p:Proteobacteria(0.9656),c:Gammaproteobacteria(0.8575),o:Xanthomonadales(0.7503),f:JTB255_marine_benthic_group(0.6964),g:Unknown_Genus_1000984(0.7470)	Bacteria	Proteobacteria	Gammaproteobacteria	Xanthomonadales	JTB255_marine_benthic_group	Unknown_Genus_1000984	NA
54	53	d:Bacteria(1.0000),p:Bacteroidetes(0.9738),c:Sphingobacteriia(0.9573),o:Sphingobacteriales(0.9720),f:Saprospiraceae(0.9387),g:uncultured_1272(0.6585)	Bacteria	Bacteroidetes	Sphingobacteriia	Sphingobacteriales	Saprospiraceae	uncultured_1272	NA
55	54	d:Bacteria(1.0000),p:Proteobacteria(0.9770),c:Betaproteobacteria(0.9627),o:Methylophilales(0.8343),f:Methylophilaceae(0.8344),g:OM43_clade(0.8663)	Bacteria	Proteobacteria	Betaproteobacteria	Methylophilales	Methylophilaceae	OM43_clade	NA
56	55	d:Bacteria(1.0000),p:Proteobacteria(0.9931),c:Alphaproteobacteria(0.9873),o:Caulobacterales(0.9809),f:Hyphomonadaceae(0.9843),g:Litorimonas(0.5700)	Bacteria	Proteobacteria	Alphaproteobacteria	Caulobacterales	Hyphomonadaceae	Litorimonas	NA
57	56	d:Bacteria(1.0000),p:Bacteroidetes(0.7206),c:Sphingobacteriia(0.5474),o:Sphingobacteriales(0.3172),f:S15_21(0.1402),g:Unknown_Genus_1000338(0.0104)	Bacteria	Bacteroidetes	Sphingobacteriia	Sphingobacteriales	S15_21	Unknown_Genus_1000338	NA
58	57	d:Bacteria(1.0000),p:Proteobacteria(0.9672),c:Alphaproteobacteria(0.9782),o:Rhodobacterales(0.9771),f:Rhodobacteraceae(0.9803),g:Pseudophaeobacter(0.9132)	Bacteria	Proteobacteria	Alphaproteobacteria	Rhodobacterales	Rhodobacteraceae	Pseudophaeobacter	NA
59	58	d:Bacteria(1.0000),p:Bacteroidetes(0.9738),c:Cytophagia(0.9775),o:Cytophagales(0.9834),f:Flammeovirgaceae(0.9845),g:uncultured_1059(0.9741)	Bacteria	Bacteroidetes	Cytophagia	Cytophagales	Flammeovirgaceae	uncultured_1059	NA
60	59	d:Bacteria(1.0000),p:Cyanobacteria(0.9804),c:Chloroplast(0.9828),o:Unknown_Order_1002334(0.9889),f:Unknown_Family_1002335(0.9906),g:Unknown_Genus_1000441(0.9911)	Bacteria	Cyanobacteria	Chloroplast	Unknown_Order_1002334	Unknown_Family_1002335	Unknown_Genus_1000441	NA
61	60	d:Bacteria(1.0000),p:Chlorobi(0.9635),c:Ignavibacteria(0.9797),o:Ignavibacteriales(0.9796),f:Ignavibacteriaceae(0.7424),g:Ignavibacterium(0.8194)	Bacteria	Chlorobi	Ignavibacteria	Ignavibacteriales	Ignavibacteriaceae	Ignavibacterium	NA
62	61	d:Bacteria(1.0000),p:Proteobacteria(0.9949),c:Deltaproteobacteria(0.9904),o:Desulfobacterales(0.9832),f:Desulfobacteraceae(0.9831),g:Sva0081_sediment_group(0.9132)	Bacteria	Proteobacteria	Deltaproteobacteria	Desulfobacterales	Desulfobacteraceae	Sva0081_sediment_group	NA
63	62	d:Bacteria(1.0000),p:Bacteroidetes(0.9840),c:Flavobacteriia(0.9835),o:Flavobacteriales(0.9909),f:Flavobacteriaceae(0.9841),g:Flavobacterium(0.9367)	Bacteria	Bacteroidetes	Flavobacteriia	Flavobacteriales	Flavobacteriaceae	Flavobacterium	NA
64	63	d:Bacteria(1.0000),p:Proteobacteria(1.0000),c:Alphaproteobacteria(1.0000),o:Rickettsiales(1.0000),f:SAR116_clade(1.0000),g:Unknown_Genus_1000731(1.0000)	Bacteria	Proteobacteria	Alphaproteobacteria	Rickettsiales	SAR116_clade	Unknown_Genus_1000731	NA
65	64	d:Bacteria(1.0000),p:Proteobacteria(0.9698),c:Gammaproteobacteria(0.9790),o:Thiotrichales(0.9809),f:Thiotrichaceae(0.9843),g:Leucothrix(0.9734)	Bacteria	Proteobacteria	Gammaproteobacteria	Thiotrichales	Thiotrichaceae	Leucothrix	NA
66	65	d:Bacteria(1.0000),p:Bacteroidetes(0.9592),c:Flavobacteriia(0.9681),o:Flavobacteriales(0.9745),f:Flavobacteriaceae(0.9595),g:Aquibacter(0.3930)	Bacteria	Bacteroidetes	Flavobacteriia	Flavobacteriales	Flavobacteriaceae	Aquibacter	NA
67	66	d:Bacteria(1.0000),p:Proteobacteria(0.9705),c:Gammaproteobacteria(0.9248),o:Alteromonadales(0.7783),f:Alteromonadaceae(0.7424),g:Glaciecola(0.0533)	Bacteria	Proteobacteria	Gammaproteobacteria	Alteromonadales	Alteromonadaceae	Glaciecola	NA
68	67	d:Bacteria(1.0000),p:Bacteroidetes(0.9230),c:Flavobacteriia(0.9302),o:Flavobacteriales(0.8623),f:Flavobacteriaceae(0.8344),g:Ulvibacter(0.1118)	Bacteria	Bacteroidetes	Flavobacteriia	Flavobacteriales	Flavobacteriaceae	Ulvibacter	NA
69	68	d:Bacteria(1.0000),p:Bacteroidetes(0.9550),c:Sphingobacteriia(0.9248),o:Sphingobacteriales(0.8343),f:Saprospiraceae(0.7884),g:uncultured_1272(0.3930)	Bacteria	Bacteroidetes	Sphingobacteriia	Sphingobacteriales	Saprospiraceae	uncultured_1272	NA
70	69	d:Bacteria(1.0000),p:Proteobacteria(1.0000),c:Alphaproteobacteria(1.0000),o:OCS116_clade(0.9828),f:Unknown_Family_1002537(0.9836),g:Unknown_Genus_1000667(0.9756)	Bacteria	Proteobacteria	Alphaproteobacteria	OCS116_clade	Unknown_Family_1002537	Unknown_Genus_1000667	NA
71	70	d:Bacteria(1.0000),p:Proteobacteria(0.9665),c:Deltaproteobacteria(0.9786),o:Desulfobacterales(0.9826),f:Desulfobulbaceae(0.9838),g:Desulfotalea(0.5700)	Bacteria	Proteobacteria	Deltaproteobacteria	Desulfobacterales	Desulfobulbaceae	Desulfotalea	NA
72	71	d:Bacteria(1.0000),p:Cyanobacteria(0.9571),c:Chloroplast(0.9573),o:Unknown_Order_1002334(0.9720),f:Unknown_Family_1002335(0.9387),g:Unknown_Genus_1000441(0.9731)	Bacteria	Cyanobacteria	Chloroplast	Unknown_Order_1002334	Unknown_Family_1002335	Unknown_Genus_1000441	NA
73	72	d:Bacteria(1.0000),p:Proteobacteria(1.0000),c:Gammaproteobacteria(1.0000),o:Alteromonadales(0.9830),f:Psychromonadaceae(0.9834),g:Psychromonas(0.9764)	Bacteria	Proteobacteria	Gammaproteobacteria	Alteromonadales	Psychromonadaceae	Psychromonas	NA
74	73	d:Bacteria(1.0000),p:Bacteroidetes(0.9646),c:Sphingobacteriia(0.6924),o:Sphingobacteriales(0.6091),f:Saprospiraceae(0.4137),g:uncultured_1272(0.0283)	Bacteria	Bacteroidetes	Sphingobacteriia	Sphingobacteriales	Saprospiraceae	uncultured_1272	NA
75	74	d:Archaea(1.0000),p:Thaumarchaeota(0.9053),c:Marine_Group_I(0.9248),o:Unknown_Order_292(0.7223),f:Unknown_Family_293(0.6504),g:Candidatus_Nitrosopumilus(0.6585)	Archaea	Thaumarchaeota	Marine_Group_I	Unknown_Order_292	Unknown_Family_293	Candidatus_Nitrosopumilus	NA
76	75	d:Bacteria(1.0000),p:Marinimicrobia__SAR406_clade_(1.0000),c:Unknown_Class_1002465(1.0000),o:Unknown_Order_1002466(1.0000),f:Unknown_Family_1002467(1.0000),g:Unknown_Genus_1000602(1.0000)	Bacteria	Marinimicrobia__SAR406_clade_	Unknown_Class_1002465	Unknown_Order_1002466	Unknown_Family_1002467	Unknown_Genus_1000602	NA
77	76	d:Bacteria(1.0000),p:Proteobacteria(0.9646),c:Gammaproteobacteria(0.9519),o:E01_9C_26_marine_group(0.9462),f:Unknown_Family_1002611(0.9179),g:Unknown_Genus_1000908(0.9601)	Bacteria	Proteobacteria	Gammaproteobacteria	E01_9C_26_marine_group	Unknown_Family_1002611	Unknown_Genus_1000908	NA
78	77	d:Bacteria(1.0000),p:Planctomycetes(1.0000),c:Planctomycetacia(1.0000),o:Planctomycetales(1.0000),f:Planctomycetaceae(1.0000),g:Blastopirellula(0.9753)	Bacteria	Planctomycetes	Planctomycetacia	Planctomycetales	Planctomycetaceae	Blastopirellula	NA
79	78	d:Bacteria(1.0000),p:Bacteroidetes(0.8522),c:Flavobacteriia(0.6924),o:Flavobacteriales(0.6091),f:NS9_marine_group(0.3594),g:Unknown_Genus_1000316(0.0825)	Bacteria	Bacteroidetes	Flavobacteriia	Flavobacteriales	NS9_marine_group	Unknown_Genus_1000316	NA
80	79	d:Bacteria(1.0000),p:Bacteroidetes(0.9665),c:Flavobacteriia(0.9786),o:Flavobacteriales(0.9826),f:Flavobacteriaceae(0.9843),g:Dokdonia(0.4815)	Bacteria	Bacteroidetes	Flavobacteriia	Flavobacteriales	Flavobacteriaceae	Dokdonia	NA
81	80	d:Bacteria(1.0000),p:Proteobacteria(0.9560),c:Gammaproteobacteria(0.9302),o:Sva0071(0.8623),f:Unknown_Family_1002626(0.8804),g:Unknown_Genus_1000970(0.8898)	Bacteria	Proteobacteria	Gammaproteobacteria	Sva0071	Unknown_Family_1002626	Unknown_Genus_1000970	NA
82	81	d:Bacteria(1.0000),p:Proteobacteria(0.9913),c:Gammaproteobacteria(0.9778),o:Oceanospirillales(0.9826),f:SAR86_clade(0.9838),g:Unknown_Genus_1000950(0.9753)	Bacteria	Proteobacteria	Gammaproteobacteria	Oceanospirillales	SAR86_clade	Unknown_Genus_1000950	NA
83	82	d:Bacteria(1.0000),p:Bacteroidetes(0.7815),c:Sphingobacteriia(0.6924),o:Sphingobacteriales(0.6091),f:Saprospiraceae(0.3412),g:uncultured_1272(0.0212)	Bacteria	Bacteroidetes	Sphingobacteriia	Sphingobacteriales	Saprospiraceae	uncultured_1272	NA
84	83	d:Bacteria(1.0000),p:Proteobacteria(0.9550),c:Gammaproteobacteria(0.9302),o:Cellvibrionales(0.7503),f:Halieaceae(0.5583),g:OM60_NOR5__clade(0.1118)	Bacteria	Proteobacteria	Gammaproteobacteria	Cellvibrionales	Halieaceae	OM60_NOR5__clade	NA
85	84	d:Bacteria(1.0000),p:Planctomycetes(1.0000),c:Planctomycetacia(0.9808),o:Planctomycetales(0.9855),f:Planctomycetaceae(0.9855),g:Rhodopirellula(0.9749)	Bacteria	Planctomycetes	Planctomycetacia	Planctomycetales	Planctomycetaceae	Rhodopirellula	NA
86	85	d:Bacteria(1.0000),p:Bacteroidetes(0.9691),c:Flavobacteriia(0.9775),o:Flavobacteriales(0.9834),f:Flavobacteriaceae(0.9829),g:Nonlabens(0.9736)	Bacteria	Bacteroidetes	Flavobacteriia	Flavobacteriales	Flavobacteriaceae	Nonlabens	NA
87	86	d:Bacteria(1.0000),p:Proteobacteria(0.9949),c:Alphaproteobacteria(0.9904),o:Caulobacterales(0.9809),f:Hyphomonadaceae(0.9843),g:uncultured_2407(0.9729)	Bacteria	Proteobacteria	Alphaproteobacteria	Caulobacterales	Hyphomonadaceae	uncultured_2407	NA
88	87	d:Bacteria(1.0000),p:Planctomycetes(1.0000),c:Planctomycetacia(1.0000),o:Planctomycetales(1.0000),f:Planctomycetaceae(1.0000),g:uncultured_2371(0.9756)	Bacteria	Planctomycetes	Planctomycetacia	Planctomycetales	Planctomycetaceae	uncultured_2371	NA
89	88	d:Bacteria(1.0000),p:Bacteroidetes(0.9665),c:Flavobacteriia(0.9786),o:Flavobacteriales(0.9826),f:Flavobacteriaceae(0.9838),g:uncultured_1216(0.9367)	Bacteria	Bacteroidetes	Flavobacteriia	Flavobacteriales	Flavobacteriaceae	uncultured_1216	NA
90	89	d:Bacteria(1.0000),p:Bacteroidetes(0.9784),c:Cytophagia(0.9681),o:Cytophagales(0.9745),f:Flammeovirgaceae(0.8344),g:uncultured_1059(0.8194)	Bacteria	Bacteroidetes	Cytophagia	Cytophagales	Flammeovirgaceae	uncultured_1059	NA
91	90	d:Bacteria(1.0000),p:Proteobacteria(0.9804),c:Gammaproteobacteria(0.9627),o:Order_Incertae_Sedis_3682(0.8903),f:Family_Incertae_Sedis_3683(0.8971),g:Marinicella(0.9132)	Bacteria	Proteobacteria	Gammaproteobacteria	Order_Incertae_Sedis_3682	Family_Incertae_Sedis_3683	Marinicella	NA
92	91	d:Bacteria(1.0000),p:Proteobacteria(0.7638),c:Alphaproteobacteria(0.7160),o:Rickettsiales(0.4230),f:SAR116_clade(0.2733),g:Unknown_Genus_1000731(0.0283)	Bacteria	Proteobacteria	Alphaproteobacteria	Rickettsiales	SAR116_clade	Unknown_Genus_1000731	NA
93	92	d:Bacteria(1.0000),p:Bacteroidetes(0.7288),c:Sphingobacteriia(0.6180),o:Sphingobacteriales(0.4935),f:Saprospiraceae(0.1668),g:uncultured_1272(0.0061)	Bacteria	Bacteroidetes	Sphingobacteriia	Sphingobacteriales	Saprospiraceae	uncultured_1272	NA
94	93	d:Bacteria(1.0000),p:Proteobacteria(0.9560),c:Deltaproteobacteria(0.9519),o:Desulfobacterales(0.9707),f:Desulfobulbaceae(0.9283),g:Desulforhopalus(0.1264)	Bacteria	Proteobacteria	Deltaproteobacteria	Desulfobacterales	Desulfobulbaceae	Desulforhopalus	NA
95	94	d:Bacteria(1.0000),p:Proteobacteria(0.7315),c:Alphaproteobacteria(0.6254),o:Rhodospirillales(0.5288),f:Rhodospirillaceae(0.3412),g:AEGEAN_169_marine_group(0.0533)	Bacteria	Proteobacteria	Alphaproteobacteria	Rhodospirillales	Rhodospirillaceae	AEGEAN_169_marine_group	NA
96	95	d:Bacteria(1.0000),p:Proteobacteria(0.7315),c:Gammaproteobacteria(0.6180),o:34P16(0.4582),f:Unknown_Family_1002599(0.2999),g:Unknown_Genus_1000878(0.0386)	Bacteria	Proteobacteria	Gammaproteobacteria	34P16	Unknown_Family_1002599	Unknown_Genus_1000878	NA
97	96	d:Bacteria(1.0000),p:Bacteroidetes(0.7462),c:Sphingobacteriia(0.6688),o:Sphingobacteriales(0.5939),f:Saprospiraceae(0.3412),g:uncultured_1272(0.0212)	Bacteria	Bacteroidetes	Sphingobacteriia	Sphingobacteriales	Saprospiraceae	uncultured_1272	NA
98	97	d:Bacteria(1.0000),p:Bacteroidetes(0.9698),c:Bacteroidia(0.9793),o:Bacteroidales(0.9809),f:Marinilabiaceae(0.9843),g:uncultured_939(0.9746)	Bacteria	Bacteroidetes	Bacteroidia	Bacteroidales	Marinilabiaceae	uncultured_939	NA
99	98	d:Bacteria(1.0000),p:Bacteroidetes(0.9406),c:Flavobacteriia(0.9356),o:Flavobacteriales(0.8903),f:Flavobacteriaceae(0.8344),g:Maritimimonas(0.1411)	Bacteria	Bacteroidetes	Flavobacteriia	Flavobacteriales	Flavobacteriaceae	Maritimimonas	NA
100	99	d:Bacteria(1.0000),p:Bacteroidetes(0.9685),c:Flavobacteriia(0.9775),o:Flavobacteriales(0.9832),f:Flavobacteriaceae(0.9831),g:Ulvibacter(0.9729)	Bacteria	Bacteroidetes	Flavobacteriia	Flavobacteriales	Flavobacteriaceae	Ulvibacter	NA
101	100	d:Bacteria(1.0000),p:Proteobacteria(0.9571),c:Gammaproteobacteria(0.9410),o:Cellvibrionales(0.7783),f:Cellvibrionaceae(0.6964),g:Unknown_Genus_1000898(0.3044)	Bacteria	Proteobacteria	Gammaproteobacteria	Cellvibrionales	Cellvibrionaceae	Unknown_Genus_1000898	NA
102	101	d:Bacteria(1.0000),p:Cyanobacteria(0.9790),c:Chloroplast(0.9825),o:Unknown_Order_1002334(0.9879),f:Unknown_Family_1002335(0.9898),g:Unknown_Genus_1000441(0.9902)	Bacteria	Cyanobacteria	Chloroplast	Unknown_Order_1002334	Unknown_Family_1002335	Unknown_Genus_1000441	NA
103	102	d:Bacteria(1.0000),p:Bacteroidetes(0.7179),c:Sphingobacteriia(0.3870),o:Sphingobacteriales(0.2275),f:NS11_12_marine_group(0.1193),g:Unknown_Genus_1000336(0.0073)	Bacteria	Bacteroidetes	Sphingobacteriia	Sphingobacteriales	NS11_12_marine_group	Unknown_Genus_1000336	NA
104	103	d:Bacteria(1.0000),p:Planctomycetes(0.9949),c:Planctomycetacia(0.9904),o:Planctomycetales(0.9970),f:Planctomycetaceae(0.9974),g:Rhodopirellula(0.9744)	Bacteria	Planctomycetes	Planctomycetacia	Planctomycetales	Planctomycetaceae	Rhodopirellula	NA
105	104	d:Bacteria(1.0000),p:Planctomycetes(1.0000),c:Planctomycetacia(1.0000),o:Planctomycetales(1.0000),f:Planctomycetaceae(1.0000),g:Rubripirellula(0.8898)	Bacteria	Planctomycetes	Planctomycetacia	Planctomycetales	Planctomycetaceae	Rubripirellula	NA
106	105	d:Bacteria(1.0000),p:Proteobacteria(0.7288),c:Gammaproteobacteria(0.6106),o:Chromatiales(0.2539),f:Ectothiorhodospiraceae(0.1402),g:Unknown_Genus_1000902(0.0104)	Bacteria	Proteobacteria	Gammaproteobacteria	Chromatiales	Ectothiorhodospiraceae	Unknown_Genus_1000902	NA
107	106	d:Bacteria(1.0000),p:Bacteroidetes(0.7815),c:Sphingobacteriia(0.6924),o:Sphingobacteriales(0.6091),f:Saprospiraceae(0.3594),g:uncultured_1272(0.0247)	Bacteria	Bacteroidetes	Sphingobacteriia	Sphingobacteriales	Saprospiraceae	uncultured_1272	NA
108	107	d:Bacteria(1.0000),p:Chlorobi(0.7462),c:Ignavibacteria(0.7160),o:Ignavibacteriales(0.6244),f:PHOS_HE36(0.2467),g:Unknown_Genus_1000370(0.0247)	Bacteria	Chlorobi	Ignavibacteria	Ignavibacteriales	PHOS_HE36	Unknown_Genus_1000370	NA
109	108	d:Bacteria(1.0000),p:Proteobacteria(0.9592),c:Alphaproteobacteria(0.9681),o:Caulobacterales(0.8343),f:Hyphomonadaceae(0.8344),g:Hellea(0.1118)	Bacteria	Proteobacteria	Alphaproteobacteria	Caulobacterales	Hyphomonadaceae	Hellea	NA
110	109	d:Bacteria(1.0000),p:Bacteroidetes(0.9635),c:Bacteroidia(0.9627),o:Bacteroidales(0.9733),f:Marinilabiaceae(0.9491),g:Saccharicrinis(0.9601)	Bacteria	Bacteroidetes	Bacteroidia	Bacteroidales	Marinilabiaceae	Saccharicrinis	NA
111	110	d:Bacteria(1.0000),p:Proteobacteria(0.9691),c:Gammaproteobacteria(0.9797),o:Gammaproteobacteria_Incertae_Sedis_3535(0.9771),f:Unknown_Family_3536(0.9803),g:Sedimenticola(0.9739)	Bacteria	Proteobacteria	Gammaproteobacteria	Gammaproteobacteria_Incertae_Sedis_3535	Unknown_Family_3536	Sedimenticola	NA
112	111	d:Bacteria(1.0000),p:Bacteroidetes(0.6924),c:Sphingobacteriia(0.4939),o:Sphingobacteriales(0.2819),f:Chitinophagaceae(0.1668),g:uncultured_1252(0.0140)	Bacteria	Bacteroidetes	Sphingobacteriia	Sphingobacteriales	Chitinophagaceae	uncultured_1252	NA
113	112	d:Bacteria(1.0000),p:Proteobacteria(0.9784),c:Gammaproteobacteria(0.9801),o:Alteromonadales(0.9720),f:Psychromonadaceae(0.9283),g:Psychromonas(0.9729)	Bacteria	Proteobacteria	Gammaproteobacteria	Alteromonadales	Psychromonadaceae	Psychromonas	NA
114	113	d:Bacteria(1.0000),p:Proteobacteria(0.9646),c:Alphaproteobacteria(0.9793),o:Rhizobiales(0.9783),f:Rhodobiaceae(0.9595),g:Anderseniella(0.9736)	Bacteria	Proteobacteria	Alphaproteobacteria	Rhizobiales	Rhodobiaceae	Anderseniella	NA
115	114	d:Bacteria(1.0000),p:Cyanobacteria(0.8346),c:Chloroplast(0.8103),o:Unknown_Order_1002334(0.6943),f:Unknown_Family_1002335(0.6043),g:Unknown_Genus_1000441(0.5700)	Bacteria	Cyanobacteria	Chloroplast	Unknown_Order_1002334	Unknown_Family_1002335	Unknown_Genus_1000441	NA
116	115	d:Bacteria(1.0000),p:Bacteroidetes(0.9949),c:Flavobacteriia(0.9778),o:Flavobacteriales(0.9830),f:Cryomorphaceae(0.9838),g:Owenweeksia(0.9753)	Bacteria	Bacteroidetes	Flavobacteriia	Flavobacteriales	Cryomorphaceae	Owenweeksia	NA
117	116	d:Bacteria(1.0000),p:Proteobacteria(0.9560),c:Alphaproteobacteria(0.9519),o:Rhodobacterales(0.8063),f:Rhodobacteraceae(0.7884),g:Tropicimonas(0.3930)	Bacteria	Proteobacteria	Alphaproteobacteria	Rhodobacterales	Rhodobacteraceae	Tropicimonas	NA
118	117	d:Bacteria(1.0000),p:Bacteroidetes(0.7462),c:Sphingobacteriia(0.6329),o:Sphingobacteriales(0.5481),f:Saprospiraceae(0.3412),g:Phaeodactylibacter(0.0140)	Bacteria	Bacteroidetes	Sphingobacteriia	Sphingobacteriales	Saprospiraceae	Phaeodactylibacter	NA
119	118	d:Bacteria(1.0000),p:Planctomycetes(0.9672),c:Planctomycetacia(0.8810),o:Planctomycetales(0.7783),f:Planctomycetaceae(0.7424),g:Blastopirellula(0.0533)	Bacteria	Planctomycetes	Planctomycetacia	Planctomycetales	Planctomycetaceae	Blastopirellula	NA
120	119	d:Bacteria(1.0000),p:Proteobacteria(1.0000),c:Alphaproteobacteria(1.0000),o:Rhizobiales(0.9834),f:Methylobacteriaceae(0.9845),g:Methylobacterium(0.9746)	Bacteria	Proteobacteria	Alphaproteobacteria	Rhizobiales	Methylobacteriaceae	Methylobacterium	NA
121	120	d:Bacteria(1.0000),p:Proteobacteria(0.9539),c:Alphaproteobacteria(0.9410),o:Rhodobacterales(0.6701),f:Rhodobacteraceae(0.5583),g:Roseovarius(0.1264)	Bacteria	Proteobacteria	Alphaproteobacteria	Rhodobacterales	Rhodobacteraceae	Roseovarius	NA
122	121	d:Bacteria(1.0000),p:Bacteroidetes(0.7815),c:Sphingobacteriia(0.6477),o:Sphingobacteriales(0.5786),f:Saprospiraceae(0.3412),g:Rubidimonas(0.0140)	Bacteria	Bacteroidetes	Sphingobacteriia	Sphingobacteriales	Saprospiraceae	Rubidimonas	NA
123	122	d:Bacteria(1.0000),p:Proteobacteria(0.9738),c:Gammaproteobacteria(0.9519),o:Vibrionales(0.7223),f:Vibrionaceae(0.6504),g:Vibrio(0.3044)	Bacteria	Proteobacteria	Gammaproteobacteria	Vibrionales	Vibrionaceae	Vibrio	NA
124	123	d:Bacteria(1.0000),p:Proteobacteria(0.8346),c:Gammaproteobacteria(0.6924),o:Xanthomonadales(0.5939),f:uncultured_3830(0.2999),g:Unknown_Genus_1000986(0.0386)	Bacteria	Proteobacteria	Gammaproteobacteria	Xanthomonadales	uncultured_3830	Unknown_Genus_1000986	NA
125	124	d:Bacteria(1.0000),p:Bacteroidetes(0.7288),c:Sphingobacteriia(0.6180),o:Sphingobacteriales(0.4935),f:Saprospiraceae(0.2733),g:uncultured_1272(0.0073)	Bacteria	Bacteroidetes	Sphingobacteriia	Sphingobacteriales	Saprospiraceae	uncultured_1272	NA
126	125	d:Bacteria(1.0000),p:Proteobacteria(1.0000),c:Gammaproteobacteria(1.0000),o:Alteromonadales(0.9832),f:Pseudoalteromonadaceae(0.9838),g:Algicola(0.6585)	Bacteria	Proteobacteria	Gammaproteobacteria	Alteromonadales	Pseudoalteromonadaceae	Algicola	NA
127	126	d:Bacteria(1.0000),p:Bacteroidetes(0.7638),c:Sphingobacteriia(0.6329),o:Sphingobacteriales(0.5481),f:Saprospiraceae(0.3412),g:uncultured_1272(0.0140)	Bacteria	Bacteroidetes	Sphingobacteriia	Sphingobacteriales	Saprospiraceae	uncultured_1272	NA
128	127	d:Bacteria(1.0000),p:Bacteroidetes(0.7261),c:Sphingobacteriia(0.6106),o:Sphingobacteriales(0.4582),f:Saprospiraceae(0.1402),g:Lewinella(0.0073)	Bacteria	Bacteroidetes	Sphingobacteriia	Sphingobacteriales	Saprospiraceae	Lewinella	NA
129	128	d:Bacteria(1.0000),p:Bacteroidetes(0.7342),c:Bacteroidia(0.6329),o:Bacteroidales(0.5481),f:Marinilabiaceae(0.3412),g:uncultured_939(0.0679)	Bacteria	Bacteroidetes	Bacteroidia	Bacteroidales	Marinilabiaceae	uncultured_939	NA
130	129	d:Bacteria(1.0000),p:Proteobacteria(1.0000),c:Gammaproteobacteria(0.9789),o:Chromatiales(0.9771),f:Ectothiorhodospiraceae(0.9803),g:Thiogranum(0.9741)	Bacteria	Proteobacteria	Gammaproteobacteria	Chromatiales	Ectothiorhodospiraceae	Thiogranum	NA
131	130	d:Bacteria(1.0000),p:Proteobacteria(0.9705),c:Gammaproteobacteria(0.9775),o:Cellvibrionales(0.9828),f:Halieaceae(0.9841),g:OM60_NOR5__clade(0.9744)	Bacteria	Proteobacteria	Gammaproteobacteria	Cellvibrionales	Halieaceae	OM60_NOR5__clade	NA
132	131	d:Bacteria(1.0000),p:Verrucomicrobia(1.0000),c:Verrucomicrobiae(1.0000),o:Verrucomicrobiales(1.0000),f:Verrucomicrobiaceae(0.9829),g:Roseibacillus(0.9772)	Bacteria	Verrucomicrobia	Verrucomicrobiae	Verrucomicrobiales	Verrucomicrobiaceae	Roseibacillus	NA
133	132	d:Bacteria(1.0000),p:Bacteroidetes(0.9877),c:Sphingobacteriia(0.9786),o:Sphingobacteriales(0.9826),f:Chitinophagaceae(0.9845),g:Hydrotalea(0.3044)	Bacteria	Bacteroidetes	Sphingobacteriia	Sphingobacteriales	Chitinophagaceae	Hydrotalea	NA
134	133	d:Bacteria(1.0000),p:Bacteroidetes(1.0000),c:Sphingobacteriia(0.9795),o:Sphingobacteriales(0.9847),f:Saprospiraceae(0.9822),g:uncultured_1272(0.9751)	Bacteria	Bacteroidetes	Sphingobacteriia	Sphingobacteriales	Saprospiraceae	uncultured_1272	NA
135	134	d:Bacteria(1.0000),p:Gemmatimonadetes(0.2920),c:Gemmatimonadetes(0.1244),o:BD2_11_terrestrial_group(0.0741),f:Unknown_Family_1002387(0.0243),g:Unknown_Genus_1000562(0.0011)	Bacteria	Gemmatimonadetes	Gemmatimonadetes	BD2_11_terrestrial_group	Unknown_Family_1002387	Unknown_Genus_1000562	NA
136	135	d:Bacteria(1.0000),p:Proteobacteria(0.9539),c:Gammaproteobacteria(0.8810),o:Cellvibrionales(0.6549),f:Cellvibrionaceae(0.5123),g:Saccharophagus(0.0972)	Bacteria	Proteobacteria	Gammaproteobacteria	Cellvibrionales	Cellvibrionaceae	Saccharophagus	NA
137	136	d:Bacteria(1.0000),p:Proteobacteria(1.0000),c:Gammaproteobacteria(0.9789),o:Arenicellales(0.9707),f:Arenicellaceae(0.9283),g:Unknown_Genus_1000889(0.9729)	Bacteria	Proteobacteria	Gammaproteobacteria	Arenicellales	Arenicellaceae	Unknown_Genus_1000889	NA
138	137	d:Bacteria(1.0000),p:Cyanobacteria(0.9230),c:Chloroplast(0.9302),o:Unknown_Order_1002334(0.8623),f:Unknown_Family_1002335(0.8804),g:Unknown_Genus_1000441(0.8898)	Bacteria	Cyanobacteria	Chloroplast	Unknown_Order_1002334	Unknown_Family_1002335	Unknown_Genus_1000441	NA
139	138	d:Bacteria(1.0000),p:Proteobacteria(0.7288),c:FGL7S(0.4939),o:Unknown_Order_1002593(0.2819),f:Unknown_Family_1002594(0.1668),g:Unknown_Genus_1000874(0.0140)	Bacteria	Proteobacteria	FGL7S	Unknown_Order_1002593	Unknown_Family_1002594	Unknown_Genus_1000874	NA
140	139	d:Bacteria(1.0000),p:Proteobacteria(0.9691),c:Gammaproteobacteria(0.9789),o:Order_Incertae_Sedis_3682(0.9758),f:Family_Incertae_Sedis_3683(0.9699),g:Marinicella(0.9739)	Bacteria	Proteobacteria	Gammaproteobacteria	Order_Incertae_Sedis_3682	Family_Incertae_Sedis_3683	Marinicella	NA
141	140	d:Bacteria(1.0000),p:Bacteroidetes(0.7152),c:Sphingobacteriia(0.2800),o:Sphingobacteriales(0.1747),f:Chitinophagaceae(0.0619),g:uncultured_1252(0.0035)	Bacteria	Bacteroidetes	Sphingobacteriia	Sphingobacteriales	Chitinophagaceae	uncultured_1252	NA
142	141	d:Bacteria(1.0000),p:Bacteroidetes(0.8522),c:Cytophagia(0.6688),o:Cytophagales(0.5939),f:Flammeovirgaceae(0.3412),g:uncultured_1059(0.0386)	Bacteria	Bacteroidetes	Cytophagia	Cytophagales	Flammeovirgaceae	uncultured_1059	NA
143	142	d:Bacteria(1.0000),p:Proteobacteria(1.0000),c:Gammaproteobacteria(0.9797),o:Xanthomonadales(0.9796),f:JTB255_marine_benthic_group(0.9699),g:Unknown_Genus_1000984(0.9739)	Bacteria	Proteobacteria	Gammaproteobacteria	Xanthomonadales	JTB255_marine_benthic_group	Unknown_Genus_1000984	NA
144	143	d:Bacteria(1.0000),p:Bacteroidetes(0.9777),c:Sphingobacteriia(0.9789),o:Sphingobacteriales(0.9771),f:Saprospiraceae(0.9595),g:uncultured_1272(0.6585)	Bacteria	Bacteroidetes	Sphingobacteriia	Sphingobacteriales	Saprospiraceae	uncultured_1272	NA
145	144	d:Bacteria(1.0000),p:Proteobacteria(0.9603),c:Deltaproteobacteria(0.9735),o:Desulfobacterales(0.9758),f:Desulfobulbaceae(0.9699),g:uncultured_3151(0.1411)	Bacteria	Proteobacteria	Deltaproteobacteria	Desulfobacterales	Desulfobulbaceae	uncultured_3151	NA
146	145	d:Bacteria(1.0000),p:Bacteroidetes(0.7288),c:Sphingobacteriia(0.6180),o:Sphingobacteriales(0.4935),f:Saprospiraceae(0.2733),g:uncultured_1272(0.0073)	Bacteria	Bacteroidetes	Sphingobacteriia	Sphingobacteriales	Saprospiraceae	uncultured_1272	NA
147	146	d:Bacteria(1.0000),p:Bacteroidetes(0.9646),c:Flavobacteriia(0.9793),o:Flavobacteriales(0.9809),f:Flavobacteriaceae(0.9843),g:Mesoflavibacter(0.3044)	Bacteria	Bacteroidetes	Flavobacteriia	Flavobacteriales	Flavobacteriaceae	Mesoflavibacter	NA
148	147	d:Bacteria(1.0000),p:Planctomycetes(0.9777),c:Planctomycetacia(0.9818),o:Planctomycetales(0.9862),f:Planctomycetaceae(0.9880),g:uncultured_2371(0.4815)	Bacteria	Planctomycetes	Planctomycetacia	Planctomycetales	Planctomycetaceae	uncultured_2371	NA
149	148	d:Bacteria(1.0000),p:Bacteroidetes(0.9571),c:Cytophagia(0.9046),o:Cytophagales(0.8063),f:Flammeovirgaceae(0.5123),g:uncultured_1059(0.2159)	Bacteria	Bacteroidetes	Cytophagia	Cytophagales	Flammeovirgaceae	uncultured_1059	NA
150	149	d:Bacteria(1.0000),p:Bacteroidetes(0.9949),c:Flavobacteriia(0.9904),o:Flavobacteriales(0.9970),f:Flavobacteriaceae(0.9974),g:NS4_marine_group(0.9749)	Bacteria	Bacteroidetes	Flavobacteriia	Flavobacteriales	Flavobacteriaceae	NS4_marine_group	NA
151	150	d:Bacteria(1.0000),p:Bacteroidetes(0.9822),c:Bacteroidetes_BD2_2(0.9302),o:Unknown_Order_1002204(0.8623),f:Unknown_Family_1002205(0.8804),g:Unknown_Genus_1000259(0.8898)	Bacteria	Bacteroidetes	Bacteroidetes_BD2_2	Unknown_Order_1002204	Unknown_Family_1002205	Unknown_Genus_1000259	NA
152	151	d:Bacteria(1.0000),p:Bacteroidetes(0.9672),c:Flavobacteriia(0.9782),o:Flavobacteriales(0.9828),f:Flavobacteriaceae(0.9836),g:Ulvibacter(0.9132)	Bacteria	Bacteroidetes	Flavobacteriia	Flavobacteriales	Flavobacteriaceae	Ulvibacter	NA
153	152	d:Bacteria(1.0000),p:Cyanobacteria(0.9582),c:Chloroplast(0.9627),o:Unknown_Order_1002334(0.9733),f:Unknown_Family_1002335(0.9491),g:Unknown_Genus_1000441(0.9734)	Bacteria	Cyanobacteria	Chloroplast	Unknown_Order_1002334	Unknown_Family_1002335	Unknown_Genus_1000441	NA
154	153	d:Bacteria(1.0000),p:Proteobacteria(0.9230),c:Gammaproteobacteria(0.7867),o:Xanthomonadales(0.6701),f:JTB255_marine_benthic_group(0.5123),g:Unknown_Genus_1000984(0.3930)	Bacteria	Proteobacteria	Gammaproteobacteria	Xanthomonadales	JTB255_marine_benthic_group	Unknown_Genus_1000984	NA
155	154	d:Bacteria(1.0000),p:Bacteroidetes(1.0000),c:Flavobacteriia(0.9775),o:Flavobacteriales(0.9834),f:Schleiferiaceae(0.9841),g:Schleiferia(0.9751)	Bacteria	Bacteroidetes	Flavobacteriia	Flavobacteriales	Schleiferiaceae	Schleiferia	NA
156	155	d:Bacteria(1.0000),p:Bacteroidetes(0.7815),c:Sphingobacteriia(0.6477),o:Sphingobacteriales(0.5786),f:Saprospiraceae(0.3594),g:Lewinella(0.0140)	Bacteria	Bacteroidetes	Sphingobacteriia	Sphingobacteriales	Saprospiraceae	Lewinella	NA
157	156	d:Bacteria(1.0000),p:Bacteroidetes(0.9603),c:Flavobacteriia(0.9735),o:Flavobacteriales(0.9758),f:Flavobacteriaceae(0.9699),g:Wenyingzhuangia(0.5700)	Bacteria	Bacteroidetes	Flavobacteriia	Flavobacteriales	Flavobacteriaceae	Wenyingzhuangia	NA
158	157	d:Bacteria(1.0000),p:Proteobacteria(1.0000),c:Gammaproteobacteria(0.9778),o:Thiotrichales(0.9828),f:Thiotrichaceae(0.9836),g:Thiothrix(0.9756)	Bacteria	Proteobacteria	Gammaproteobacteria	Thiotrichales	Thiotrichaceae	Thiothrix	NA
159	158	d:Bacteria(1.0000),p:Bacteroidetes(1.0000),c:Flavobacteriia(1.0000),o:Flavobacteriales(1.0000),f:Flavobacteriaceae(1.0000),g:Winogradskyella(0.8898)	Bacteria	Bacteroidetes	Flavobacteriia	Flavobacteriales	Flavobacteriaceae	Winogradskyella	NA
160	159	d:Bacteria(1.0000),p:Acidobacteria(0.9603),c:Holophagae(0.9519),o:Subgroup_10(0.9707),f:Sva0725(0.7424),g:Unknown_Genus_1000174(0.8194)	Bacteria	Acidobacteria	Holophagae	Subgroup_10	Sva0725	Unknown_Genus_1000174	NA
161	160	d:Bacteria(1.0000),p:Proteobacteria(0.9949),c:Deltaproteobacteria(0.9775),o:Desulfobacterales(0.9834),f:Desulfobulbaceae(0.9831),g:Desulfurivibrio(0.9729)	Bacteria	Proteobacteria	Deltaproteobacteria	Desulfobacterales	Desulfobulbaceae	Desulfurivibrio	NA
162	161	d:Bacteria(1.0000),p:Bacteroidetes(0.9624),c:Bacteroidia(0.9789),o:Bacteroidales(0.9771),f:Marinilabiaceae(0.9803),g:Marinifilum(0.9739)	Bacteria	Bacteroidetes	Bacteroidia	Bacteroidales	Marinilabiaceae	Marinifilum	NA
163	162	d:Bacteria(1.0000),p:Proteobacteria(0.9691),c:Alphaproteobacteria(0.9775),o:SAR11_clade(0.9830),f:Surface_4(0.9834),g:Unknown_Genus_1000746(0.9764)	Bacteria	Proteobacteria	Alphaproteobacteria	SAR11_clade	Surface_4	Unknown_Genus_1000746	NA
164	163	d:Bacteria(1.0000),p:Proteobacteria(0.9592),c:Gammaproteobacteria(0.9519),o:Thiotrichales(0.9707),f:Thiotrichaceae(0.9179),g:Leucothrix(0.6585)	Bacteria	Proteobacteria	Gammaproteobacteria	Thiotrichales	Thiotrichaceae	Leucothrix	NA
165	164	d:Bacteria(1.0000),p:Bacteroidetes(0.9053),c:Sphingobacteriia(0.8339),o:Sphingobacteriales(0.7223),f:Saprospiraceae(0.5123),g:uncultured_1272(0.0679)	Bacteria	Bacteroidetes	Sphingobacteriia	Sphingobacteriales	Saprospiraceae	uncultured_1272	NA
166	165	d:Bacteria(1.0000),p:Proteobacteria(0.7638),c:Gammaproteobacteria(0.7396),o:Cellvibrionales(0.5786),f:Cellvibrionaceae(0.3956),g:Simiduia(0.0533)	Bacteria	Proteobacteria	Gammaproteobacteria	Cellvibrionales	Cellvibrionaceae	Simiduia	NA
167	166	d:Bacteria(1.0000),p:Bacteroidetes(0.8346),c:Flavobacteriia(0.7396),o:Flavobacteriales(0.6396),f:Cryomorphaceae(0.4681),g:Crocinitomix(0.1411)	Bacteria	Bacteroidetes	Flavobacteriia	Flavobacteriales	Cryomorphaceae	Crocinitomix	NA
168	167	d:Bacteria(1.0000),p:Bacteroidetes(1.0000),c:Flavobacteriia(0.9778),o:Flavobacteriales(0.9836),f:NS9_marine_group(0.9838),g:Unknown_Genus_1000316(0.9753)	Bacteria	Bacteroidetes	Flavobacteriia	Flavobacteriales	NS9_marine_group	Unknown_Genus_1000316	NA
169	168	d:Bacteria(1.0000),p:Proteobacteria(0.9895),c:Deltaproteobacteria(0.9845),o:Desulfobacterales(0.9809),f:Desulfobacteraceae(0.9843),g:Sva0081_sediment_group(0.8429)	Bacteria	Proteobacteria	Deltaproteobacteria	Desulfobacterales	Desulfobacteraceae	Sva0081_sediment_group	NA
170	169	d:Bacteria(1.0000),p:Proteobacteria(0.9672),c:Gammaproteobacteria(0.9782),o:Oceanospirillales(0.9758),f:Oceanospirillaceae(0.9699),g:Amphritea(0.9367)	Bacteria	Proteobacteria	Gammaproteobacteria	Oceanospirillales	Oceanospirillaceae	Amphritea	NA
171	170	d:Bacteria(1.0000),p:Bacteroidetes(0.7179),c:Sphingobacteriia(0.4405),o:Sphingobacteriales(0.2539),f:Saprospiraceae(0.1193),g:Phaeodactylibacter(0.0035)	Bacteria	Bacteroidetes	Sphingobacteriia	Sphingobacteriales	Saprospiraceae	Phaeodactylibacter	NA
172	171	d:Bacteria(1.0000),p:Proteobacteria(0.9539),c:Gammaproteobacteria(0.8810),o:KI89A_clade(0.6549),f:Unknown_Family_1002615(0.5123),g:Unknown_Genus_1000914(0.3930)	Bacteria	Proteobacteria	Gammaproteobacteria	KI89A_clade	Unknown_Family_1002615	Unknown_Genus_1000914	NA
173	172	d:Bacteria(1.0000),p:Proteobacteria(1.0000),c:Alphaproteobacteria(1.0000),o:Rhodospirillales(1.0000),f:Rhodospirillaceae(1.0000),g:Defluviicoccus(1.0000)	Bacteria	Proteobacteria	Alphaproteobacteria	Rhodospirillales	Rhodospirillaceae	Defluviicoccus	NA
174	173	d:Bacteria(1.0000),p:Fusobacteria(0.9777),c:Fusobacteriia(0.9818),o:Fusobacteriales(0.9862),f:Fusobacteriaceae(0.8344),g:Unknown_Genus_1000557(0.1411)	Bacteria	Fusobacteria	Fusobacteriia	Fusobacteriales	Fusobacteriaceae	Unknown_Genus_1000557	NA
175	174	d:Bacteria(1.0000),p:Proteobacteria(0.9582),c:Betaproteobacteria(0.9302),o:Hydrogenophilales(0.6396),f:Hydrogenophilaceae(0.4681),g:uncultured_2998(0.3044)	Bacteria	Proteobacteria	Betaproteobacteria	Hydrogenophilales	Hydrogenophilaceae	uncultured_2998	NA
176	175	d:Bacteria(1.0000),p:Bacteroidetes(0.9672),c:Flavobacteriia(0.9782),o:Flavobacteriales(0.9828),f:Flavobacteriaceae(0.9836),g:uncultured_1216(0.8663)	Bacteria	Bacteroidetes	Flavobacteriia	Flavobacteriales	Flavobacteriaceae	uncultured_1216	NA
177	176	d:Bacteria(1.0000),p:Proteobacteria(0.9646),c:Alphaproteobacteria(0.9793),o:Rhodobacterales(0.8903),f:Rhodobacteraceae(0.8971),g:Sulfitobacter(0.3044)	Bacteria	Proteobacteria	Alphaproteobacteria	Rhodobacterales	Rhodobacteraceae	Sulfitobacter	NA
178	177	d:Bacteria(1.0000),p:Bacteroidetes(1.0000),c:Flavobacteriia(1.0000),o:Flavobacteriales(1.0000),f:Flavobacteriaceae(1.0000),g:Lutimonas(0.8429)	Bacteria	Bacteroidetes	Flavobacteriia	Flavobacteriales	Flavobacteriaceae	Lutimonas	NA
179	178	d:Bacteria(1.0000),p:Bacteroidetes(0.9770),c:Sphingobacteriia(0.9681),o:Sphingobacteriales(0.9745),f:Saprospiraceae(0.9387),g:uncultured_1272(0.8194)	Bacteria	Bacteroidetes	Sphingobacteriia	Sphingobacteriales	Saprospiraceae	uncultured_1272	NA
180	179	d:Bacteria(1.0000),p:Bacteroidetes(0.7152),c:Sphingobacteriia(0.5883),o:Sphingobacteriales(0.3524),f:Chitinophagaceae(0.1934),g:uncultured_1252(0.0176)	Bacteria	Bacteroidetes	Sphingobacteriia	Sphingobacteriales	Chitinophagaceae	uncultured_1252	NA
181	180	d:Bacteria(1.0000),p:Bacteroidetes(0.9406),c:Cytophagia(0.9356),o:Order_III(0.8903),f:Unknown_Family_1079(0.4500),g:Balneola(0.1118)	Bacteria	Bacteroidetes	Cytophagia	Order_III	Unknown_Family_1079	Balneola	NA
182	181	d:Bacteria(1.0000),p:Proteobacteria(0.9678),c:Gammaproteobacteria(0.9573),o:Xanthomonadales(0.9720),f:uncultured_3830(0.8971),g:Unknown_Genus_1000986(0.9132)	Bacteria	Proteobacteria	Gammaproteobacteria	Xanthomonadales	uncultured_3830	Unknown_Genus_1000986	NA
183	182	d:Bacteria(1.0000),p:Proteobacteria(0.9571),c:Gammaproteobacteria(0.8339),o:Chromatiales(0.6943),f:Ectothiorhodospiraceae(0.6043),g:Unknown_Genus_1000902(0.5700)	Bacteria	Proteobacteria	Gammaproteobacteria	Chromatiales	Ectothiorhodospiraceae	Unknown_Genus_1000902	NA
184	183	d:Bacteria(1.0000),p:Bacteroidetes(1.0000),c:Flavobacteriia(0.9775),o:Flavobacteriales(0.9834),f:NS7_marine_group(0.9841),g:Unknown_Genus_1000315(0.9751)	Bacteria	Bacteroidetes	Flavobacteriia	Flavobacteriales	NS7_marine_group	Unknown_Genus_1000315	NA
185	184	d:Bacteria(0.0521),p:Actinobacteria(0.0053),c:OPB41(0.0035),o:Unknown_Order_1002178(0.0009),f:Unknown_Family_1002179(0.0004),g:Unknown_Genus_1000231(0.0000)	Bacteria	Actinobacteria	OPB41	Unknown_Order_1002178	Unknown_Family_1002179	Unknown_Genus_1000231	NA
186	185	d:Bacteria(1.0000),p:Proteobacteria(0.9913),c:Gammaproteobacteria(0.9848),o:Alteromonadales(0.9826),f:Alteromonadaceae(0.9838),g:Paraglaciecola(0.8194)	Bacteria	Proteobacteria	Gammaproteobacteria	Alteromonadales	Alteromonadaceae	Paraglaciecola	NA
187	186	d:Bacteria(1.0000),p:Planctomycetes(0.9949),c:Planctomycetacia(0.9904),o:Planctomycetales(0.9970),f:Planctomycetaceae(0.9974),g:Blastopirellula(0.9751)	Bacteria	Planctomycetes	Planctomycetacia	Planctomycetales	Planctomycetaceae	Blastopirellula	NA
188	187	d:Bacteria(1.0000),p:Proteobacteria(0.9678),c:Gammaproteobacteria(0.9778),o:Cellvibrionales(0.9758),f:Porticoccaceae(0.9699),g:SAR92_clade(0.9739)	Bacteria	Proteobacteria	Gammaproteobacteria	Cellvibrionales	Porticoccaceae	SAR92_clade	NA
189	188	d:Bacteria(1.0000),p:Bacteroidetes(0.8699),c:Sphingobacteriia(0.8103),o:Sphingobacteriales(0.6943),f:Saprospiraceae(0.4500),g:uncultured_1272(0.0533)	Bacteria	Bacteroidetes	Sphingobacteriia	Sphingobacteriales	Saprospiraceae	uncultured_1272	NA
190	189	d:Bacteria(1.0000),p:Bacteroidetes(0.6924),c:Sphingobacteriia(0.2800),o:Sphingobacteriales(0.1747),f:Chitinophagaceae(0.0810),g:uncultured_1252(0.0048)	Bacteria	Bacteroidetes	Sphingobacteriia	Sphingobacteriales	Chitinophagaceae	uncultured_1252	NA
191	190	d:Bacteria(1.0000),p:Bacteroidetes(0.7179),c:Sphingobacteriia(0.4939),o:Sphingobacteriales(0.2819),f:Saprospiraceae(0.1193),g:uncultured_1272(0.0048)	Bacteria	Bacteroidetes	Sphingobacteriia	Sphingobacteriales	Saprospiraceae	uncultured_1272	NA
192	191	d:Bacteria(1.0000),p:Bacteroidetes(0.9822),c:Flavobacteriia(0.9832),o:Flavobacteriales(0.9899),f:Flavobacteriaceae(0.9915),g:NS5_marine_group(0.9367)	Bacteria	Bacteroidetes	Flavobacteriia	Flavobacteriales	Flavobacteriaceae	NS5_marine_group	NA
193	192	d:Bacteria(1.0000),p:Bacteroidetes(0.8169),c:Sphingobacteriia(0.6924),o:Sphingobacteriales(0.6091),f:Saprospiraceae(0.3775),g:Unknown_Genus_1000341(0.0176)	Bacteria	Bacteroidetes	Sphingobacteriia	Sphingobacteriales	Saprospiraceae	Unknown_Genus_1000341	NA
194	193	d:Bacteria(1.0000),p:Proteobacteria(0.9053),c:Alphaproteobacteria(0.9248),o:Rhodobacterales(0.6549),f:Rhodobacteraceae(0.5123),g:uncultured_2666(0.1411)	Bacteria	Proteobacteria	Alphaproteobacteria	Rhodobacterales	Rhodobacteraceae	uncultured_2666	NA
195	194	d:Bacteria(1.0000),p:Bacteroidetes(0.9822),c:Flavobacteriia(0.9832),o:Flavobacteriales(0.9899),f:Flavobacteriaceae(0.9915),g:Postechiella(0.4815)	Bacteria	Bacteroidetes	Flavobacteriia	Flavobacteriales	Flavobacteriaceae	Postechiella	NA
196	195	d:Bacteria(1.0000),p:Proteobacteria(0.8169),c:Gammaproteobacteria(0.7631),o:Vibrionales(0.5939),f:Vibrionaceae(0.4137),g:Vibrio(0.0386)	Bacteria	Proteobacteria	Gammaproteobacteria	Vibrionales	Vibrionaceae	Vibrio	NA
197	196	d:Bacteria(0.9054),p:Firmicutes(0.1530),c:Erysipelotrichia(0.0527),o:Erysipelotrichales(0.0192),f:Erysipelotrichaceae(0.0072),g:Erysipelothrix(0.0004)	Bacteria	Firmicutes	Erysipelotrichia	Erysipelotrichales	Erysipelotrichaceae	Erysipelothrix	NA
198	197	d:Bacteria(1.0000),p:Bacteroidetes(0.7179),c:Flavobacteriia(0.4405),o:Flavobacteriales(0.2539),f:NS9_marine_group(0.1002),g:Unknown_Genus_1000316(0.0061)	Bacteria	Bacteroidetes	Flavobacteriia	Flavobacteriales	NS9_marine_group	Unknown_Genus_1000316	NA
199	198	d:Bacteria(1.0000),p:Proteobacteria(0.3973),c:Alphaproteobacteria(0.1849),o:Sphingomonadales(0.0741),f:SD04E11(0.0243),g:Unknown_Genus_1000763(0.0011)	Bacteria	Proteobacteria	Alphaproteobacteria	Sphingomonadales	SD04E11	Unknown_Genus_1000763	NA
200	199	d:Bacteria(1.0000),p:Proteobacteria(1.0000),c:Betaproteobacteria(0.9778),o:Burkholderiales(0.9796),f:Comamonadaceae(0.9803),g:Pelomonas(0.7470)	Bacteria	Proteobacteria	Betaproteobacteria	Burkholderiales	Comamonadaceae	Pelomonas	NA
201	200	d:Bacteria(1.0000),p:Actinobacteria(0.9949),c:Acidimicrobiia(0.9782),o:Acidimicrobiales(0.9828),f:Unknown_Family_1002159(0.9803),g:Unknown_Genus_1000186(0.9741)	Bacteria	Actinobacteria	Acidimicrobiia	Acidimicrobiales	Unknown_Family_1002159	Unknown_Genus_1000186	NA
202	201	d:Bacteria(1.0000),p:Proteobacteria(0.8876),c:Gammaproteobacteria(0.7631),o:HOC36(0.6091),f:Unknown_Family_1002613(0.4319),g:Unknown_Genus_1000912(0.1411)	Bacteria	Proteobacteria	Gammaproteobacteria	HOC36	Unknown_Family_1002613	Unknown_Genus_1000912	NA
203	202	d:Bacteria(1.0000),p:Bacteroidetes(0.7638),c:Bacteroidia(0.6477),o:Bacteroidales(0.5786),f:Porphyromonadaceae(0.3412),g:uncultured_959(0.0679)	Bacteria	Bacteroidetes	Bacteroidia	Bacteroidales	Porphyromonadaceae	uncultured_959	NA
204	203	d:Bacteria(1.0000),p:Fusobacteria(1.0000),c:Fusobacteriia(1.0000),o:Fusobacteriales(1.0000),f:Fusobacteriaceae(0.9841),g:Psychrilyobacter(0.9751)	Bacteria	Fusobacteria	Fusobacteriia	Fusobacteriales	Fusobacteriaceae	Psychrilyobacter	NA
205	204	d:Bacteria(1.0000),p:Bacteroidetes(1.0000),c:Flavobacteriia(0.9778),o:Flavobacteriales(0.9836),f:Cryomorphaceae(0.9829),g:Fluviicola(0.9736)	Bacteria	Bacteroidetes	Flavobacteriia	Flavobacteriales	Cryomorphaceae	Fluviicola	NA
206	205	d:Bacteria(1.0000),p:Planctomycetes(0.9858),c:Planctomycetacia(0.9838),o:Planctomycetales(0.9919),f:Planctomycetaceae(0.9932),g:Blastopirellula(0.9739)	Bacteria	Planctomycetes	Planctomycetacia	Planctomycetales	Planctomycetaceae	Blastopirellula	NA
207	206	d:Bacteria(1.0000),p:Actinobacteria(1.0000),c:Acidimicrobiia(1.0000),o:Acidimicrobiales(1.0000),f:Unknown_Family_1002159(0.9848),g:Unknown_Genus_1000186(0.9744)	Bacteria	Actinobacteria	Acidimicrobiia	Acidimicrobiales	Unknown_Family_1002159	Unknown_Genus_1000186	NA
208	207	d:Bacteria(1.0000),p:Proteobacteria(0.9582),c:Alphaproteobacteria(0.9627),o:Parvularculales(0.8623),f:Parvularculaceae(0.8804),g:Parvularcula(0.8898)	Bacteria	Proteobacteria	Alphaproteobacteria	Parvularculales	Parvularculaceae	Parvularcula	NA
209	208	d:Bacteria(1.0000),p:Proteobacteria(0.7992),c:Gammaproteobacteria(0.7867),o:Oceanospirillales(0.5786),f:MBAE14(0.3956),g:Unknown_Genus_1000943(0.1118)	Bacteria	Proteobacteria	Gammaproteobacteria	Oceanospirillales	MBAE14	Unknown_Genus_1000943	NA
210	209	d:Bacteria(1.0000),p:Proteobacteria(0.8876),c:Gammaproteobacteria(0.8810),o:Oceanospirillales(0.6549),f:Oceanospirillaceae(0.5123),g:Pseudospirillum(0.3930)	Bacteria	Proteobacteria	Gammaproteobacteria	Oceanospirillales	Oceanospirillaceae	Pseudospirillum	NA
211	210	d:Bacteria(1.0000),p:Proteobacteria(0.9646),c:Gammaproteobacteria(0.9793),o:Alteromonadales(0.9783),f:Colwelliaceae(0.9803),g:Colwellia(0.9132)	Bacteria	Proteobacteria	Gammaproteobacteria	Alteromonadales	Colwelliaceae	Colwellia	NA
212	211	d:Bacteria(1.0000),p:Bacteroidetes(0.9603),c:Bacteroidetes_BD2_2(0.8103),o:Unknown_Order_1002204(0.6943),f:Unknown_Family_1002205(0.6043),g:Unknown_Genus_1000259(0.5700)	Bacteria	Bacteroidetes	Bacteroidetes_BD2_2	Unknown_Order_1002204	Unknown_Family_1002205	Unknown_Genus_1000259	NA
213	212	d:Bacteria(1.0000),p:Proteobacteria(0.8699),c:Gammaproteobacteria(0.6688),o:Salinisphaerales(0.5288),f:Salinisphaeraceae(0.3412),g:uncultured_3732(0.0679)	Bacteria	Proteobacteria	Gammaproteobacteria	Salinisphaerales	Salinisphaeraceae	uncultured_3732	NA
214	213	d:Bacteria(1.0000),p:Proteobacteria(1.0000),c:Deltaproteobacteria(1.0000),o:Desulfobacterales(1.0000),f:Desulfobacteraceae(1.0000),g:Desulfobacter(0.9744)	Bacteria	Proteobacteria	Deltaproteobacteria	Desulfobacterales	Desulfobacteraceae	Desulfobacter	NA
215	214	d:Bacteria(1.0000),p:Deferribacteres(0.9656),c:Deferribacteres_Incertae_Sedis_11258(0.9790),o:Unknown_Order_11259(0.9821),f:Unknown_Family_11260(0.9841),g:Caldithrix(0.9751)	Bacteria	Deferribacteres	Deferribacteres_Incertae_Sedis_11258	Unknown_Order_11259	Unknown_Family_11260	Caldithrix	NA
216	215	d:Bacteria(1.0000),p:Proteobacteria(0.9646),c:Gammaproteobacteria(0.9793),o:Oceanospirillales(0.9783),f:Oceanospirillaceae(0.9803),g:Amphritea(0.9729)	Bacteria	Proteobacteria	Gammaproteobacteria	Oceanospirillales	Oceanospirillaceae	Amphritea	NA
217	216	d:Bacteria(1.0000),p:Bacteroidetes(0.5817),c:Sphingobacteriia(0.1849),o:Sphingobacteriales(0.1219),f:Chitinophagaceae(0.0428),g:uncultured_1252(0.0022)	Bacteria	Bacteroidetes	Sphingobacteriia	Sphingobacteriales	Chitinophagaceae	uncultured_1252	NA
218	217	d:Bacteria(1.0000),p:Proteobacteria(0.9705),c:Alphaproteobacteria(0.9782),o:Caulobacterales(0.9828),f:Caulobacteraceae(0.9836),g:Caulobacter(0.8898)	Bacteria	Proteobacteria	Alphaproteobacteria	Caulobacterales	Caulobacteraceae	Caulobacter	NA
219	218	d:Bacteria(1.0000),p:Planctomycetes(0.9949),c:Planctomycetacia(0.9904),o:Planctomycetales(0.9970),f:Planctomycetaceae(0.9974),g:Pirellula(0.9739)	Bacteria	Planctomycetes	Planctomycetacia	Planctomycetales	Planctomycetaceae	Pirellula	NA
220	219	d:Bacteria(1.0000),p:Bacteroidetes(0.9913),c:Sphingobacteriia(0.9848),o:Sphingobacteriales(0.9950),f:Chitinophagaceae(0.9957),g:Taibaiella(0.9753)	Bacteria	Bacteroidetes	Sphingobacteriia	Sphingobacteriales	Chitinophagaceae	Taibaiella	NA
221	220	d:Bacteria(1.0000),p:Verrucomicrobia(0.9685),c:Verrucomicrobiae(0.9793),o:Verrucomicrobiales(0.9809),f:DEV007(0.9595),g:Unknown_Genus_1001046(0.9736)	Bacteria	Verrucomicrobia	Verrucomicrobiae	Verrucomicrobiales	DEV007	Unknown_Genus_1001046	NA
222	221	d:Bacteria(1.0000),p:Proteobacteria(0.9840),c:Alphaproteobacteria(0.9835),o:SAR11_clade(0.9909),f:Surface_1(0.9075),g:Unknown_Genus_1000743(0.5700)	Bacteria	Proteobacteria	Alphaproteobacteria	SAR11_clade	Surface_1	Unknown_Genus_1000743	NA
223	222	d:Bacteria(1.0000),p:Proteobacteria(0.7125),c:Alphaproteobacteria(0.6032),o:Rhodobacterales(0.3524),f:Rhodobacteraceae(0.2201),g:Maribius(0.0176)	Bacteria	Proteobacteria	Alphaproteobacteria	Rhodobacterales	Rhodobacteraceae	Maribius	NA
224	223	d:Bacteria(1.0000),p:Proteobacteria(1.0000),c:Alphaproteobacteria(1.0000),o:SAR11_clade(1.0000),f:Surface_4(1.0000),g:Unknown_Genus_1000746(1.0000)	Bacteria	Proteobacteria	Alphaproteobacteria	SAR11_clade	Surface_4	Unknown_Genus_1000746	NA
225	224	d:Bacteria(1.0000),p:Proteobacteria(0.9804),c:Deltaproteobacteria(0.9828),o:Desulfobacterales(0.9889),f:Desulfobacteraceae(0.9845),g:Unknown_Genus_1000803(0.2159)	Bacteria	Proteobacteria	Deltaproteobacteria	Desulfobacterales	Desulfobacteraceae	Unknown_Genus_1000803	NA
226	225	d:Bacteria(1.0000),p:Bacteroidetes(0.9895),c:Flavobacteriia(0.9793),o:Flavobacteriales(0.9809),f:Cryomorphaceae(0.9843),g:Fluviicola(0.9601)	Bacteria	Bacteroidetes	Flavobacteriia	Flavobacteriales	Cryomorphaceae	Fluviicola	NA
227	226	d:Bacteria(1.0000),p:Spirochaetae(0.7152),c:Spirochaetes(0.6106),o:Spirochaetales(0.4582),f:Spirochaetaceae(0.2999),g:Spirochaeta_2(0.0283)	Bacteria	Spirochaetae	Spirochaetes	Spirochaetales	Spirochaetaceae	Spirochaeta_2	NA
228	227	d:Bacteria(1.0000),p:Proteobacteria(0.9550),c:Gammaproteobacteria(0.9046),o:Xanthomonadales(0.7783),f:JTB255_marine_benthic_group(0.4681),g:Unknown_Genus_1000984(0.3044)	Bacteria	Proteobacteria	Gammaproteobacteria	Xanthomonadales	JTB255_marine_benthic_group	Unknown_Genus_1000984	NA
229	228	d:Bacteria(1.0000),p:Spirochaetae(0.9770),c:Spirochaetes(0.9815),o:Spirochaetales(0.9859),f:Spirochaetaceae(0.9872),g:Spirochaeta_2(0.9741)	Bacteria	Spirochaetae	Spirochaetes	Spirochaetales	Spirochaetaceae	Spirochaeta_2	NA
230	229	d:Bacteria(1.0000),p:Proteobacteria(0.9949),c:Gammaproteobacteria(0.9782),o:Alteromonadales(0.9838),f:Alteromonadaceae(0.9824),g:Glaciecola(0.9601)	Bacteria	Proteobacteria	Gammaproteobacteria	Alteromonadales	Alteromonadaceae	Glaciecola	NA
231	230	d:Bacteria(1.0000),p:Planctomycetes(0.9949),c:Planctomycetacia(0.9904),o:Planctomycetales(0.9970),f:Planctomycetaceae(0.9974),g:Rhodopirellula(0.9741)	Bacteria	Planctomycetes	Planctomycetacia	Planctomycetales	Planctomycetaceae	Rhodopirellula	NA
232	231	d:Bacteria(1.0000),p:Proteobacteria(1.0000),c:Gammaproteobacteria(1.0000),o:Order_Incertae_Sedis_3682(0.9830),f:Family_Incertae_Sedis_3683(0.9834),g:Marinicella(0.9764)	Bacteria	Proteobacteria	Gammaproteobacteria	Order_Incertae_Sedis_3682	Family_Incertae_Sedis_3683	Marinicella	NA
233	232	d:Bacteria(1.0000),p:Proteobacteria(0.7342),c:Gammaproteobacteria(0.6106),o:Xanthomonadales(0.3877),f:uncultured_3830(0.1934),g:Unknown_Genus_1000986(0.0176)	Bacteria	Proteobacteria	Gammaproteobacteria	Xanthomonadales	uncultured_3830	Unknown_Genus_1000986	NA
234	233	d:Bacteria(1.0000),p:Bacteroidetes(0.9949),c:Flavobacteriia(0.9904),o:Flavobacteriales(0.9970),f:Flavobacteriaceae(0.9829),g:Lutibacter(0.9132)	Bacteria	Bacteroidetes	Flavobacteriia	Flavobacteriales	Flavobacteriaceae	Lutibacter	NA
235	234	d:Bacteria(1.0000),p:Proteobacteria(0.9550),c:Gammaproteobacteria(0.8339),o:Xanthomonadales(0.6943),f:uncultured_3830(0.6043),g:Unknown_Genus_1000986(0.5700)	Bacteria	Proteobacteria	Gammaproteobacteria	Xanthomonadales	uncultured_3830	Unknown_Genus_1000986	NA
236	235	d:Bacteria(1.0000),p:Bacteroidetes(0.9672),c:Sphingobacteriia(0.8339),o:Sphingobacteriales(0.7223),f:Saprospiraceae(0.5123),g:uncultured_1272(0.0533)	Bacteria	Bacteroidetes	Sphingobacteriia	Sphingobacteriales	Saprospiraceae	uncultured_1272	NA
237	236	d:Bacteria(1.0000),p:Bacteroidetes(0.9582),c:Sphingobacteriia(0.9464),o:Sphingobacteriales(0.9462),f:Saprospiraceae(0.8344),g:uncultured_1272(0.6585)	Bacteria	Bacteroidetes	Sphingobacteriia	Sphingobacteriales	Saprospiraceae	uncultured_1272	NA
238	237	d:Bacteria(0.9552),p:Cyanobacteria(0.2058),c:Cyanobacteria(0.0609),o:SubsectionIII(0.0212),f:FamilyI_1536(0.0078),g:Prochlorothrix(0.0004)	Bacteria	Cyanobacteria	Cyanobacteria	SubsectionIII	FamilyI_1536	Prochlorothrix	NA
239	238	d:Bacteria(1.0000),p:Actinobacteria(0.9665),c:Acidimicrobiia(0.9797),o:Acidimicrobiales(0.9796),f:Unknown_Family_1002159(0.9491),g:Unknown_Genus_1000186(0.9734)	Bacteria	Actinobacteria	Acidimicrobiia	Acidimicrobiales	Unknown_Family_1002159	Unknown_Genus_1000186	NA
240	239	d:Bacteria(1.0000),p:Bacteroidetes(0.9665),c:Sphingobacteriia(0.7160),o:Sphingobacteriales(0.6244),f:NS11_12_marine_group(0.4500),g:Unknown_Genus_1000336(0.2159)	Bacteria	Bacteroidetes	Sphingobacteriia	Sphingobacteriales	NS11_12_marine_group	Unknown_Genus_1000336	NA
241	240	d:Bacteria(1.0000),p:Bacteroidetes(0.9571),c:Flavobacteriia(0.9573),o:Flavobacteriales(0.9720),f:Flavobacteriaceae(0.9387),g:Aquimarina(0.3930)	Bacteria	Bacteroidetes	Flavobacteriia	Flavobacteriales	Flavobacteriaceae	Aquimarina	NA
242	241	d:Bacteria(1.0000),p:Bacteroidetes(0.9731),c:Flavobacteriia(0.9775),o:Flavobacteriales(0.9832),f:Schleiferiaceae(0.9841),g:Schleiferia(0.9751)	Bacteria	Bacteroidetes	Flavobacteriia	Flavobacteriales	Schleiferiaceae	Schleiferia	NA
243	242	d:Bacteria(1.0000),p:Firmicutes(0.2920),c:Clostridia(0.0942),o:Clostridiales(0.0501),f:Family_XII_1952(0.0103),g:Acidaminobacter(0.0006)	Bacteria	Firmicutes	Clostridia	Clostridiales	Family_XII_1952	Acidaminobacter	NA
244	243	d:Bacteria(1.0000),p:Bacteroidetes(0.9678),c:Sphingobacteriia(0.8339),o:Sphingobacteriales(0.7223),f:Saprospiraceae(0.4500),g:uncultured_1272(0.0386)	Bacteria	Bacteroidetes	Sphingobacteriia	Sphingobacteriales	Saprospiraceae	uncultured_1272	NA
245	244	d:Bacteria(1.0000),p:Chloroflexi(0.6094),c:uncultured(0.2800),o:Unknown_Order_1002295(0.1747),f:Unknown_Family_1002296(0.0810),g:Unknown_Genus_1000423(0.0048)	Bacteria	Chloroflexi	uncultured	Unknown_Order_1002295	Unknown_Family_1002296	Unknown_Genus_1000423	NA
246	245	d:Bacteria(1.0000),p:Bacteroidetes(0.9592),c:Cytophagia(0.9302),o:Cytophagales(0.8623),f:Flammeovirgaceae(0.6504),g:Reichenbachiella(0.3044)	Bacteria	Bacteroidetes	Cytophagia	Cytophagales	Flammeovirgaceae	Reichenbachiella	NA
247	246	d:Bacteria(1.0000),p:Proteobacteria(0.9539),c:Gammaproteobacteria(0.8575),o:HOC36(0.6701),f:Unknown_Family_1002613(0.5583),g:Unknown_Genus_1000912(0.4815)	Bacteria	Proteobacteria	Gammaproteobacteria	HOC36	Unknown_Family_1002613	Unknown_Genus_1000912	NA
248	247	d:Bacteria(1.0000),p:Proteobacteria(0.9711),c:Gammaproteobacteria(0.9789),o:Xanthomonadales(0.9771),f:JTB255_marine_benthic_group(0.9699),g:Unknown_Genus_1000984(0.9739)	Bacteria	Proteobacteria	Gammaproteobacteria	Xanthomonadales	JTB255_marine_benthic_group	Unknown_Genus_1000984	NA
249	248	d:Bacteria(1.0000),p:Bacteroidetes(1.0000),c:Flavobacteriia(0.9778),o:Flavobacteriales(0.9830),f:Cryomorphaceae(0.9834),g:Fluviicola(0.9736)	Bacteria	Bacteroidetes	Flavobacteriia	Flavobacteriales	Cryomorphaceae	Fluviicola	NA
250	249	d:Bacteria(1.0000),p:Proteobacteria(0.9691),c:Gammaproteobacteria(0.9782),o:KI89A_clade(0.9783),f:Unknown_Family_1002615(0.9848),g:Unknown_Genus_1000914(0.9744)	Bacteria	Proteobacteria	Gammaproteobacteria	KI89A_clade	Unknown_Family_1002615	Unknown_Genus_1000914	NA
251	250	d:Bacteria(1.0000),p:Lentisphaerae(0.9751),c:SS1_B_03_39(0.9356),o:Unknown_Order_1002459(0.8903),f:Unknown_Family_1002460(0.8971),g:Unknown_Genus_1000599(0.9132)	Bacteria	Lentisphaerae	SS1_B_03_39	Unknown_Order_1002459	Unknown_Family_1002460	Unknown_Genus_1000599	NA
252	251	d:Bacteria(1.0000),p:Firmicutes(0.8346),c:Clostridia(0.6688),o:Clostridiales(0.5939),f:Defluviitaleaceae(0.2999),g:Defluviitalea(0.0386)	Bacteria	Firmicutes	Clostridia	Clostridiales	Defluviitaleaceae	Defluviitalea	NA
253	252	d:Bacteria(1.0000),p:Planctomycetes(0.9822),c:Planctomycetacia(0.9832),o:Planctomycetales(0.9899),f:Planctomycetaceae(0.9915),g:Rhodopirellula(0.4815)	Bacteria	Planctomycetes	Planctomycetacia	Planctomycetales	Planctomycetaceae	Rhodopirellula	NA
254	253	d:Bacteria(1.0000),p:Cyanobacteria(0.9949),c:Chloroplast(0.9904),o:Unknown_Order_1002334(0.9970),f:Unknown_Family_1002335(0.9974),g:Unknown_Genus_1000441(0.9976)	Bacteria	Cyanobacteria	Chloroplast	Unknown_Order_1002334	Unknown_Family_1002335	Unknown_Genus_1000441	NA
255	254	d:Bacteria(1.0000),p:Planctomycetes(0.9840),c:Planctomycetacia(0.9835),o:Planctomycetales(0.9909),f:Planctomycetaceae(0.9923),g:Blastopirellula(0.8194)	Bacteria	Planctomycetes	Planctomycetacia	Planctomycetales	Planctomycetaceae	Blastopirellula	NA
256	255	d:Bacteria(1.0000),p:Proteobacteria(1.0000),c:Gammaproteobacteria(0.9782),o:Thiotrichales(0.9826),f:Piscirickettsiaceae(0.9838),g:uncultured_3753(0.8898)	Bacteria	Proteobacteria	Gammaproteobacteria	Thiotrichales	Piscirickettsiaceae	uncultured_3753	NA
257	256	d:Bacteria(1.0000),p:Bacteroidetes(0.8699),c:Flavobacteriia(0.8810),o:Flavobacteriales(0.7783),f:Flavobacteriaceae(0.7424),g:Ulvibacter(0.0679)	Bacteria	Bacteroidetes	Flavobacteriia	Flavobacteriales	Flavobacteriaceae	Ulvibacter	NA
258	257	d:Bacteria(1.0000),p:Proteobacteria(0.9614),c:Gammaproteobacteria(0.9789),o:Oceanospirillales(0.9733),f:Oceanospirillaceae(0.9387),g:Neptunomonas(0.9367)	Bacteria	Proteobacteria	Gammaproteobacteria	Oceanospirillales	Oceanospirillaceae	Neptunomonas	NA
259	258	d:Bacteria(1.0000),p:Proteobacteria(0.8169),c:FGL7S(0.6254),o:Unknown_Order_1002593(0.5288),f:Unknown_Family_1002594(0.3412),g:Unknown_Genus_1000874(0.0679)	Bacteria	Proteobacteria	FGL7S	Unknown_Order_1002593	Unknown_Family_1002594	Unknown_Genus_1000874	NA
260	259	d:Bacteria(1.0000),p:Latescibacteria(0.9777),c:Unknown_Class_1002406(0.9818),o:Unknown_Order_1002407(0.9862),f:Unknown_Family_1002408(0.9880),g:Unknown_Genus_1000573(0.9886)	Bacteria	Latescibacteria	Unknown_Class_1002406	Unknown_Order_1002407	Unknown_Family_1002408	Unknown_Genus_1000573	NA
261	260	d:Bacteria(1.0000),p:Bacteroidetes(0.9858),c:Flavobacteriia(0.9838),o:Flavobacteriales(0.9919),f:Flavobacteriaceae(0.9838),g:Tenacibaculum(0.5700)	Bacteria	Bacteroidetes	Flavobacteriia	Flavobacteriales	Flavobacteriaceae	Tenacibaculum	NA
262	261	d:Bacteria(1.0000),p:Proteobacteria(1.0000),c:Deltaproteobacteria(0.9785),o:Desulfobacterales(0.9836),f:Desulfobacteraceae(0.9827),g:uncultured_3138(0.9734)	Bacteria	Proteobacteria	Deltaproteobacteria	Desulfobacterales	Desulfobacteraceae	uncultured_3138	NA
263	262	d:Bacteria(1.0000),p:Proteobacteria(0.9406),c:Gammaproteobacteria(0.6924),o:Chromatiales(0.6091),f:Chromatiaceae(0.4319),g:Nitrosococcus(0.1411)	Bacteria	Proteobacteria	Gammaproteobacteria	Chromatiales	Chromatiaceae	Nitrosococcus	NA
264	263	d:Bacteria(1.0000),p:Proteobacteria(0.9656),c:Gammaproteobacteria(0.9789),o:Cellvibrionales(0.9462),f:Halieaceae(0.8971),g:OM60_NOR5__clade(0.6585)	Bacteria	Proteobacteria	Gammaproteobacteria	Cellvibrionales	Halieaceae	OM60_NOR5__clade	NA
265	264	d:Bacteria(1.0000),p:Proteobacteria(0.9560),c:Gammaproteobacteria(0.9046),o:Chromatiales(0.7223),f:Granulosicoccaceae(0.6504),g:Granulosicoccus(0.6585)	Bacteria	Proteobacteria	Gammaproteobacteria	Chromatiales	Granulosicoccaceae	Granulosicoccus	NA
266	265	d:Bacteria(1.0000),p:Bacteroidetes(0.9614),c:Cytophagia(0.9519),o:Cytophagales(0.9707),f:Flammeovirgaceae(0.9075),g:Candidatus_Amoebophilus(0.8898)	Bacteria	Bacteroidetes	Cytophagia	Cytophagales	Flammeovirgaceae	Candidatus_Amoebophilus	NA
267	266	d:Bacteria(1.0000),p:Proteobacteria(0.9665),c:Gammaproteobacteria(0.9793),o:Alteromonadales(0.9720),f:Colwelliaceae(0.9387),g:Colwellia(0.8898)	Bacteria	Proteobacteria	Gammaproteobacteria	Alteromonadales	Colwelliaceae	Colwellia	NA
268	267	d:Bacteria(1.0000),p:Proteobacteria(1.0000),c:Deltaproteobacteria(1.0000),o:Desulfuromonadales(0.9836),f:Desulfuromonadaceae(0.9387),g:Desulfuromusa(0.8898)	Bacteria	Proteobacteria	Deltaproteobacteria	Desulfuromonadales	Desulfuromonadaceae	Desulfuromusa	NA
269	268	d:Bacteria(1.0000),p:Bacteroidetes(0.7992),c:Sphingobacteriia(0.6924),o:Sphingobacteriales(0.6091),f:Saprospiraceae(0.4137),g:uncultured_1272(0.0533)	Bacteria	Bacteroidetes	Sphingobacteriia	Sphingobacteriales	Saprospiraceae	uncultured_1272	NA
270	269	d:Bacteria(1.0000),p:Actinobacteria(1.0000),c:Acidimicrobiia(1.0000),o:Acidimicrobiales(1.0000),f:OM1_clade(1.0000),g:Candidatus_Actinomarina(0.9749)	Bacteria	Actinobacteria	Acidimicrobiia	Acidimicrobiales	OM1_clade	Candidatus_Actinomarina	NA
271	270	d:Bacteria(1.0000),p:Bacteroidetes(0.7815),c:Sphingobacteriia(0.6688),o:Sphingobacteriales(0.5939),f:Saprospiraceae(0.3956),g:uncultured_1272(0.0212)	Bacteria	Bacteroidetes	Sphingobacteriia	Sphingobacteriales	Saprospiraceae	uncultured_1272	NA
272	271	d:Bacteria(1.0000),p:Bacteroidetes(0.9539),c:Flavobacteriia(0.9410),o:Flavobacteriales(0.9182),f:Flavobacteriaceae(0.7884),g:Wenyingzhuangia(0.1118)	Bacteria	Bacteroidetes	Flavobacteriia	Flavobacteriales	Flavobacteriaceae	Wenyingzhuangia	NA
273	272	d:Bacteria(1.0000),p:Proteobacteria(0.9968),c:Gammaproteobacteria(0.9936),o:Order_Incertae_Sedis_3682(0.9826),f:Family_Incertae_Sedis_3683(0.9838),g:Marinicella(0.9753)	Bacteria	Proteobacteria	Gammaproteobacteria	Order_Incertae_Sedis_3682	Family_Incertae_Sedis_3683	Marinicella	NA
274	273	d:Bacteria(1.0000),p:Proteobacteria(0.9678),c:Gammaproteobacteria(0.9790),o:Oceanospirillales(0.9796),f:Oceanospirillaceae(0.9699),g:Reinekea(0.9739)	Bacteria	Proteobacteria	Gammaproteobacteria	Oceanospirillales	Oceanospirillaceae	Reinekea	NA
275	274	d:Bacteria(1.0000),p:Bacteroidetes(0.9931),c:Cytophagia(0.9873),o:Order_II(0.9960),f:Rhodothermaceae(0.9966),g:uncultured_1069(0.9749)	Bacteria	Bacteroidetes	Cytophagia	Order_II	Rhodothermaceae	uncultured_1069	NA
276	275	d:Bacteria(1.0000),p:Proteobacteria(0.9550),c:Gammaproteobacteria(0.9046),o:Arenicellales(0.7223),f:Arenicellaceae(0.6504),g:Arenicella(0.4815)	Bacteria	Proteobacteria	Gammaproteobacteria	Arenicellales	Arenicellaceae	Arenicella	NA
277	276	d:Bacteria(1.0000),p:Bacteroidetes(0.8346),c:Bacteroidia(0.8103),o:Bacteroidales(0.6943),f:Marinilabiaceae(0.6043),g:Marinifilum(0.4815)	Bacteria	Bacteroidetes	Bacteroidia	Bacteroidales	Marinilabiaceae	Marinifilum	NA
278	277	d:Bacteria(1.0000),p:Lentisphaerae(0.8169),c:Oligosphaeria(0.8103),o:Unknown_Order_1002450(0.6943),f:Unknown_Family_1002451(0.6043),g:Unknown_Genus_1000593(0.5700)	Bacteria	Lentisphaerae	Oligosphaeria	Unknown_Order_1002450	Unknown_Family_1002451	Unknown_Genus_1000593	NA
279	278	d:Bacteria(1.0000),p:Bacteroidetes(0.6647),c:Sphingobacteriia(0.1849),o:Sphingobacteriales(0.1219),f:Saprospiraceae(0.0428),g:uncultured_1272(0.0022)	Bacteria	Bacteroidetes	Sphingobacteriia	Sphingobacteriales	Saprospiraceae	uncultured_1272	NA
280	279	d:Bacteria(1.0000),p:Bacteroidetes(0.9691),c:Sphingobacteriia(0.8575),o:Sphingobacteriales(0.7503),f:Saprospiraceae(0.5583),g:uncultured_1272(0.1264)	Bacteria	Bacteroidetes	Sphingobacteriia	Sphingobacteriales	Saprospiraceae	uncultured_1272	NA
281	280	d:Bacteria(1.0000),p:Planctomycetes(0.7342),c:Planctomycetacia(0.6924),o:Planctomycetales(0.6091),f:Planctomycetaceae(0.4319),g:Planctomyces(0.0283)	Bacteria	Planctomycetes	Planctomycetacia	Planctomycetales	Planctomycetaceae	Planctomyces	NA
282	281	d:Bacteria(1.0000),p:Bacteroidetes(0.7315),c:Cytophagia(0.6180),o:Cytophagales(0.4935),f:Flammeovirgaceae(0.1934),g:uncultured_1059(0.0140)	Bacteria	Bacteroidetes	Cytophagia	Cytophagales	Flammeovirgaceae	uncultured_1059	NA
283	282	d:Bacteria(1.0000),p:Acidobacteria(0.6094),c:Holophagae(0.4939),o:Subgroup_10(0.2819),f:Sva0725(0.1002),g:Unknown_Genus_1000174(0.0061)	Bacteria	Acidobacteria	Holophagae	Subgroup_10	Sva0725	Unknown_Genus_1000174	NA
284	283	d:Bacteria(1.0000),p:Bacteroidetes(0.9685),c:Flavobacteriia(0.9778),o:Flavobacteriales(0.9830),f:NS9_marine_group(0.9838),g:Unknown_Genus_1000316(0.9753)	Bacteria	Bacteroidetes	Flavobacteriia	Flavobacteriales	NS9_marine_group	Unknown_Genus_1000316	NA
285	284	d:Bacteria(1.0000),p:Proteobacteria(0.9539),c:Gammaproteobacteria(0.7160),o:Chromatiales(0.6244),f:Granulosicoccaceae(0.4500),g:Granulosicoccus(0.2159)	Bacteria	Proteobacteria	Gammaproteobacteria	Chromatiales	Granulosicoccaceae	Granulosicoccus	NA
286	285	d:Bacteria(1.0000),p:Bacteroidetes(0.9672),c:Sphingobacteriia(0.8339),o:Sphingobacteriales(0.7223),f:Saprospiraceae(0.6043),g:Rubidimonas(0.0825)	Bacteria	Bacteroidetes	Sphingobacteriia	Sphingobacteriales	Saprospiraceae	Rubidimonas	NA
287	286	d:Bacteria(1.0000),p:Bacteroidetes(0.9406),c:Flavobacteriia(0.8810),o:Flavobacteriales(0.7783),f:Schleiferiaceae(0.4681),g:Schleiferia(0.3044)	Bacteria	Bacteroidetes	Flavobacteriia	Flavobacteriales	Schleiferiaceae	Schleiferia	NA
288	287	d:Bacteria(1.0000),p:Chlorobi(0.9635),c:Ignavibacteria(0.9797),o:Ignavibacteriales(0.9796),f:IheB3_7(0.6504),g:Unknown_Genus_1000368(0.6585)	Bacteria	Chlorobi	Ignavibacteria	Ignavibacteriales	IheB3_7	Unknown_Genus_1000368	NA
289	288	d:Bacteria(1.0000),p:Verrucomicrobia(0.9764),c:Verrucomicrobiae(0.9627),o:Verrucomicrobiales(0.9733),f:DEV007(0.8804),g:Unknown_Genus_1001046(0.8898)	Bacteria	Verrucomicrobia	Verrucomicrobiae	Verrucomicrobiales	DEV007	Unknown_Genus_1001046	NA
290	289	d:Bacteria(1.0000),p:Cyanobacteria(0.9949),c:Chloroplast(0.9775),o:Unknown_Order_1002334(0.9832),f:Unknown_Family_1002335(0.9831),g:Unknown_Genus_1000441(0.9772)	Bacteria	Cyanobacteria	Chloroplast	Unknown_Order_1002334	Unknown_Family_1002335	Unknown_Genus_1000441	NA
291	290	d:Bacteria(1.0000),p:Bacteroidetes(0.9913),c:Bacteroidia(0.9464),o:Bacteroidia_Incertae_Sedis_11192(0.9462),f:Draconibacteriaceae(0.9179),g:Draconibacterium(0.9601)	Bacteria	Bacteroidetes	Bacteroidia	Bacteroidia_Incertae_Sedis_11192	Draconibacteriaceae	Draconibacterium	NA
292	291	d:Bacteria(1.0000),p:Spirochaetae(0.6924),c:Spirochaetes(0.5957),o:Spirochaetales(0.3877),f:Spirochaetaceae(0.2467),g:Spirochaeta_2(0.0104)	Bacteria	Spirochaetae	Spirochaetes	Spirochaetales	Spirochaetaceae	Spirochaeta_2	NA
293	292	d:Bacteria(1.0000),p:Gracilibacteria(0.9913),c:Unknown_Class_1002391(0.9848),o:Unknown_Order_1002392(0.9950),f:Unknown_Family_1002393(0.9957),g:Unknown_Genus_1000568(0.9959)	Bacteria	Gracilibacteria	Unknown_Class_1002391	Unknown_Order_1002392	Unknown_Family_1002393	Unknown_Genus_1000568	NA
294	293	d:Bacteria(1.0000),p:Proteobacteria(0.9582),c:Deltaproteobacteria(0.9627),o:Syntrophobacterales(0.6549),f:Syntrophobacteraceae(0.5123),g:uncultured_3266(0.3930)	Bacteria	Proteobacteria	Deltaproteobacteria	Syntrophobacterales	Syntrophobacteraceae	uncultured_3266	NA
295	294	d:Bacteria(1.0000),p:Planctomycetes(0.9718),c:Planctomycetacia(0.9573),o:Planctomycetales(0.9720),f:Planctomycetaceae(0.9387),g:uncultured_2371(0.3044)	Bacteria	Planctomycetes	Planctomycetacia	Planctomycetales	Planctomycetaceae	uncultured_2371	NA
296	295	d:Bacteria(1.0000),p:Bacteroidetes(0.7815),c:Sphingobacteriia(0.6477),o:Sphingobacteriales(0.5786),f:Saprospiraceae(0.3775),g:uncultured_1272(0.0176)	Bacteria	Bacteroidetes	Sphingobacteriia	Sphingobacteriales	Saprospiraceae	uncultured_1272	NA
297	296	d:Bacteria(1.0000),p:Bacteroidetes(0.8699),c:Sphingobacteriia(0.7867),o:Sphingobacteriales(0.6701),f:Saprospiraceae(0.4500),g:Lewinella(0.0247)	Bacteria	Bacteroidetes	Sphingobacteriia	Sphingobacteriales	Saprospiraceae	Lewinella	NA
298	297	d:Bacteria(1.0000),p:Proteobacteria(0.7815),c:Gammaproteobacteria(0.6254),o:Gammaproteobacteria_Incertae_Sedis_3535(0.4582),f:Unknown_Family_3536(0.2999),g:Sedimenticola(0.0283)	Bacteria	Proteobacteria	Gammaproteobacteria	Gammaproteobacteria_Incertae_Sedis_3535	Unknown_Family_3536	Sedimenticola	NA
299	298	d:Bacteria(1.0000),p:Bacteroidetes(0.9895),c:Flavobacteriia(0.9845),o:Flavobacteriales(0.9940),f:Flavobacteriaceae(0.9949),g:Wenyingzhuangia(0.9736)	Bacteria	Bacteroidetes	Flavobacteriia	Flavobacteriales	Flavobacteriaceae	Wenyingzhuangia	NA
300	299	d:Bacteria(1.0000),p:Proteobacteria(0.9550),c:Alphaproteobacteria(0.9356),o:Rickettsiales(0.7783),f:SAR116_clade(0.7424),g:Unknown_Genus_1000731(0.8194)	Bacteria	Proteobacteria	Alphaproteobacteria	Rickettsiales	SAR116_clade	Unknown_Genus_1000731	NA
301	300	d:Bacteria(1.0000),p:Bacteroidetes(0.8169),c:Sphingobacteriia(0.7396),o:Sphingobacteriales(0.6396),f:Saprospiraceae(0.4137),g:uncultured_1272(0.0247)	Bacteria	Bacteroidetes	Sphingobacteriia	Sphingobacteriales	Saprospiraceae	uncultured_1272	NA
302	301	d:Bacteria(1.0000),p:Proteobacteria(1.0000),c:Gammaproteobacteria(0.9782),o:Enterobacteriales(0.9462),f:Enterobacteriaceae(0.9179),g:Escherichia_Shigella(0.9132)	Bacteria	Proteobacteria	Gammaproteobacteria	Enterobacteriales	Enterobacteriaceae	Escherichia_Shigella	NA
303	302	d:Bacteria(1.0000),p:Bacteroidetes(0.6647),c:Cytophagia(0.1849),o:Cytophagales(0.1219),f:Flammeovirgaceae(0.0428),g:Unknown_Genus_1000296(0.0022)	Bacteria	Bacteroidetes	Cytophagia	Cytophagales	Flammeovirgaceae	Unknown_Genus_1000296	NA
304	303	d:Bacteria(1.0000),p:Bacteroidetes(0.9770),c:Cytophagia(0.9681),o:Cytophagales(0.9745),f:Flammeovirgaceae(0.9075),g:uncultured_1059(0.6585)	Bacteria	Bacteroidetes	Cytophagia	Cytophagales	Flammeovirgaceae	uncultured_1059	NA
305	304	d:Bacteria(1.0000),p:Actinobacteria(1.0000),c:Acidimicrobiia(1.0000),o:Acidimicrobiales(1.0000),f:OM1_clade(0.9829),g:Unknown_Genus_1000184(0.9780)	Bacteria	Actinobacteria	Acidimicrobiia	Acidimicrobiales	OM1_clade	Unknown_Genus_1000184	NA
306	305	d:Bacteria(1.0000),p:Bacteroidetes(0.9230),c:Sphingobacteriia(0.8339),o:Sphingobacteriales(0.7223),f:Saprospiraceae(0.5583),g:uncultured_1272(0.1118)	Bacteria	Bacteroidetes	Sphingobacteriia	Sphingobacteriales	Saprospiraceae	uncultured_1272	NA
307	306	d:Bacteria(1.0000),p:Bacteroidetes(0.7342),c:Sphingobacteriia(0.6180),o:Sphingobacteriales(0.4935),f:Chitinophagaceae(0.3231),g:uncultured_1252(0.0533)	Bacteria	Bacteroidetes	Sphingobacteriia	Sphingobacteriales	Chitinophagaceae	uncultured_1252	NA
308	307	d:Bacteria(1.0000),p:Bacteroidetes(0.9678),c:Sphingobacteriia(0.8103),o:Sphingobacteriales(0.6943),f:Saprospiraceae(0.5123),g:uncultured_1272(0.0679)	Bacteria	Bacteroidetes	Sphingobacteriia	Sphingobacteriales	Saprospiraceae	uncultured_1272	NA
309	308	d:Bacteria(0.1426),p:Proteobacteria(0.0136),c:Alphaproteobacteria(0.0089),o:Rhodospirillales(0.0022),f:Rhodospirillaceae(0.0011),g:AEGEAN_169_marine_group(0.0001)	Bacteria	Proteobacteria	Alphaproteobacteria	Rhodospirillales	Rhodospirillaceae	AEGEAN_169_marine_group	NA
310	309	d:Bacteria(1.0000),p:Cyanobacteria(0.9751),c:Chloroplast(0.9805),o:Unknown_Order_1002334(0.9853),f:Unknown_Family_1002335(0.9846),g:Unknown_Genus_1000441(0.9854)	Bacteria	Cyanobacteria	Chloroplast	Unknown_Order_1002334	Unknown_Family_1002335	Unknown_Genus_1000441	NA
311	310	d:Bacteria(1.0000),p:Proteobacteria(0.8699),c:Gammaproteobacteria(0.8810),o:Oceanospirillales(0.6549),f:Oceanospirillaceae(0.5123),g:Pseudospirillum(0.3930)	Bacteria	Proteobacteria	Gammaproteobacteria	Oceanospirillales	Oceanospirillaceae	Pseudospirillum	NA
312	311	d:Bacteria(0.4568),p:Proteobacteria(0.0344),c:Gammaproteobacteria(0.0197),o:Legionellales(0.0048),f:Coxiellaceae(0.0024),g:Coxiella(0.0002)	Bacteria	Proteobacteria	Gammaproteobacteria	Legionellales	Coxiellaceae	Coxiella	NA
313	312	d:Bacteria(1.0000),p:Cyanobacteria(0.7638),c:Chloroplast(0.7396),o:Unknown_Order_1002334(0.6396),f:Unknown_Family_1002335(0.4681),g:Unknown_Genus_1000441(0.3044)	Bacteria	Cyanobacteria	Chloroplast	Unknown_Order_1002334	Unknown_Family_1002335	Unknown_Genus_1000441	NA
314	313	d:Bacteria(1.0000),p:Bacteroidetes(1.0000),c:Flavobacteriia(1.0000),o:Flavobacteriales(1.0000),f:Flavobacteriaceae(1.0000),g:Winogradskyella(0.9601)	Bacteria	Bacteroidetes	Flavobacteriia	Flavobacteriales	Flavobacteriaceae	Winogradskyella	NA
315	314	d:Bacteria(1.0000),p:Acidobacteria(0.7638),c:Holophagae(0.6477),o:Subgroup_23(0.5634),f:Unknown_Family_1002148(0.3775),g:Unknown_Genus_1000176(0.0972)	Bacteria	Acidobacteria	Holophagae	Subgroup_23	Unknown_Family_1002148	Unknown_Genus_1000176	NA
316	315	d:Bacteria(1.0000),p:Chlorobi(1.0000),c:Ignavibacteria(1.0000),o:Ignavibacteriales(1.0000),f:PHOS_HE36(0.9699),g:Unknown_Genus_1000370(0.9739)	Bacteria	Chlorobi	Ignavibacteria	Ignavibacteriales	PHOS_HE36	Unknown_Genus_1000370	NA
317	316	d:Bacteria(1.0000),p:Bacteroidetes(0.9665),c:Sphingobacteriia(0.7631),o:Sphingobacteriales(0.6549),f:Saprospiraceae(0.4681),g:uncultured_1272(0.0283)	Bacteria	Bacteroidetes	Sphingobacteriia	Sphingobacteriales	Saprospiraceae	uncultured_1272	NA
318	317	d:Bacteria(1.0000),p:Bacteroidetes(0.8876),c:Sphingobacteriia(0.7867),o:Sphingobacteriales(0.6701),f:Saprospiraceae(0.4681),g:uncultured_1272(0.0533)	Bacteria	Bacteroidetes	Sphingobacteriia	Sphingobacteriales	Saprospiraceae	uncultured_1272	NA
319	318	d:Bacteria(1.0000),p:Bacteroidetes(1.0000),c:Flavobacteriia(1.0000),o:Flavobacteriales(1.0000),f:Flavobacteriaceae(1.0000),g:NS5_marine_group(0.9749)	Bacteria	Bacteroidetes	Flavobacteriia	Flavobacteriales	Flavobacteriaceae	NS5_marine_group	NA
320	319	d:Bacteria(1.0000),p:Actinobacteria(0.9624),c:Acidimicrobiia(0.9410),o:Acidimicrobiales(0.9182),f:Sva0996_marine_group(0.6043),g:Unknown_Genus_1000185(0.5700)	Bacteria	Actinobacteria	Acidimicrobiia	Acidimicrobiales	Sva0996_marine_group	Unknown_Genus_1000185	NA
321	320	d:Bacteria(1.0000),p:Bacteroidetes(0.6647),c:Flavobacteriia(0.2800),o:Flavobacteriales(0.1747),f:NS9_marine_group(0.0428),g:Unknown_Genus_1000316(0.0022)	Bacteria	Bacteroidetes	Flavobacteriia	Flavobacteriales	NS9_marine_group	Unknown_Genus_1000316	NA
322	321	d:Bacteria(1.0000),p:Actinobacteria(0.9738),c:Acidimicrobiia(0.9785),o:Acidimicrobiales(0.9841),f:OM1_clade(0.9824),g:Unknown_Genus_1000184(0.9797)	Bacteria	Actinobacteria	Acidimicrobiia	Acidimicrobiales	OM1_clade	Unknown_Genus_1000184	NA
323	322	d:Bacteria(1.0000),p:Proteobacteria(0.9624),c:SPOTSOCT00m83(0.9046),o:Unknown_Order_1002646(0.8063),f:Unknown_Family_1002647(0.7884),g:Unknown_Genus_1000996(0.8429)	Bacteria	Proteobacteria	SPOTSOCT00m83	Unknown_Order_1002646	Unknown_Family_1002647	Unknown_Genus_1000996	NA
324	323	d:Bacteria(1.0000),p:Proteobacteria(0.9571),c:Gammaproteobacteria(0.9356),o:Chromatiales(0.8343),f:Granulosicoccaceae(0.8344),g:Granulosicoccus(0.8663)	Bacteria	Proteobacteria	Gammaproteobacteria	Chromatiales	Granulosicoccaceae	Granulosicoccus	NA
325	324	d:Bacteria(1.0000),p:Planctomycetes(0.9711),c:Planctomycetacia(0.9785),o:Planctomycetales(0.9841),f:Planctomycetaceae(0.9822),g:Blastopirellula(0.0533)	Bacteria	Planctomycetes	Planctomycetacia	Planctomycetales	Planctomycetaceae	Blastopirellula	NA
326	325	d:Bacteria(1.0000),p:Bacteroidetes(0.7233),c:Sphingobacteriia(0.5474),o:Sphingobacteriales(0.3172),f:Chitinophagaceae(0.1934),g:uncultured_1252(0.0176)	Bacteria	Bacteroidetes	Sphingobacteriia	Sphingobacteriales	Chitinophagaceae	uncultured_1252	NA
327	326	d:Bacteria(1.0000),p:Bacteroidetes(0.8699),c:Sphingobacteriia(0.7396),o:Sphingobacteriales(0.6396),f:Saprospiraceae(0.4681),g:Unknown_Genus_1000341(0.0533)	Bacteria	Bacteroidetes	Sphingobacteriia	Sphingobacteriales	Saprospiraceae	Unknown_Genus_1000341	NA
328	327	d:Bacteria(1.0000),p:Proteobacteria(0.9560),c:Gammaproteobacteria(0.9248),o:KI89A_clade(0.7503),f:Unknown_Family_1002615(0.6964),g:Unknown_Genus_1000914(0.7470)	Bacteria	Proteobacteria	Gammaproteobacteria	KI89A_clade	Unknown_Family_1002615	Unknown_Genus_1000914	NA
329	328	d:Bacteria(1.0000),p:Proteobacteria(0.7638),c:Deltaproteobacteria(0.6924),o:Myxococcales(0.5939),f:P3OB_42(0.4137),g:Unknown_Genus_1000845(0.1264)	Bacteria	Proteobacteria	Deltaproteobacteria	Myxococcales	P3OB_42	Unknown_Genus_1000845	NA
330	329	d:Bacteria(1.0000),p:Proteobacteria(0.7125),c:Gammaproteobacteria(0.5474),o:Oceanospirillales(0.2011),f:Alcanivoracaceae(0.1002),g:Alcanivorax(0.0061)	Bacteria	Proteobacteria	Gammaproteobacteria	Oceanospirillales	Alcanivoracaceae	Alcanivorax	NA
331	330	d:Bacteria(1.0000),p:Chloroflexi(0.7992),c:Anaerolineae(0.6477),o:Anaerolineales(0.5786),f:Anaerolineaceae(0.3956),g:uncultured_1395(0.0212)	Bacteria	Chloroflexi	Anaerolineae	Anaerolineales	Anaerolineaceae	uncultured_1395	NA
332	331	d:Bacteria(1.0000),p:Bacteroidetes(0.8699),c:Sphingobacteriia(0.7396),o:Sphingobacteriales(0.6396),f:Saprospiraceae(0.4319),g:Unknown_Genus_1000341(0.0386)	Bacteria	Bacteroidetes	Sphingobacteriia	Sphingobacteriales	Saprospiraceae	Unknown_Genus_1000341	NA
333	332	d:Bacteria(1.0000),p:Proteobacteria(0.7462),c:Gammaproteobacteria(0.6477),o:HOC36(0.5288),f:Unknown_Family_1002613(0.3412),g:Unknown_Genus_1000912(0.0679)	Bacteria	Proteobacteria	Gammaproteobacteria	HOC36	Unknown_Family_1002613	Unknown_Genus_1000912	NA
334	333	d:Bacteria(1.0000),p:Proteobacteria(0.9770),c:Gammaproteobacteria(0.9815),o:Alteromonadales(0.9758),f:Alteromonadaceae(0.9699),g:Alteromonas(0.1264)	Bacteria	Proteobacteria	Gammaproteobacteria	Alteromonadales	Alteromonadaceae	Alteromonas	NA
335	334	d:Bacteria(1.0000),p:Bacteroidetes(0.7992),c:Sphingobacteriia(0.6924),o:Sphingobacteriales(0.6091),f:Saprospiraceae(0.3956),g:Lewinella(0.0176)	Bacteria	Bacteroidetes	Sphingobacteriia	Sphingobacteriales	Saprospiraceae	Lewinella	NA
336	335	d:Bacteria(1.0000),p:Proteobacteria(0.9603),c:Gammaproteobacteria(0.9356),o:Cellvibrionales(0.8343),f:Cellvibrionaceae(0.8344),g:Simiduia(0.4815)	Bacteria	Proteobacteria	Gammaproteobacteria	Cellvibrionales	Cellvibrionaceae	Simiduia	NA
337	336	d:Bacteria(1.0000),p:Proteobacteria(0.9406),c:Gammaproteobacteria(0.7631),o:Xanthomonadales(0.6549),f:JTB255_marine_benthic_group(0.3956),g:Unknown_Genus_1000984(0.1118)	Bacteria	Proteobacteria	Gammaproteobacteria	Xanthomonadales	JTB255_marine_benthic_group	Unknown_Genus_1000984	NA
338	337	d:Bacteria(1.0000),p:Proteobacteria(0.9724),c:Gammaproteobacteria(0.9786),o:Arenicellales(0.9733),f:Arenicellaceae(0.9491),g:Unknown_Genus_1000889(0.9734)	Bacteria	Proteobacteria	Gammaproteobacteria	Arenicellales	Arenicellaceae	Unknown_Genus_1000889	NA
339	338	d:Bacteria(1.0000),p:Bacteroidetes(0.7179),c:Sphingobacteriia(0.4939),o:Sphingobacteriales(0.2819),f:Chitinophagaceae(0.1668),g:uncultured_1252(0.0140)	Bacteria	Bacteroidetes	Sphingobacteriia	Sphingobacteriales	Chitinophagaceae	uncultured_1252	NA
340	339	d:Bacteria(1.0000),p:Bacteroidetes(0.9711),c:Flavobacteriia(0.9785),o:Flavobacteriales(0.9841),f:Flavobacteriaceae(0.9831),g:Maribacter(0.9132)	Bacteria	Bacteroidetes	Flavobacteriia	Flavobacteriales	Flavobacteriaceae	Maribacter	NA
341	340	d:Bacteria(0.8805),p:Cyanobacteria(0.1882),c:Chloroplast(0.0568),o:Unknown_Order_1002334(0.0212),f:Unknown_Family_1002335(0.0078),g:Unknown_Genus_1000441(0.0004)	Bacteria	Cyanobacteria	Chloroplast	Unknown_Order_1002334	Unknown_Family_1002335	Unknown_Genus_1000441	NA
342	341	d:Bacteria(1.0000),p:Proteobacteria(0.9646),c:Gammaproteobacteria(0.9681),o:KI89A_clade(0.9707),f:Unknown_Family_1002615(0.9283),g:Unknown_Genus_1000914(0.9729)	Bacteria	Proteobacteria	Gammaproteobacteria	KI89A_clade	Unknown_Family_1002615	Unknown_Genus_1000914	NA
343	342	d:Bacteria(1.0000),p:Proteobacteria(0.9877),c:Deltaproteobacteria(0.9790),o:Desulfobacterales(0.9796),f:Desulfobulbaceae(0.9845),g:Desulfobulbus(0.9729)	Bacteria	Proteobacteria	Deltaproteobacteria	Desulfobacterales	Desulfobulbaceae	Desulfobulbus	NA
344	343	d:Bacteria(1.0000),p:Chloroflexi(0.8346),c:Ardenticatenia(0.6688),o:uncultured_1400(0.5939),f:Unknown_Family_1002246(0.4137),g:Unknown_Genus_1000376(0.1264)	Bacteria	Chloroflexi	Ardenticatenia	uncultured_1400	Unknown_Family_1002246	Unknown_Genus_1000376	NA
345	344	d:Bacteria(1.0000),p:Bacteroidetes(0.9678),c:Sphingobacteriia(0.9793),o:Sphingobacteriales(0.9809),f:Chitinophagaceae(0.9699),g:uncultured_1252(0.9739)	Bacteria	Bacteroidetes	Sphingobacteriia	Sphingobacteriales	Chitinophagaceae	uncultured_1252	NA
346	345	d:Bacteria(1.0000),p:Proteobacteria(0.9571),c:Gammaproteobacteria(0.7867),o:Xanthomonadales(0.6701),f:JTB255_marine_benthic_group(0.5583),g:Unknown_Genus_1000984(0.4815)	Bacteria	Proteobacteria	Gammaproteobacteria	Xanthomonadales	JTB255_marine_benthic_group	Unknown_Genus_1000984	NA
347	346	d:Bacteria(1.0000),p:Bacteroidetes(0.9678),c:Sphingobacteriia(0.8103),o:Sphingobacteriales(0.6943),f:Saprospiraceae(0.5123),g:uncultured_1272(0.0533)	Bacteria	Bacteroidetes	Sphingobacteriia	Sphingobacteriales	Saprospiraceae	uncultured_1272	NA
348	347	d:Bacteria(1.0000),p:Proteobacteria(0.8522),c:Alphaproteobacteria(0.8575),o:DB1_14(0.6943),f:Unknown_Family_1002533(0.6043),g:Unknown_Genus_1000663(0.5700)	Bacteria	Proteobacteria	Alphaproteobacteria	DB1_14	Unknown_Family_1002533	Unknown_Genus_1000663	NA
349	348	d:Bacteria(1.0000),p:Bacteroidetes(0.9582),c:Flavobacteriia(0.9627),o:Flavobacteriales(0.9733),f:Flavobacteriaceae(0.9075),g:Maritimimonas(0.5700)	Bacteria	Bacteroidetes	Flavobacteriia	Flavobacteriales	Flavobacteriaceae	Maritimimonas	NA
350	349	d:Bacteria(1.0000),p:Proteobacteria(0.8169),c:Gammaproteobacteria(0.6329),o:Chromatiales(0.4582),f:Ectothiorhodospiraceae(0.2999),g:Thiogranum(0.0386)	Bacteria	Proteobacteria	Gammaproteobacteria	Chromatiales	Ectothiorhodospiraceae	Thiogranum	NA
351	350	d:Bacteria(1.0000),p:Proteobacteria(1.0000),c:Gammaproteobacteria(1.0000),o:Xanthomonadales(1.0000),f:Xanthomonadaceae(1.0000),g:Stenotrophomonas(0.9367)	Bacteria	Proteobacteria	Gammaproteobacteria	Xanthomonadales	Xanthomonadaceae	Stenotrophomonas	NA
352	351	d:Bacteria(1.0000),p:Proteobacteria(0.9624),c:Gammaproteobacteria(0.9801),o:Oceanospirillales(0.9720),f:Oceanospirillaceae(0.9387),g:Marinobacterium(0.9601)	Bacteria	Proteobacteria	Gammaproteobacteria	Oceanospirillales	Oceanospirillaceae	Marinobacterium	NA
353	352	d:Archaea(1.0000),p:Woesearchaeota__DHVEG_6_(0.7462),c:Unknown_Class_1002110(0.7160),o:Unknown_Order_1002111(0.6244),f:Unknown_Family_1002112(0.4500),g:Unknown_Genus_1000128(0.2159)	Archaea	Woesearchaeota__DHVEG_6_	Unknown_Class_1002110	Unknown_Order_1002111	Unknown_Family_1002112	Unknown_Genus_1000128	NA
354	353	d:Bacteria(1.0000),p:Bacteroidetes(0.9582),c:Flavobacteriia(0.9046),o:Flavobacteriales(0.8063),f:Schleiferiaceae(0.6504),g:Schleiferia(0.6585)	Bacteria	Bacteroidetes	Flavobacteriia	Flavobacteriales	Schleiferiaceae	Schleiferia	NA
355	354	d:Bacteria(1.0000),p:Bacteroidetes(0.9560),c:Flavobacteriia(0.9519),o:Flavobacteriales(0.9707),f:Flavobacteriaceae(0.9283),g:Aquimarina(0.2159)	Bacteria	Bacteroidetes	Flavobacteriia	Flavobacteriales	Flavobacteriaceae	Aquimarina	NA
356	355	d:Bacteria(1.0000),p:Verrucomicrobia(0.9790),c:Verrucomicrobiae(0.9681),o:Verrucomicrobiales(0.9745),f:DEV007(0.9491),g:Unknown_Genus_1001046(0.9734)	Bacteria	Verrucomicrobia	Verrucomicrobiae	Verrucomicrobiales	DEV007	Unknown_Genus_1001046	NA
357	356	d:Bacteria(1.0000),p:Bacteroidetes(0.7638),c:Sphingobacteriia(0.6688),o:Sphingobacteriales(0.5939),f:Saprospiraceae(0.3775),g:uncultured_1272(0.0176)	Bacteria	Bacteroidetes	Sphingobacteriia	Sphingobacteriales	Saprospiraceae	uncultured_1272	NA
358	357	d:Bacteria(1.0000),p:Proteobacteria(0.9913),c:Gammaproteobacteria(0.9775),o:Alteromonadales(0.9707),f:Alteromonadaceae(0.9283),g:Agarivorans(0.7470)	Bacteria	Proteobacteria	Gammaproteobacteria	Alteromonadales	Alteromonadaceae	Agarivorans	NA
359	358	d:Bacteria(1.0000),p:Bacteroidetes(0.7815),c:Sphingobacteriia(0.6477),o:Sphingobacteriales(0.5786),f:Saprospiraceae(0.3594),g:Lewinella(0.0140)	Bacteria	Bacteroidetes	Sphingobacteriia	Sphingobacteriales	Saprospiraceae	Lewinella	NA
360	359	d:Bacteria(1.0000),p:Proteobacteria(0.8522),c:Alphaproteobacteria(0.8575),o:DB1_14(0.6701),f:Unknown_Family_1002533(0.5583),g:Unknown_Genus_1000663(0.4815)	Bacteria	Proteobacteria	Alphaproteobacteria	DB1_14	Unknown_Family_1002533	Unknown_Genus_1000663	NA
361	360	d:Bacteria(1.0000),p:Bacteroidetes(0.5263),c:Cytophagia(0.1244),o:Cytophagales(0.0741),f:Flammeovirgaceae(0.0243),g:Ekhidna(0.0008)	Bacteria	Bacteroidetes	Cytophagia	Cytophagales	Flammeovirgaceae	Ekhidna	NA
362	361	d:Bacteria(1.0000),p:Proteobacteria(0.9592),c:Gammaproteobacteria(0.9573),o:Alteromonadales(0.7503),f:Colwelliaceae(0.6964),g:Thalassotalea(0.2159)	Bacteria	Proteobacteria	Gammaproteobacteria	Alteromonadales	Colwelliaceae	Thalassotalea	NA
363	362	d:Bacteria(1.0000),p:Acidobacteria(0.7261),c:Holophagae(0.6180),o:Subgroup_10(0.4935),f:Sva0725(0.2733),g:Unknown_Genus_1000174(0.0283)	Bacteria	Acidobacteria	Holophagae	Subgroup_10	Sva0725	Unknown_Genus_1000174	NA
364	363	d:Bacteria(1.0000),p:Actinobacteria(1.0000),c:Acidimicrobiia(0.9775),o:Acidimicrobiales(0.9834),f:Acidimicrobiaceae(0.9838),g:Illumatobacter(0.9601)	Bacteria	Actinobacteria	Acidimicrobiia	Acidimicrobiales	Acidimicrobiaceae	Illumatobacter	NA
365	364	d:Bacteria(1.0000),p:Bacteroidetes(0.9672),c:Sphingobacteriia(0.8103),o:Sphingobacteriales(0.6943),f:Saprospiraceae(0.5123),g:uncultured_1272(0.0386)	Bacteria	Bacteroidetes	Sphingobacteriia	Sphingobacteriales	Saprospiraceae	uncultured_1272	NA
366	365	d:Bacteria(1.0000),p:Bacteroidetes(0.9913),c:Flavobacteriia(0.9848),o:Flavobacteriales(0.9950),f:Flavobacteriaceae(0.9957),g:Croceitalea(0.9367)	Bacteria	Bacteroidetes	Flavobacteriia	Flavobacteriales	Flavobacteriaceae	Croceitalea	NA
367	366	d:Bacteria(1.0000),p:Proteobacteria(0.9592),c:Gammaproteobacteria(0.9356),o:Alteromonadales(0.6943),f:Shewanellaceae(0.4681),g:Shewanella(0.3044)	Bacteria	Proteobacteria	Gammaproteobacteria	Alteromonadales	Shewanellaceae	Shewanella	NA
368	367	d:Bacteria(1.0000),p:Gemmatimonadetes(0.9592),c:Gemmatimonadetes(0.9681),o:BD2_11_terrestrial_group(0.9733),f:Unknown_Family_1002387(0.9491),g:Unknown_Genus_1000562(0.9734)	Bacteria	Gemmatimonadetes	Gemmatimonadetes	BD2_11_terrestrial_group	Unknown_Family_1002387	Unknown_Genus_1000562	NA
369	368	d:Bacteria(1.0000),p:Lentisphaerae(0.9877),c:R76_B128(0.9842),o:Unknown_Order_1002455(0.9929),f:Unknown_Family_1002456(0.9940),g:Unknown_Genus_1000597(0.9943)	Bacteria	Lentisphaerae	R76_B128	Unknown_Order_1002455	Unknown_Family_1002456	Unknown_Genus_1000597	NA
370	369	d:Bacteria(1.0000),p:Proteobacteria(0.9571),c:Gammaproteobacteria(0.9248),o:Thiotrichales(0.7503),f:Thiotrichaceae(0.6964),g:uncultured_3770(0.7470)	Bacteria	Proteobacteria	Gammaproteobacteria	Thiotrichales	Thiotrichaceae	uncultured_3770	NA
371	370	d:Archaea(1.0000),p:Euryarchaeota(0.9949),c:Thermoplasmata(0.9904),o:Thermoplasmatales(0.9970),f:Marine_Group_II(0.9974),g:Unknown_Genus_1000077(0.9976)	Archaea	Euryarchaeota	Thermoplasmata	Thermoplasmatales	Marine_Group_II	Unknown_Genus_1000077	NA
372	371	d:Bacteria(1.0000),p:Proteobacteria(0.9678),c:Gammaproteobacteria(0.9797),o:Cellvibrionales(0.9462),f:Cellvibrionaceae(0.9179),g:uncultured_11527(0.9601)	Bacteria	Proteobacteria	Gammaproteobacteria	Cellvibrionales	Cellvibrionaceae	uncultured_11527	NA
373	372	d:Bacteria(1.0000),p:Acidobacteria(0.7315),c:Subgroup_22(0.6180),o:Unknown_Order_1002151(0.4935),f:Unknown_Family_1002152(0.3231),g:Unknown_Genus_1000179(0.0533)	Bacteria	Acidobacteria	Subgroup_22	Unknown_Order_1002151	Unknown_Family_1002152	Unknown_Genus_1000179	NA
374	373	d:Bacteria(1.0000),p:Proteobacteria(0.9571),c:Gammaproteobacteria(0.8810),o:Run_SP154(0.6091),f:Unknown_Family_1002624(0.4319),g:Unknown_Genus_1000967(0.1411)	Bacteria	Proteobacteria	Gammaproteobacteria	Run_SP154	Unknown_Family_1002624	Unknown_Genus_1000967	NA
375	374	d:Bacteria(1.0000),p:Bacteroidetes(0.9711),c:Sphingobacteriia(0.9302),o:Sphingobacteriales(0.8623),f:Saprospiraceae(0.8344),g:uncultured_1272(0.1411)	Bacteria	Bacteroidetes	Sphingobacteriia	Sphingobacteriales	Saprospiraceae	uncultured_1272	NA
376	375	d:Bacteria(1.0000),p:Bacteroidetes(0.7815),c:Sphingobacteriia(0.6403),o:Sphingobacteriales(0.5634),f:Saprospiraceae(0.3594),g:Unknown_Genus_1000341(0.0140)	Bacteria	Bacteroidetes	Sphingobacteriia	Sphingobacteriales	Saprospiraceae	Unknown_Genus_1000341	NA
377	376	d:Bacteria(1.0000),p:Bacteroidetes(0.7342),c:Sphingobacteriia(0.6329),o:Sphingobacteriales(0.5481),f:Saprospiraceae(0.3231),g:Lewinella(0.0104)	Bacteria	Bacteroidetes	Sphingobacteriia	Sphingobacteriales	Saprospiraceae	Lewinella	NA
378	377	d:Bacteria(1.0000),p:Planctomycetes(0.9751),c:Planctomycetacia(0.9805),o:Planctomycetales(0.9853),f:Planctomycetaceae(0.9846),g:Rhodopirellula(0.1118)	Bacteria	Planctomycetes	Planctomycetacia	Planctomycetales	Planctomycetaceae	Rhodopirellula	NA
379	378	d:Bacteria(1.0000),p:Planctomycetes(0.9949),c:OM190(0.9904),o:Unknown_Order_1002492(0.9970),f:Unknown_Family_1002493(0.9974),g:Unknown_Genus_1000622(0.9976)	Bacteria	Planctomycetes	OM190	Unknown_Order_1002492	Unknown_Family_1002493	Unknown_Genus_1000622	NA
380	379	d:Bacteria(1.0000),p:Proteobacteria(0.9614),c:Gammaproteobacteria(0.9681),o:Oceanospirillales(0.9720),f:Alcanivoracaceae(0.9387),g:Kangiella(0.9731)	Bacteria	Proteobacteria	Gammaproteobacteria	Oceanospirillales	Alcanivoracaceae	Kangiella	NA
381	380	d:Bacteria(1.0000),p:Bacteroidetes(0.6094),c:Bacteroidia(0.2266),o:Bacteroidales(0.0980),f:Porphyromonadaceae(0.0312),g:uncultured_959(0.0014)	Bacteria	Bacteroidetes	Bacteroidia	Bacteroidales	Porphyromonadaceae	uncultured_959	NA
382	381	d:Archaea(1.0000),p:Euryarchaeota(1.0000),c:Thermoplasmata(1.0000),o:Thermoplasmatales(1.0000),f:Marine_Group_II(1.0000),g:Unknown_Genus_1000077(1.0000)	Archaea	Euryarchaeota	Thermoplasmata	Thermoplasmatales	Marine_Group_II	Unknown_Genus_1000077	NA
383	382	d:Bacteria(1.0000),p:Bacteroidetes(0.7462),c:Bacteroidia(0.6180),o:Bacteroidales(0.4935),f:Marinilabiaceae(0.2999),g:Carboxylicivirga(0.0176)	Bacteria	Bacteroidetes	Bacteroidia	Bacteroidales	Marinilabiaceae	Carboxylicivirga	NA
384	383	d:Bacteria(1.0000),p:Proteobacteria(0.8876),c:Gammaproteobacteria(0.6924),o:Order_Incertae_Sedis_3682(0.4230),f:Family_Incertae_Sedis_3683(0.2733),g:Marinicella(0.0283)	Bacteria	Proteobacteria	Gammaproteobacteria	Order_Incertae_Sedis_3682	Family_Incertae_Sedis_3683	Marinicella	NA
385	384	d:Bacteria(1.0000),p:Proteobacteria(1.0000),c:Deltaproteobacteria(1.0000),o:Desulfobacterales(0.9834),f:Desulfobacteraceae(0.9829),g:Sva0081_sediment_group(0.9731)	Bacteria	Proteobacteria	Deltaproteobacteria	Desulfobacterales	Desulfobacteraceae	Sva0081_sediment_group	NA
386	385	d:Bacteria(1.0000),p:Proteobacteria(0.9698),c:Deltaproteobacteria(0.9778),o:Desulfobacterales(0.9830),f:Desulfobacteraceae(0.9834),g:SEEP_SRB1(0.9132)	Bacteria	Proteobacteria	Deltaproteobacteria	Desulfobacterales	Desulfobacteraceae	SEEP_SRB1	NA
387	386	d:Bacteria(1.0000),p:Proteobacteria(0.9949),c:Deltaproteobacteria(0.9904),o:Sh765B_TzT_29(0.9970),f:Unknown_Family_1002579(0.9974),g:Unknown_Genus_1000858(0.9976)	Bacteria	Proteobacteria	Deltaproteobacteria	Sh765B_TzT_29	Unknown_Family_1002579	Unknown_Genus_1000858	NA
388	387	d:Bacteria(1.0000),p:Bacteroidetes(0.7462),c:Sphingobacteriia(0.6329),o:Sphingobacteriales(0.5481),f:Saprospiraceae(0.3231),g:uncultured_1272(0.0104)	Bacteria	Bacteroidetes	Sphingobacteriia	Sphingobacteriales	Saprospiraceae	uncultured_1272	NA
389	388	d:Bacteria(1.0000),p:Planctomycetes(0.9685),c:Planctomycetacia(0.9248),o:Planctomycetales(0.8343),f:Planctomycetaceae(0.8344),g:Rhodopirellula(0.0386)	Bacteria	Planctomycetes	Planctomycetacia	Planctomycetales	Planctomycetaceae	Rhodopirellula	NA
390	389	d:Bacteria(1.0000),p:Proteobacteria(0.9592),c:Alphaproteobacteria(0.9681),o:Rhodobacterales(0.8903),f:Rhodobacteraceae(0.8971),g:Roseovarius(0.1411)	Bacteria	Proteobacteria	Alphaproteobacteria	Rhodobacterales	Rhodobacteraceae	Roseovarius	NA
391	390	d:Bacteria(1.0000),p:Actinobacteria(0.9913),c:Acidimicrobiia(0.9848),o:Acidimicrobiales(0.9950),f:OM1_clade(0.9838),g:Unknown_Genus_1000184(0.9753)	Bacteria	Actinobacteria	Acidimicrobiia	Acidimicrobiales	OM1_clade	Unknown_Genus_1000184	NA
392	391	d:Bacteria(1.0000),p:Proteobacteria(0.9665),c:Deltaproteobacteria(0.9786),o:Desulfobacterales(0.9826),f:Desulfobulbaceae(0.9838),g:Desulforhopalus(0.4815)	Bacteria	Proteobacteria	Deltaproteobacteria	Desulfobacterales	Desulfobulbaceae	Desulforhopalus	NA
393	392	d:Bacteria(1.0000),p:Proteobacteria(0.8522),c:Alphaproteobacteria(0.7867),o:Rickettsiales(0.6091),f:SAR116_clade(0.4319),g:Unknown_Genus_1000731(0.1411)	Bacteria	Proteobacteria	Alphaproteobacteria	Rickettsiales	SAR116_clade	Unknown_Genus_1000731	NA
394	393	d:Bacteria(1.0000),p:Planctomycetes(0.9744),c:Planctomycetacia(0.9802),o:Planctomycetales(0.9851),f:Planctomycetaceae(0.9838),g:Blastopirellula(0.4815)	Bacteria	Planctomycetes	Planctomycetacia	Planctomycetales	Planctomycetaceae	Blastopirellula	NA
395	394	d:Bacteria(1.0000),p:Proteobacteria(0.9672),c:Alphaproteobacteria(0.9782),o:Rhizobiales(0.9733),f:Rhodobiaceae(0.9491),g:Methyloceanibacter(0.9731)	Bacteria	Proteobacteria	Alphaproteobacteria	Rhizobiales	Rhodobiaceae	Methyloceanibacter	NA
396	395	d:Bacteria(1.0000),p:Bacteroidetes(0.7638),c:Sphingobacteriia(0.6924),o:Sphingobacteriales(0.6091),f:Saprospiraceae(0.3775),g:uncultured_1272(0.0283)	Bacteria	Bacteroidetes	Sphingobacteriia	Sphingobacteriales	Saprospiraceae	uncultured_1272	NA
397	396	d:Bacteria(1.0000),p:Acidobacteria(0.9822),c:Acidobacteria(0.9832),o:Subgroup_4(0.9899),f:Unknown_Family_365(0.9595),g:Blastocatella(0.9736)	Bacteria	Acidobacteria	Acidobacteria	Subgroup_4	Unknown_Family_365	Blastocatella	NA
398	397	d:Bacteria(1.0000),p:Proteobacteria(0.9711),c:Gammaproteobacteria(0.9778),o:Oceanospirillales(0.9830),f:SAR86_clade(0.9834),g:Unknown_Genus_1000950(0.9764)	Bacteria	Proteobacteria	Gammaproteobacteria	Oceanospirillales	SAR86_clade	Unknown_Genus_1000950	NA
399	398	d:Bacteria(1.0000),p:Deferribacteres(0.7125),c:Deferribacteres_Incertae_Sedis_11258(0.6032),o:Unknown_Order_11259(0.4230),f:Unknown_Family_11260(0.2733),g:Caldithrix(0.0283)	Bacteria	Deferribacteres	Deferribacteres_Incertae_Sedis_11258	Unknown_Order_11259	Unknown_Family_11260	Caldithrix	NA
400	399	d:Bacteria(1.0000),p:Proteobacteria(0.3446),c:Alphaproteobacteria(0.1546),o:Caulobacterales(0.0501),f:Hyphomonadaceae(0.0173),g:Woodsholea(0.0008)	Bacteria	Proteobacteria	Alphaproteobacteria	Caulobacterales	Hyphomonadaceae	Woodsholea	NA
401	400	d:Bacteria(1.0000),p:Marinimicrobia__SAR406_clade_(0.9790),c:Unknown_Class_1002465(0.9825),o:Unknown_Order_1002466(0.9879),f:Unknown_Family_1002467(0.9898),g:Unknown_Genus_1000602(0.9902)	Bacteria	Marinimicrobia__SAR406_clade_	Unknown_Class_1002465	Unknown_Order_1002466	Unknown_Family_1002467	Unknown_Genus_1000602	NA
402	401	d:Bacteria(1.0000),p:Proteobacteria(0.7288),c:Gammaproteobacteria(0.5957),o:Cellvibrionales(0.3524),f:Cellvibrionaceae(0.2201),g:Saccharophagus(0.0176)	Bacteria	Proteobacteria	Gammaproteobacteria	Cellvibrionales	Cellvibrionaceae	Saccharophagus	NA
403	402	d:Bacteria(1.0000),p:Bacteroidetes(0.9949),c:Flavobacteriia(0.9904),o:Flavobacteriales(0.9970),f:Flavobacteriaceae(0.9974),g:Hyunsoonleella(0.7470)	Bacteria	Bacteroidetes	Flavobacteriia	Flavobacteriales	Flavobacteriaceae	Hyunsoonleella	NA
404	403	d:Bacteria(1.0000),p:Proteobacteria(0.9804),c:Gammaproteobacteria(0.9797),o:Alteromonadales(0.9783),f:Alteromonadaceae(0.9848),g:Aliiglaciecola(0.1411)	Bacteria	Proteobacteria	Gammaproteobacteria	Alteromonadales	Alteromonadaceae	Aliiglaciecola	NA
405	404	d:Bacteria(1.0000),p:Proteobacteria(0.9665),c:Gammaproteobacteria(0.9789),o:Cellvibrionales(0.9733),f:Halieaceae(0.9387),g:OM60_NOR5__clade(0.8429)	Bacteria	Proteobacteria	Gammaproteobacteria	Cellvibrionales	Halieaceae	OM60_NOR5__clade	NA
406	405	d:Bacteria(1.0000),p:Proteobacteria(0.9718),c:Betaproteobacteria(0.9410),o:Methylophilales(0.6701),f:Methylophilaceae(0.5583),g:OM43_clade(0.0972)	Bacteria	Proteobacteria	Betaproteobacteria	Methylophilales	Methylophilaceae	OM43_clade	NA
407	406	d:Bacteria(1.0000),p:Cyanobacteria(0.9744),c:Chloroplast(0.9356),o:Unknown_Order_1002334(0.8903),f:Unknown_Family_1002335(0.8971),g:Unknown_Genus_1000441(0.9132)	Bacteria	Cyanobacteria	Chloroplast	Unknown_Order_1002334	Unknown_Family_1002335	Unknown_Genus_1000441	NA
408	407	d:Bacteria(1.0000),p:Atribacteria(0.1882),c:Unknown_Class_1002201(0.0609),o:Unknown_Order_1002202(0.0232),f:Unknown_Family_1002203(0.0084),g:Unknown_Genus_1000258(0.0005)	Bacteria	Atribacteria	Unknown_Class_1002201	Unknown_Order_1002202	Unknown_Family_1002203	Unknown_Genus_1000258	NA
409	408	d:Bacteria(1.0000),p:Proteobacteria(0.7638),c:Gammaproteobacteria(0.5957),o:Chromatiales(0.3172),f:Ectothiorhodospiraceae(0.1934),g:Thioalkalispira(0.0176)	Bacteria	Proteobacteria	Gammaproteobacteria	Chromatiales	Ectothiorhodospiraceae	Thioalkalispira	NA
410	409	d:Bacteria(1.0000),p:Bacteroidetes(0.7462),c:Sphingobacteriia(0.6477),o:Sphingobacteriales(0.5786),f:Saprospiraceae(0.3775),g:Rubidimonas(0.0176)	Bacteria	Bacteroidetes	Sphingobacteriia	Sphingobacteriales	Saprospiraceae	Rubidimonas	NA
411	410	d:Bacteria(1.0000),p:Bacteroidetes(0.9804),c:Flavobacteriia(0.9793),o:Flavobacteriales(0.9809),f:Flavobacteriaceae(0.9803),g:Tenacibaculum(0.3930)	Bacteria	Bacteroidetes	Flavobacteriia	Flavobacteriales	Flavobacteriaceae	Tenacibaculum	NA
412	411	d:Bacteria(1.0000),p:Proteobacteria(0.8522),c:Gammaproteobacteria(0.6477),o:Chromatiales(0.5634),f:Chromatiaceae(0.3775),g:Nitrosococcus(0.0972)	Bacteria	Proteobacteria	Gammaproteobacteria	Chromatiales	Chromatiaceae	Nitrosococcus	NA
413	412	d:Bacteria(1.0000),p:Proteobacteria(0.8346),c:Alphaproteobacteria(0.8339),o:Rhizobiales(0.7223),f:Brucellaceae(0.6504),g:Brucella(0.6585)	Bacteria	Proteobacteria	Alphaproteobacteria	Rhizobiales	Brucellaceae	Brucella	NA
414	413	d:Bacteria(1.0000),p:Proteobacteria(0.9949),c:Alphaproteobacteria(0.9904),o:SB1_18(0.9830),f:Unknown_Family_1002543(0.9834),g:Unknown_Genus_1000747(0.9764)	Bacteria	Proteobacteria	Alphaproteobacteria	SB1_18	Unknown_Family_1002543	Unknown_Genus_1000747	NA
415	414	d:Bacteria(1.0000),p:Proteobacteria(0.9406),c:Gammaproteobacteria(0.8103),o:Thiotrichales(0.6244),f:Thiotrichaceae(0.4500),g:uncultured_3770(0.2159)	Bacteria	Proteobacteria	Gammaproteobacteria	Thiotrichales	Thiotrichaceae	uncultured_3770	NA
416	415	d:Bacteria(1.0000),p:Proteobacteria(0.9582),c:Gammaproteobacteria(0.9464),o:Vibrionales(0.7223),f:Vibrionaceae(0.6504),g:Vibrio(0.3930)	Bacteria	Proteobacteria	Gammaproteobacteria	Vibrionales	Vibrionaceae	Vibrio	NA
417	416	d:Bacteria(1.0000),p:Bacteroidetes(0.7638),c:Sphingobacteriia(0.6403),o:Sphingobacteriales(0.5634),f:Saprospiraceae(0.3594),g:uncultured_1272(0.0176)	Bacteria	Bacteroidetes	Sphingobacteriia	Sphingobacteriales	Saprospiraceae	uncultured_1272	NA
418	417	d:Bacteria(1.0000),p:Proteobacteria(0.8876),c:Deltaproteobacteria(0.8339),o:Bdellovibrionales(0.7223),f:Bdellovibrionaceae(0.6504),g:Bdellovibrio(0.6585)	Bacteria	Proteobacteria	Deltaproteobacteria	Bdellovibrionales	Bdellovibrionaceae	Bdellovibrio	NA
419	418	d:Bacteria(1.0000),p:Bacteroidetes(0.9698),c:Cytophagia(0.9778),o:Order_II(0.9836),f:Rhodothermaceae(0.9827),g:uncultured_1069(0.9749)	Bacteria	Bacteroidetes	Cytophagia	Order_II	Rhodothermaceae	uncultured_1069	NA
420	419	d:Bacteria(1.0000),p:Proteobacteria(0.9913),c:Deltaproteobacteria(0.9848),o:Desulfobacterales(0.9809),f:Desulfobacteraceae(0.9843),g:Desulfosarcina(0.8429)	Bacteria	Proteobacteria	Deltaproteobacteria	Desulfobacterales	Desulfobacteraceae	Desulfosarcina	NA
421	420	d:Bacteria(1.0000),p:Proteobacteria(0.9691),c:Gammaproteobacteria(0.9775),o:Oceanospirillales(0.9821),f:Hahellaceae(0.9845),g:Endozoicomonas(0.9746)	Bacteria	Proteobacteria	Gammaproteobacteria	Oceanospirillales	Hahellaceae	Endozoicomonas	NA
422	421	d:Bacteria(1.0000),p:Proteobacteria(0.9560),c:Alphaproteobacteria(0.9519),o:Sphingomonadales(0.9707),f:Erythrobacteraceae(0.6964),g:Erythrobacter(0.5700)	Bacteria	Proteobacteria	Alphaproteobacteria	Sphingomonadales	Erythrobacteraceae	Erythrobacter	NA
423	422	d:Bacteria(1.0000),p:Proteobacteria(1.0000),c:Deltaproteobacteria(0.9778),o:Desulfobacterales(0.9836),f:Desulfobulbaceae(0.9827),g:Desulfobulbus(0.9749)	Bacteria	Proteobacteria	Deltaproteobacteria	Desulfobacterales	Desulfobulbaceae	Desulfobulbus	NA
424	423	d:Bacteria(1.0000),p:Proteobacteria(0.7638),c:Alphaproteobacteria(0.7396),o:Rhizobiales(0.5481),f:Phyllobacteriaceae(0.3594),g:uncultured_2524(0.0825)	Bacteria	Proteobacteria	Alphaproteobacteria	Rhizobiales	Phyllobacteriaceae	uncultured_2524	NA
425	424	d:Bacteria(1.0000),p:Proteobacteria(0.4987),c:Deltaproteobacteria(0.2800),o:Desulfobacterales(0.1747),f:Nitrospinaceae(0.0810),g:uncultured_3155(0.0048)	Bacteria	Proteobacteria	Deltaproteobacteria	Desulfobacterales	Nitrospinaceae	uncultured_3155	NA
426	425	d:Bacteria(1.0000),p:Bacteroidetes(0.7206),c:Flavobacteriia(0.6254),o:Flavobacteriales(0.5288),f:Flavobacteriaceae(0.3412),g:Ulvibacter(0.0140)	Bacteria	Bacteroidetes	Flavobacteriia	Flavobacteriales	Flavobacteriaceae	Ulvibacter	NA
427	426	d:Bacteria(1.0000),p:Proteobacteria(0.9672),c:Alphaproteobacteria(0.9782),o:Rhodobacterales(0.9771),f:Rhodobacteraceae(0.9803),g:uncultured_2666(0.9736)	Bacteria	Proteobacteria	Alphaproteobacteria	Rhodobacterales	Rhodobacteraceae	uncultured_2666	NA
428	427	d:Bacteria(0.6811),p:Verrucomicrobia(0.1003),c:Opitutae(0.0404),o:Opitutae_vadinHA64(0.0131),f:Unknown_Family_1002695(0.0053),g:Unknown_Genus_1001032(0.0003)	Bacteria	Verrucomicrobia	Opitutae	Opitutae_vadinHA64	Unknown_Family_1002695	Unknown_Genus_1001032	NA
429	428	d:Bacteria(1.0000),p:Proteobacteria(0.5540),c:Alphaproteobacteria(0.2800),o:Rickettsiales(0.0980),f:RB446(0.0312),g:Unknown_Genus_1000728(0.0014)	Bacteria	Proteobacteria	Alphaproteobacteria	Rickettsiales	RB446	Unknown_Genus_1000728	NA
430	429	d:Bacteria(1.0000),p:Nitrospirae(1.0000),c:Nitrospira(1.0000),o:Nitrospirales(1.0000),f:Nitrospiraceae(1.0000),g:uncultured_2287(1.0000)	Bacteria	Nitrospirae	Nitrospira	Nitrospirales	Nitrospiraceae	uncultured_2287	NA
431	430	d:Bacteria(1.0000),p:Proteobacteria(1.0000),c:Gammaproteobacteria(0.9782),o:Salinisphaerales(0.9826),f:Salinisphaeraceae(0.9838),g:ZD0417_marine_group(0.9753)	Bacteria	Proteobacteria	Gammaproteobacteria	Salinisphaerales	Salinisphaeraceae	ZD0417_marine_group	NA
432	431	d:Bacteria(1.0000),p:Verrucomicrobia(0.9718),c:Verrucomicrobiae(0.9782),o:Verrucomicrobiales(0.9838),f:DEV007(0.9838),g:Unknown_Genus_1001046(0.9753)	Bacteria	Verrucomicrobia	Verrucomicrobiae	Verrucomicrobiales	DEV007	Unknown_Genus_1001046	NA
433	432	d:Archaea(1.0000),p:Thaumarchaeota(0.9646),c:Marine_Group_I(0.9801),o:Unknown_Order_292(0.9707),f:Unknown_Family_293(0.9283),g:Candidatus_Nitrosopelagicus(0.9729)	Archaea	Thaumarchaeota	Marine_Group_I	Unknown_Order_292	Unknown_Family_293	Candidatus_Nitrosopelagicus	NA
434	433	d:Bacteria(1.0000),p:Bacteroidetes(0.7815),c:Sphingobacteriia(0.6688),o:Sphingobacteriales(0.5939),f:Saprospiraceae(0.3775),g:uncultured_1272(0.0176)	Bacteria	Bacteroidetes	Sphingobacteriia	Sphingobacteriales	Saprospiraceae	uncultured_1272	NA
435	434	d:Bacteria(1.0000),p:Acidobacteria(0.9624),c:Subgroup_22(0.9356),o:Unknown_Order_1002151(0.8903),f:Unknown_Family_1002152(0.8971),g:Unknown_Genus_1000179(0.9132)	Bacteria	Acidobacteria	Subgroup_22	Unknown_Order_1002151	Unknown_Family_1002152	Unknown_Genus_1000179	NA
436	435	d:Bacteria(1.0000),p:Proteobacteria(0.9603),c:Gammaproteobacteria(0.9735),o:Pseudomonadales(0.9707),f:Pseudomonadaceae(0.6043),g:Pseudomonas(0.5700)	Bacteria	Proteobacteria	Gammaproteobacteria	Pseudomonadales	Pseudomonadaceae	Pseudomonas	NA
437	436	d:Bacteria(1.0000),p:Proteobacteria(0.7233),c:Gammaproteobacteria(0.6180),o:34P16(0.3524),f:Unknown_Family_1002599(0.2201),g:Unknown_Genus_1000878(0.0212)	Bacteria	Proteobacteria	Gammaproteobacteria	34P16	Unknown_Family_1002599	Unknown_Genus_1000878	NA
438	437	d:Bacteria(1.0000),p:Bacteroidetes(0.9770),c:Bacteroidia(0.9573),o:Bacteroidales(0.9720),f:Porphyromonadaceae(0.9387),g:uncultured_959(0.9731)	Bacteria	Bacteroidetes	Bacteroidia	Bacteroidales	Porphyromonadaceae	uncultured_959	NA
439	438	d:Bacteria(1.0000),p:Proteobacteria(0.7233),c:Gammaproteobacteria(0.6254),o:Oceanospirillales(0.4230),f:OM182_clade(0.2201),g:Unknown_Genus_1000948(0.0212)	Bacteria	Proteobacteria	Gammaproteobacteria	Oceanospirillales	OM182_clade	Unknown_Genus_1000948	NA
440	439	d:Bacteria(1.0000),p:Cyanobacteria(0.9949),c:Chloroplast(0.9782),o:Unknown_Order_1002334(0.9828),f:Unknown_Family_1002335(0.9836),g:Unknown_Genus_1000441(0.9756)	Bacteria	Cyanobacteria	Chloroplast	Unknown_Order_1002334	Unknown_Family_1002335	Unknown_Genus_1000441	NA
441	440	d:Bacteria(0.3572),p:TM6(0.0220),c:Unknown_Class_1002679(0.0143),o:Unknown_Order_1002680(0.0035),f:Unknown_Family_1002681(0.0017),g:Unknown_Genus_1001022(0.0001)	Bacteria	TM6	Unknown_Class_1002679	Unknown_Order_1002680	Unknown_Family_1002681	Unknown_Genus_1001022	NA
442	441	d:Bacteria(1.0000),p:Bacteroidetes(0.9931),c:Bacteroidetes_VC2_1_Bac22(0.9793),o:Unknown_Order_1002208(0.9809),f:Unknown_Family_1002209(0.9843),g:Unknown_Genus_1000261(0.9749)	Bacteria	Bacteroidetes	Bacteroidetes_VC2_1_Bac22	Unknown_Order_1002208	Unknown_Family_1002209	Unknown_Genus_1000261	NA
443	442	d:Bacteria(0.9802),p:Latescibacteria(0.2393),c:Unknown_Class_1002406(0.0942),o:Unknown_Order_1002407(0.0501),f:Unknown_Family_1002408(0.0173),g:Unknown_Genus_1000573(0.0008)	Bacteria	Latescibacteria	Unknown_Class_1002406	Unknown_Order_1002407	Unknown_Family_1002408	Unknown_Genus_1000573	NA
444	443	d:Bacteria(1.0000),p:Bacteroidetes(0.7315),c:Sphingobacteriia(0.6180),o:Sphingobacteriales(0.4935),f:Saprospiraceae(0.2999),g:Phaeodactylibacter(0.0073)	Bacteria	Bacteroidetes	Sphingobacteriia	Sphingobacteriales	Saprospiraceae	Phaeodactylibacter	NA
445	444	d:Bacteria(1.0000),p:Proteobacteria(0.7315),c:Gammaproteobacteria(0.6106),o:Alteromonadales(0.2539),f:Alteromonadaceae(0.1402),g:Agarivorans(0.0104)	Bacteria	Proteobacteria	Gammaproteobacteria	Alteromonadales	Alteromonadaceae	Agarivorans	NA
446	445	d:Bacteria(1.0000),p:Actinobacteria(0.9685),c:Acidimicrobiia(0.9782),o:Acidimicrobiales(0.9828),f:Sva0996_marine_group(0.9803),g:Unknown_Genus_1000185(0.9741)	Bacteria	Actinobacteria	Acidimicrobiia	Acidimicrobiales	Sva0996_marine_group	Unknown_Genus_1000185	NA
447	446	d:Bacteria(1.0000),p:Proteobacteria(0.7462),c:Gammaproteobacteria(0.6032),o:Gammaproteobacteria_Incertae_Sedis_3535(0.3877),f:Unknown_Family_3536(0.2467),g:Thiolapillus(0.0212)	Bacteria	Proteobacteria	Gammaproteobacteria	Gammaproteobacteria_Incertae_Sedis_3535	Unknown_Family_3536	Thiolapillus	NA
448	447	d:Bacteria(0.2029),p:Proteobacteria(0.0220),c:Gammaproteobacteria(0.0143),o:Thiotrichales(0.0035),f:Piscirickettsiaceae(0.0017),g:endosymbionts_3752(0.0001)	Bacteria	Proteobacteria	Gammaproteobacteria	Thiotrichales	Piscirickettsiaceae	endosymbionts_3752	NA
449	448	d:Bacteria(1.0000),p:Proteobacteria(0.9744),c:Gammaproteobacteria(0.9775),o:Order_Incertae_Sedis_3682(0.9828),f:Family_Incertae_Sedis_3683(0.9836),g:Marinicella(0.9756)	Bacteria	Proteobacteria	Gammaproteobacteria	Order_Incertae_Sedis_3682	Family_Incertae_Sedis_3683	Marinicella	NA
450	449	d:Bacteria(1.0000),p:Planctomycetes(0.9751),c:Planctomycetacia(0.9789),o:Planctomycetales(0.9771),f:Planctomycetaceae(0.9803),g:Blastopirellula(0.8194)	Bacteria	Planctomycetes	Planctomycetacia	Planctomycetales	Planctomycetaceae	Blastopirellula	NA
451	450	d:Bacteria(1.0000),p:Deinococcus_Thermus(0.6924),c:Deinococci(0.5957),o:Deinococcales(0.3877),f:Trueperaceae(0.2467),g:Truepera(0.0247)	Bacteria	Deinococcus_Thermus	Deinococci	Deinococcales	Trueperaceae	Truepera	NA
452	451	d:Bacteria(1.0000),p:Bacteroidetes(0.7342),c:Sphingobacteriia(0.6403),o:Sphingobacteriales(0.5634),f:Saprospiraceae(0.3594),g:uncultured_1272(0.0212)	Bacteria	Bacteroidetes	Sphingobacteriia	Sphingobacteriales	Saprospiraceae	uncultured_1272	NA
453	452	d:Bacteria(1.0000),p:Proteobacteria(0.9784),c:Alphaproteobacteria(0.9822),o:Caulobacterales(0.9720),f:Hyphomonadaceae(0.9387),g:Robiginitomaculum(0.1264)	Bacteria	Proteobacteria	Alphaproteobacteria	Caulobacterales	Hyphomonadaceae	Robiginitomaculum	NA
454	453	d:Bacteria(1.0000),p:Bacteroidetes(0.6647),c:Sphingobacteriia(0.3335),o:Sphingobacteriales(0.2011),f:Chitinophagaceae(0.1002),g:uncultured_1252(0.0061)	Bacteria	Bacteroidetes	Sphingobacteriia	Sphingobacteriales	Chitinophagaceae	uncultured_1252	NA
455	454	d:Bacteria(1.0000),p:Planctomycetes(0.9840),c:Planctomycetacia(0.9775),o:Planctomycetales(0.9832),f:Planctomycetaceae(0.9831),g:Rhodopirellula(0.9731)	Bacteria	Planctomycetes	Planctomycetacia	Planctomycetales	Planctomycetaceae	Rhodopirellula	NA
456	455	d:Bacteria(1.0000),p:Deferribacteres(0.7206),c:Deferribacteres_Incertae_Sedis_11258(0.6254),o:Unknown_Order_11259(0.5288),f:Unknown_Family_11260(0.3412),g:Caldithrix(0.0679)	Bacteria	Deferribacteres	Deferribacteres_Incertae_Sedis_11258	Unknown_Order_11259	Unknown_Family_11260	Caldithrix	NA
457	456	d:Bacteria(1.0000),p:Proteobacteria(1.0000),c:Alphaproteobacteria(1.0000),o:SAR11_clade(1.0000),f:Unknown_Family_1002542(0.6964),g:Unknown_Genus_1000739(0.7470)	Bacteria	Proteobacteria	Alphaproteobacteria	SAR11_clade	Unknown_Family_1002542	Unknown_Genus_1000739	NA
458	457	d:Bacteria(1.0000),p:Deinococcus_Thermus(0.9582),c:Deinococci(0.9627),o:Deinococcales(0.6396),f:Trueperaceae(0.3231),g:Truepera(0.0533)	Bacteria	Deinococcus_Thermus	Deinococci	Deinococcales	Trueperaceae	Truepera	NA
459	458	d:Bacteria(1.0000),p:Proteobacteria(1.0000),c:Epsilonproteobacteria(1.0000),o:Campylobacterales(1.0000),f:Helicobacteraceae(0.9827),g:Sulfurimonas(0.9749)	Bacteria	Proteobacteria	Epsilonproteobacteria	Campylobacterales	Helicobacteraceae	Sulfurimonas	NA
460	459	d:Bacteria(1.0000),p:Proteobacteria(0.8522),c:Alphaproteobacteria(0.8575),o:Rhizobiales(0.6396),f:Hyphomicrobiaceae(0.4681),g:Filomicrobium(0.1411)	Bacteria	Proteobacteria	Alphaproteobacteria	Rhizobiales	Hyphomicrobiaceae	Filomicrobium	NA
461	460	d:Bacteria(1.0000),p:Proteobacteria(0.9913),c:Deltaproteobacteria(0.9848),o:Desulfobacterales(0.9830),f:Desulfobacteraceae(0.9834),g:Desulfobacula(0.8194)	Bacteria	Proteobacteria	Deltaproteobacteria	Desulfobacterales	Desulfobacteraceae	Desulfobacula	NA
462	461	d:Bacteria(1.0000),p:Proteobacteria(0.9698),c:Gammaproteobacteria(0.9793),o:E01_9C_26_marine_group(0.9758),f:Unknown_Family_1002611(0.9699),g:Unknown_Genus_1000908(0.9739)	Bacteria	Proteobacteria	Gammaproteobacteria	E01_9C_26_marine_group	Unknown_Family_1002611	Unknown_Genus_1000908	NA
463	462	d:Bacteria(1.0000),p:Cyanobacteria(1.0000),c:Chloroplast(1.0000),o:Unknown_Order_1002334(1.0000),f:Unknown_Family_1002335(1.0000),g:Unknown_Genus_1000441(1.0000)	Bacteria	Cyanobacteria	Chloroplast	Unknown_Order_1002334	Unknown_Family_1002335	Unknown_Genus_1000441	NA
464	463	d:Bacteria(1.0000),p:Planctomycetes(0.9790),c:Planctomycetacia(0.9825),o:Planctomycetales(0.9879),f:Planctomycetaceae(0.9898),g:Rhodopirellula(0.8898)	Bacteria	Planctomycetes	Planctomycetacia	Planctomycetales	Planctomycetaceae	Rhodopirellula	NA
465	464	d:Bacteria(1.0000),p:Verrucomicrobia(1.0000),c:Opitutae(1.0000),o:MB11C04_marine_group(0.9832),f:Unknown_Family_1002694(0.9831),g:Unknown_Genus_1001031(0.9772)	Bacteria	Verrucomicrobia	Opitutae	MB11C04_marine_group	Unknown_Family_1002694	Unknown_Genus_1001031	NA
466	465	d:Bacteria(1.0000),p:Proteobacteria(0.9571),c:Gammaproteobacteria(0.9410),o:Cellvibrionales(0.7783),f:Halieaceae(0.6504),g:Haliea(0.1264)	Bacteria	Proteobacteria	Gammaproteobacteria	Cellvibrionales	Halieaceae	Haliea	NA
467	466	d:Bacteria(1.0000),p:Planctomycetes(0.9777),c:OM190(0.9818),o:Unknown_Order_1002492(0.9862),f:Unknown_Family_1002493(0.9880),g:Unknown_Genus_1000622(0.9886)	Bacteria	Planctomycetes	OM190	Unknown_Order_1002492	Unknown_Family_1002493	Unknown_Genus_1000622	NA
468	467	d:Bacteria(1.0000),p:Lentisphaerae(0.9571),c:Oligosphaeria(0.9464),o:Unknown_Order_1002450(0.9462),f:Unknown_Family_1002451(0.9179),g:Unknown_Genus_1000593(0.9601)	Bacteria	Lentisphaerae	Oligosphaeria	Unknown_Order_1002450	Unknown_Family_1002451	Unknown_Genus_1000593	NA
469	468	d:Bacteria(1.0000),p:Bacteroidetes(0.9646),c:Flavobacteriia(0.9793),o:Flavobacteriales(0.9809),f:Flavobacteriaceae(0.9699),g:Cellulophaga(0.8663)	Bacteria	Bacteroidetes	Flavobacteriia	Flavobacteriales	Flavobacteriaceae	Cellulophaga	NA
470	469	d:Bacteria(1.0000),p:Proteobacteria(0.9949),c:Deltaproteobacteria(0.9904),o:Sh765B_TzT_29(0.9834),f:Unknown_Family_1002579(0.9829),g:Unknown_Genus_1000858(0.9780)	Bacteria	Proteobacteria	Deltaproteobacteria	Sh765B_TzT_29	Unknown_Family_1002579	Unknown_Genus_1000858	NA
471	470	d:Bacteria(1.0000),p:Proteobacteria(0.8522),c:Gammaproteobacteria(0.8339),o:Thiotrichales(0.6396),f:Thiotrichaceae(0.4681),g:Thiothrix(0.3044)	Bacteria	Proteobacteria	Gammaproteobacteria	Thiotrichales	Thiotrichaceae	Thiothrix	NA
472	471	d:Bacteria(1.0000),p:Proteobacteria(0.3973),c:Deltaproteobacteria(0.1849),o:Desulfuromonadales(0.1219),f:Desulfuromonadaceae(0.0428),g:Pelobacter(0.0022)	Bacteria	Proteobacteria	Deltaproteobacteria	Desulfuromonadales	Desulfuromonadaceae	Pelobacter	NA
473	472	d:Bacteria(1.0000),p:Planctomycetes(0.9406),c:Planctomycetacia(0.9302),o:Planctomycetales(0.8623),f:Planctomycetaceae(0.8804),g:Blastopirellula(0.0386)	Bacteria	Planctomycetes	Planctomycetacia	Planctomycetales	Planctomycetaceae	Blastopirellula	NA
474	473	d:Bacteria(1.0000),p:Cyanobacteria(0.8876),c:Chloroplast(0.9046),o:Unknown_Order_1002334(0.8063),f:Unknown_Family_1002335(0.7884),g:Unknown_Genus_1000441(0.8429)	Bacteria	Cyanobacteria	Chloroplast	Unknown_Order_1002334	Unknown_Family_1002335	Unknown_Genus_1000441	NA
475	474	d:Bacteria(1.0000),p:Bacteroidetes(0.9685),c:Flavobacteriia(0.9790),o:Flavobacteriales(0.9821),f:NS9_marine_group(0.9845),g:Unknown_Genus_1000316(0.9746)	Bacteria	Bacteroidetes	Flavobacteriia	Flavobacteriales	NS9_marine_group	Unknown_Genus_1000316	NA
476	475	d:Bacteria(1.0000),p:Bacteroidetes(1.0000),c:Flavobacteriia(1.0000),o:Flavobacteriales(1.0000),f:NS9_marine_group(0.9827),g:Unknown_Genus_1000316(0.9789)	Bacteria	Bacteroidetes	Flavobacteriia	Flavobacteriales	NS9_marine_group	Unknown_Genus_1000316	NA
477	476	d:Bacteria(1.0000),p:Bacteroidetes(0.9764),c:Sphingobacteriia(0.9735),o:Sphingobacteriales(0.9758),f:Saprospiraceae(0.9491),g:uncultured_1272(0.7470)	Bacteria	Bacteroidetes	Sphingobacteriia	Sphingobacteriales	Saprospiraceae	uncultured_1272	NA
478	477	d:Bacteria(1.0000),p:Proteobacteria(0.9672),c:Gammaproteobacteria(0.9801),o:Cellvibrionales(0.9182),f:Cellvibrionaceae(0.9075),g:uncultured_11527(0.9367)	Bacteria	Proteobacteria	Gammaproteobacteria	Cellvibrionales	Cellvibrionaceae	uncultured_11527	NA
479	478	d:Bacteria(1.0000),p:Bacteroidetes(0.9406),c:Flavobacteriia(0.7631),o:Flavobacteriales(0.6549),f:NS9_marine_group(0.5123),g:Unknown_Genus_1000316(0.3930)	Bacteria	Bacteroidetes	Flavobacteriia	Flavobacteriales	NS9_marine_group	Unknown_Genus_1000316	NA
480	479	d:Bacteria(1.0000),p:Marinimicrobia__SAR406_clade_(0.9770),c:Unknown_Class_1002465(0.9815),o:Unknown_Order_1002466(0.9859),f:Unknown_Family_1002467(0.9872),g:Unknown_Genus_1000602(0.9878)	Bacteria	Marinimicrobia__SAR406_clade_	Unknown_Class_1002465	Unknown_Order_1002466	Unknown_Family_1002467	Unknown_Genus_1000602	NA
481	480	d:Bacteria(1.0000),p:Proteobacteria(0.9790),c:Gammaproteobacteria(0.9825),o:Alteromonadales(0.9771),f:Alteromonadaceae(0.9803),g:Glaciecola(0.4815)	Bacteria	Proteobacteria	Gammaproteobacteria	Alteromonadales	Alteromonadaceae	Glaciecola	NA
482	481	d:Bacteria(0.9802),p:Marinimicrobia__SAR406_clade_(0.2393),c:Unknown_Class_1002465(0.0942),o:Unknown_Order_1002466(0.0501),f:Unknown_Family_1002467(0.0173),g:Unknown_Genus_1000602(0.0008)	Bacteria	Marinimicrobia__SAR406_clade_	Unknown_Class_1002465	Unknown_Order_1002466	Unknown_Family_1002467	Unknown_Genus_1000602	NA
483	482	d:Bacteria(1.0000),p:Proteobacteria(0.9571),c:Gammaproteobacteria(0.9573),o:Cellvibrionales(0.9182),f:Cellvibrionaceae(0.9075),g:Pseudomaricurvus(0.6585)	Bacteria	Proteobacteria	Gammaproteobacteria	Cellvibrionales	Cellvibrionaceae	Pseudomaricurvus	NA
484	483	d:Bacteria(1.0000),p:Proteobacteria(0.7342),c:Gammaproteobacteria(0.6254),o:Chromatiales(0.4582),f:Granulosicoccaceae(0.2999),g:Granulosicoccus(0.0386)	Bacteria	Proteobacteria	Gammaproteobacteria	Chromatiales	Granulosicoccaceae	Granulosicoccus	NA
485	484	d:Bacteria(1.0000),p:Bacteroidetes(0.8522),c:Sphingobacteriia(0.7867),o:Sphingobacteriales(0.6701),f:Saprospiraceae(0.4681),g:uncultured_1272(0.0386)	Bacteria	Bacteroidetes	Sphingobacteriia	Sphingobacteriales	Saprospiraceae	uncultured_1272	NA
486	485	d:Bacteria(1.0000),p:Nitrospirae(0.7992),c:Nitrospira(0.7867),o:Nitrospirales(0.6701),f:4_29(0.5583),g:Unknown_Genus_1000605(0.4815)	Bacteria	Nitrospirae	Nitrospira	Nitrospirales	4_29	Unknown_Genus_1000605	NA
487	486	d:Bacteria(1.0000),p:Proteobacteria(0.9931),c:Epsilonproteobacteria(0.9873),o:Campylobacterales(0.9960),f:Campylobacteraceae(0.9834),g:Arcobacter(0.9739)	Bacteria	Proteobacteria	Epsilonproteobacteria	Campylobacterales	Campylobacteraceae	Arcobacter	NA
488	487	d:Bacteria(1.0000),p:Proteobacteria(0.9624),c:Gammaproteobacteria(0.9735),o:Oceanospirillales(0.8903),f:Oceanospirillaceae(0.8971),g:Marinobacterium(0.8898)	Bacteria	Proteobacteria	Gammaproteobacteria	Oceanospirillales	Oceanospirillaceae	Marinobacterium	NA
489	488	d:Bacteria(1.0000),p:Bacteroidetes(0.7815),c:Sphingobacteriia(0.6477),o:Sphingobacteriales(0.5786),f:Saprospiraceae(0.3412),g:uncultured_1272(0.0176)	Bacteria	Bacteroidetes	Sphingobacteriia	Sphingobacteriales	Saprospiraceae	uncultured_1272	NA
490	489	d:Bacteria(1.0000),p:Cyanobacteria(0.9053),c:Chloroplast(0.9248),o:Unknown_Order_1002334(0.8343),f:Unknown_Family_1002335(0.8344),g:Unknown_Genus_1000441(0.8663)	Bacteria	Cyanobacteria	Chloroplast	Unknown_Order_1002334	Unknown_Family_1002335	Unknown_Genus_1000441	NA
491	490	d:Bacteria(1.0000),p:Proteobacteria(0.9656),c:Gammaproteobacteria(0.9735),o:Thiotrichales(0.9707),f:Thiotrichaceae(0.9283),g:uncultured_3770(0.9729)	Bacteria	Proteobacteria	Gammaproteobacteria	Thiotrichales	Thiotrichaceae	uncultured_3770	NA
492	491	d:Bacteria(1.0000),p:Proteobacteria(0.9582),c:Gammaproteobacteria(0.9464),o:Alteromonadales(0.8343),f:Colwelliaceae(0.8344),g:Thalassotalea(0.1411)	Bacteria	Proteobacteria	Gammaproteobacteria	Alteromonadales	Colwelliaceae	Thalassotalea	NA
493	492	d:Bacteria(1.0000),p:Proteobacteria(1.0000),c:Epsilonproteobacteria(1.0000),o:Campylobacterales(0.9845),f:Campylobacteraceae(0.9829),g:Arcobacter(0.9756)	Bacteria	Proteobacteria	Epsilonproteobacteria	Campylobacterales	Campylobacteraceae	Arcobacter	NA
494	493	d:Bacteria(1.0000),p:Actinobacteria(1.0000),c:Acidimicrobiia(0.9788),o:Acidimicrobiales(0.9843),f:OM1_clade(0.9822),g:Unknown_Genus_1000184(0.9805)	Bacteria	Actinobacteria	Acidimicrobiia	Acidimicrobiales	OM1_clade	Unknown_Genus_1000184	NA
495	494	d:Bacteria(0.5067),p:Proteobacteria(0.0344),c:Alphaproteobacteria(0.0224),o:Magnetococcales(0.0055),f:Magnetococcaceae(0.0027),g:Magnetococcus(0.0002)	Bacteria	Proteobacteria	Alphaproteobacteria	Magnetococcales	Magnetococcaceae	Magnetococcus	NA
496	495	d:Bacteria(1.0000),p:Planctomycetes(0.9804),c:Planctomycetacia(0.9828),o:Planctomycetales(0.9889),f:Planctomycetaceae(0.9906),g:Blastopirellula(0.7470)	Bacteria	Planctomycetes	Planctomycetacia	Planctomycetales	Planctomycetaceae	Blastopirellula	NA
497	496	d:Bacteria(1.0000),p:Proteobacteria(0.7815),c:Gammaproteobacteria(0.6924),o:E01_9C_26_marine_group(0.5634),f:Unknown_Family_1002611(0.3775),g:Unknown_Genus_1000908(0.0972)	Bacteria	Proteobacteria	Gammaproteobacteria	E01_9C_26_marine_group	Unknown_Family_1002611	Unknown_Genus_1000908	NA
498	497	d:Bacteria(1.0000),p:Bacteroidetes(0.8699),c:Flavobacteriia(0.8810),o:Flavobacteriales(0.7783),f:Flavobacteriaceae(0.6504),g:Kriegella(0.0386)	Bacteria	Bacteroidetes	Flavobacteriia	Flavobacteriales	Flavobacteriaceae	Kriegella	NA
499	498	d:Bacteria(1.0000),p:Bacteroidetes(0.7815),c:Sphingobacteriia(0.6688),o:Sphingobacteriales(0.5939),f:Saprospiraceae(0.3775),g:Lewinella(0.0140)	Bacteria	Bacteroidetes	Sphingobacteriia	Sphingobacteriales	Saprospiraceae	Lewinella	NA
500	499	d:Bacteria(1.0000),p:Verrucomicrobia(0.9614),c:OPB35_soil_group(0.9519),o:Unknown_Order_1002686(0.9707),f:Unknown_Family_1002687(0.9283),g:Unknown_Genus_1001025(0.9729)	Bacteria	Verrucomicrobia	OPB35_soil_group	Unknown_Order_1002686	Unknown_Family_1002687	Unknown_Genus_1001025	NA
501	500	d:Bacteria(1.0000),p:Bacteroidetes(0.7315),c:Sphingobacteriia(0.6106),o:Sphingobacteriales(0.4582),f:Chitinophagaceae(0.2733),g:uncultured_1252(0.0283)	Bacteria	Bacteroidetes	Sphingobacteriia	Sphingobacteriales	Chitinophagaceae	uncultured_1252	NA
502	501	d:Bacteria(1.0000),p:Proteobacteria(0.9678),c:Gammaproteobacteria(0.9797),o:Cellvibrionales(0.9720),f:Halieaceae(0.9387),g:Congregibacter(0.6585)	Bacteria	Proteobacteria	Gammaproteobacteria	Cellvibrionales	Halieaceae	Congregibacter	NA
503	502	d:Bacteria(1.0000),p:Bacteroidetes(0.7992),c:Sphingobacteriia(0.7160),o:Sphingobacteriales(0.6244),f:Saprospiraceae(0.3956),g:uncultured_1272(0.0212)	Bacteria	Bacteroidetes	Sphingobacteriia	Sphingobacteriales	Saprospiraceae	uncultured_1272	NA
504	503	d:Bacteria(0.6811),p:Verrucomicrobia(0.0827),c:Opitutae(0.0364),o:Opitutae_vadinHA64(0.0110),f:Unknown_Family_1002695(0.0047),g:Unknown_Genus_1001032(0.0003)	Bacteria	Verrucomicrobia	Opitutae	Opitutae_vadinHA64	Unknown_Family_1002695	Unknown_Genus_1001032	NA
505	504	d:Bacteria(1.0000),p:Verrucomicrobia(0.9804),c:Verrucomicrobiae(0.9797),o:Verrucomicrobiales(0.9796),f:DEV007(0.9595),g:Unknown_Genus_1001046(0.9736)	Bacteria	Verrucomicrobia	Verrucomicrobiae	Verrucomicrobiales	DEV007	Unknown_Genus_1001046	NA
506	505	d:Bacteria(1.0000),p:Proteobacteria(0.7992),c:Deltaproteobacteria(0.7160),o:Myxococcales(0.5481),f:Sandaracinaceae(0.3594),g:uncultured_11491(0.0825)	Bacteria	Proteobacteria	Deltaproteobacteria	Myxococcales	Sandaracinaceae	uncultured_11491	NA
507	506	d:Bacteria(1.0000),p:Bacteroidetes(0.8876),c:Sphingobacteriia(0.8103),o:Sphingobacteriales(0.6943),f:Saprospiraceae(0.5123),g:Lewinella(0.0283)	Bacteria	Bacteroidetes	Sphingobacteriia	Sphingobacteriales	Saprospiraceae	Lewinella	NA
508	507	d:Bacteria(1.0000),p:Acidobacteria(0.7315),c:Holophagae(0.6477),o:Subgroup_10(0.5786),f:Sva0725(0.2201),g:Unknown_Genus_1000174(0.0212)	Bacteria	Acidobacteria	Holophagae	Subgroup_10	Sva0725	Unknown_Genus_1000174	NA
509	508	d:Archaea(1.0000),p:Euryarchaeota(0.9678),c:Thermoplasmata(0.9778),o:Thermoplasmatales(0.9830),f:Marine_Group_II(0.9834),g:Unknown_Genus_1000077(0.9764)	Archaea	Euryarchaeota	Thermoplasmata	Thermoplasmatales	Marine_Group_II	Unknown_Genus_1000077	NA
510	509	d:Bacteria(1.0000),p:Verrucomicrobia(0.9744),c:Verrucomicrobiae(0.9573),o:Verrucomicrobiales(0.9720),f:Rubritaleaceae(0.7884),g:Rubritalea(0.8429)	Bacteria	Verrucomicrobia	Verrucomicrobiae	Verrucomicrobiales	Rubritaleaceae	Rubritalea	NA
511	510	d:Bacteria(1.0000),p:Bacteroidetes(0.9646),c:Flavobacteriia(0.9797),o:Flavobacteriales(0.9796),f:Flavobacteriaceae(0.9803),g:Maribacter(0.8429)	Bacteria	Bacteroidetes	Flavobacteriia	Flavobacteriales	Flavobacteriaceae	Maribacter	NA
512	511	d:Bacteria(1.0000),p:Spirochaetae(0.2058),c:Spirochaetes(0.0650),o:Spirochaetales(0.0262),f:Leptospiraceae(0.0103),g:uncultured_3881(0.0006)	Bacteria	Spirochaetae	Spirochaetes	Spirochaetales	Leptospiraceae	uncultured_3881	NA
513	512	d:Bacteria(1.0000),p:TA06(0.2393),c:Unknown_Class_1002669(0.0942),o:Unknown_Order_1002670(0.0501),f:Unknown_Family_1002671(0.0173),g:Unknown_Genus_1001011(0.0008)	Bacteria	TA06	Unknown_Class_1002669	Unknown_Order_1002670	Unknown_Family_1002671	Unknown_Genus_1001011	NA
514	513	d:Bacteria(1.0000),p:Verrucomicrobia(0.9614),c:Opitutae(0.9789),o:Opitutales(0.4935),f:Opitutaceae(0.3231),g:Diplosphaera(0.0140)	Bacteria	Verrucomicrobia	Opitutae	Opitutales	Opitutaceae	Diplosphaera	NA
515	514	d:Bacteria(1.0000),p:Proteobacteria(0.7261),c:Gammaproteobacteria(0.4939),o:Chromatiales(0.2275),f:Ectothiorhodospiraceae(0.1193),g:Unknown_Genus_1000902(0.0073)	Bacteria	Proteobacteria	Gammaproteobacteria	Chromatiales	Ectothiorhodospiraceae	Unknown_Genus_1000902	NA
516	515	d:Bacteria(1.0000),p:Bacteroidetes(0.4987),c:Sphingobacteriia(0.1546),o:Sphingobacteriales(0.0980),f:Saprospiraceae(0.0173),g:uncultured_1272(0.0006)	Bacteria	Bacteroidetes	Sphingobacteriia	Sphingobacteriales	Saprospiraceae	uncultured_1272	NA
517	516	d:Bacteria(1.0000),p:Acidobacteria(0.8522),c:Holophagae(0.8103),o:Subgroup_10(0.6943),f:Sva0725(0.4137),g:Unknown_Genus_1000174(0.1264)	Bacteria	Acidobacteria	Holophagae	Subgroup_10	Sva0725	Unknown_Genus_1000174	NA
518	517	d:Bacteria(1.0000),p:Proteobacteria(0.8522),c:Gammaproteobacteria(0.8103),o:Oceanospirillales(0.6549),f:Alcanivoracaceae(0.5123),g:Kangiella(0.3930)	Bacteria	Proteobacteria	Gammaproteobacteria	Oceanospirillales	Alcanivoracaceae	Kangiella	NA
519	518	d:Bacteria(1.0000),p:Planctomycetes(0.9764),c:Planctomycetacia(0.9789),o:Planctomycetales(0.9771),f:Planctomycetaceae(0.9803),g:Rhodopirellula(0.6585)	Bacteria	Planctomycetes	Planctomycetacia	Planctomycetales	Planctomycetaceae	Rhodopirellula	NA
520	519	d:Bacteria(1.0000),p:Proteobacteria(0.9646),c:Alphaproteobacteria(0.9793),o:Rhizobiales(0.9733),f:Phyllobacteriaceae(0.9491),g:Pseudahrensia(0.9734)	Bacteria	Proteobacteria	Alphaproteobacteria	Rhizobiales	Phyllobacteriaceae	Pseudahrensia	NA
521	520	d:Bacteria(1.0000),p:Acidobacteria(0.9406),c:Subgroup_22(0.8103),o:Unknown_Order_1002151(0.6943),f:Unknown_Family_1002152(0.6043),g:Unknown_Genus_1000179(0.5700)	Bacteria	Acidobacteria	Subgroup_22	Unknown_Order_1002151	Unknown_Family_1002152	Unknown_Genus_1000179	NA
522	521	d:Bacteria(1.0000),p:Bacteroidetes(0.6094),c:Cytophagia(0.1244),o:Cytophagales(0.0741),f:Flammeovirgaceae(0.0243),g:Marinoscillum(0.0011)	Bacteria	Bacteroidetes	Cytophagia	Cytophagales	Flammeovirgaceae	Marinoscillum	NA
523	522	d:Bacteria(1.0000),p:Bacteroidetes(0.7342),c:Sphingobacteriia(0.6180),o:Sphingobacteriales(0.4935),f:Saprospiraceae(0.2733),g:Lewinella(0.0073)	Bacteria	Bacteroidetes	Sphingobacteriia	Sphingobacteriales	Saprospiraceae	Lewinella	NA
524	523	d:Bacteria(1.0000),p:Bacteroidetes(0.7462),c:Sphingobacteriia(0.6329),o:Sphingobacteriales(0.5481),f:Saprospiraceae(0.3231),g:Phaeodactylibacter(0.0247)	Bacteria	Bacteroidetes	Sphingobacteriia	Sphingobacteriales	Saprospiraceae	Phaeodactylibacter	NA
525	524	d:Bacteria(1.0000),p:Bacteroidetes(0.9877),c:Cytophagia(0.9786),o:Cytophagales(0.9826),f:Flammeovirgaceae(0.9843),g:Reichenbachiella(0.9734)	Bacteria	Bacteroidetes	Cytophagia	Cytophagales	Flammeovirgaceae	Reichenbachiella	NA
526	525	d:Bacteria(0.8306),p:Cloacimonetes(0.1355),c:W27(0.0486),o:Unknown_Order_1002327(0.0171),f:Unknown_Family_1002328(0.0065),g:Unknown_Genus_1000438(0.0004)	Bacteria	Cloacimonetes	W27	Unknown_Order_1002327	Unknown_Family_1002328	Unknown_Genus_1000438	NA
527	526	d:Bacteria(1.0000),p:Bacteroidetes(0.9718),c:Sphingobacteriia(0.9356),o:Sphingobacteriales(0.8903),f:Saprospiraceae(0.8344),g:uncultured_1272(0.1264)	Bacteria	Bacteroidetes	Sphingobacteriia	Sphingobacteriales	Saprospiraceae	uncultured_1272	NA
528	527	d:Bacteria(1.0000),p:Bacteroidetes(0.7638),c:Sphingobacteriia(0.6329),o:Sphingobacteriales(0.5481),f:Saprospiraceae(0.3231),g:Phaeodactylibacter(0.0104)	Bacteria	Bacteroidetes	Sphingobacteriia	Sphingobacteriales	Saprospiraceae	Phaeodactylibacter	NA
529	528	d:Bacteria(0.9802),p:Firmicutes(0.1882),c:Erysipelotrichia(0.0609),o:Erysipelotrichales(0.0232),f:Erysipelotrichaceae(0.0084),g:Turicibacter(0.0005)	Bacteria	Firmicutes	Erysipelotrichia	Erysipelotrichales	Erysipelotrichaceae	Turicibacter	NA
530	529	d:Bacteria(1.0000),p:Bacteroidetes(0.9724),c:Flavobacteriia(0.9792),o:Flavobacteriales(0.9845),f:Flavobacteriaceae(0.9820),g:Kordia(0.9741)	Bacteria	Bacteroidetes	Flavobacteriia	Flavobacteriales	Flavobacteriaceae	Kordia	NA
531	530	d:Bacteria(1.0000),p:Nitrospirae(0.9406),c:Nitrospira(0.9356),o:Nitrospirales(0.8903),f:4_29(0.8971),g:Unknown_Genus_1000605(0.9132)	Bacteria	Nitrospirae	Nitrospira	Nitrospirales	4_29	Unknown_Genus_1000605	NA
532	531	d:Bacteria(1.0000),p:Verrucomicrobia(0.9840),c:Opitutae(0.9835),o:Puniceicoccales(0.9745),f:Puniceicoccaceae(0.9595),g:marine_group_4006(0.2159)	Bacteria	Verrucomicrobia	Opitutae	Puniceicoccales	Puniceicoccaceae	marine_group_4006	NA
533	532	d:Bacteria(0.4818),p:Firmicutes(0.0303),c:Clostridia(0.0197),o:Clostridiales(0.0048),f:Family_XI_1936(0.0024),g:uncultured_1951(0.0002)	Bacteria	Firmicutes	Clostridia	Clostridiales	Family_XI_1936	uncultured_1951	NA
534	533	d:Bacteria(1.0000),p:Acidobacteria(0.9665),c:Holophagae(0.9681),o:Subgroup_10(0.9745),f:CA002(0.9179),g:Unknown_Genus_1000172(0.9601)	Bacteria	Acidobacteria	Holophagae	Subgroup_10	CA002	Unknown_Genus_1000172	NA
535	534	d:Bacteria(1.0000),p:Proteobacteria(0.9691),c:Gammaproteobacteria(0.9775),o:Cellvibrionales(0.9783),f:Porticoccaceae(0.9848),g:Porticoccus(0.9741)	Bacteria	Proteobacteria	Gammaproteobacteria	Cellvibrionales	Porticoccaceae	Porticoccus	NA
536	535	d:Bacteria(1.0000),p:Proteobacteria(0.8699),c:Gammaproteobacteria(0.7631),o:Chromatiales(0.5481),f:Ectothiorhodospiraceae(0.3594),g:Unknown_Genus_1000902(0.0825)	Bacteria	Proteobacteria	Gammaproteobacteria	Chromatiales	Ectothiorhodospiraceae	Unknown_Genus_1000902	NA
537	536	d:Bacteria(1.0000),p:Proteobacteria(0.9744),c:Gammaproteobacteria(0.9788),o:Vibrionales(0.9809),f:Vibrionaceae(0.9843),g:Enterovibrio(0.9744)	Bacteria	Proteobacteria	Gammaproteobacteria	Vibrionales	Vibrionaceae	Enterovibrio	NA
538	537	d:Bacteria(1.0000),p:Planctomycetes(0.9406),c:Planctomycetacia(0.9356),o:Planctomycetales(0.8903),f:Planctomycetaceae(0.8971),g:uncultured_2371(0.1118)	Bacteria	Planctomycetes	Planctomycetacia	Planctomycetales	Planctomycetaceae	uncultured_2371	NA
539	538	d:Bacteria(1.0000),p:Proteobacteria(0.9777),c:Deltaproteobacteria(0.9818),o:Desulfobacterales(0.9771),f:Desulfobacteraceae(0.9803),g:Desulfobacula(0.6585)	Bacteria	Proteobacteria	Deltaproteobacteria	Desulfobacterales	Desulfobacteraceae	Desulfobacula	NA
540	539	d:Bacteria(1.0000),p:Acidobacteria(0.9550),c:Subgroup_22(0.9248),o:Unknown_Order_1002151(0.8343),f:Unknown_Family_1002152(0.8344),g:Unknown_Genus_1000179(0.8663)	Bacteria	Acidobacteria	Subgroup_22	Unknown_Order_1002151	Unknown_Family_1002152	Unknown_Genus_1000179	NA
541	540	d:Bacteria(1.0000),p:Acidobacteria(0.7342),c:Holophagae(0.6477),o:Subgroup_10(0.5786),f:TK85(0.2467),g:Unknown_Genus_1000175(0.0247)	Bacteria	Acidobacteria	Holophagae	Subgroup_10	TK85	Unknown_Genus_1000175	NA
542	541	d:Bacteria(1.0000),p:Proteobacteria(0.9698),c:Deltaproteobacteria(0.9778),o:Sh765B_TzT_29(0.9821),f:Unknown_Family_1002579(0.9841),g:Unknown_Genus_1000858(0.9751)	Bacteria	Proteobacteria	Deltaproteobacteria	Sh765B_TzT_29	Unknown_Family_1002579	Unknown_Genus_1000858	NA
543	542	d:Bacteria(1.0000),p:Cyanobacteria(0.9603),c:ML635J_21(0.9735),o:Unknown_Order_1002344(0.9758),f:Unknown_Family_1002345(0.9699),g:Unknown_Genus_1000454(0.9739)	Bacteria	Cyanobacteria	ML635J_21	Unknown_Order_1002344	Unknown_Family_1002345	Unknown_Genus_1000454	NA
544	543	d:Bacteria(1.0000),p:Fusobacteria(0.9858),c:Fusobacteriia(0.9838),o:Fusobacteriales(0.9919),f:Fusobacteriaceae(0.9491),g:Fusobacterium(0.9601)	Bacteria	Fusobacteria	Fusobacteriia	Fusobacteriales	Fusobacteriaceae	Fusobacterium	NA
545	544	d:Bacteria(1.0000),p:Proteobacteria(1.0000),c:Deltaproteobacteria(1.0000),o:Desulfobacterales(0.9826),f:Desulfobacteraceae(0.9838),g:uncultured_3138(0.9601)	Bacteria	Proteobacteria	Deltaproteobacteria	Desulfobacterales	Desulfobacteraceae	uncultured_3138	NA
546	545	d:Bacteria(1.0000),p:Proteobacteria(0.7152),c:Gammaproteobacteria(0.5957),o:Methylococcales(0.2011),f:Crenotrichaceae(0.1002),g:Crenothrix(0.0061)	Bacteria	Proteobacteria	Gammaproteobacteria	Methylococcales	Crenotrichaceae	Crenothrix	NA
547	546	d:Bacteria(1.0000),p:Planctomycetes(0.9895),c:Planctomycetacia(0.9785),o:Planctomycetales(0.9841),f:Planctomycetaceae(0.9822),g:Blastopirellula(0.9729)	Bacteria	Planctomycetes	Planctomycetacia	Planctomycetales	Planctomycetaceae	Blastopirellula	NA
548	547	d:Bacteria(1.0000),p:Bacteroidetes(0.9711),c:Sphingobacteriia(0.9248),o:Sphingobacteriales(0.8343),f:Saprospiraceae(0.6964),g:uncultured_1272(0.2159)	Bacteria	Bacteroidetes	Sphingobacteriia	Sphingobacteriales	Saprospiraceae	uncultured_1272	NA
549	548	d:Bacteria(1.0000),p:Proteobacteria(1.0000),c:Deltaproteobacteria(0.9778),o:Desulfuromonadales(0.9828),f:Desulfuromonadaceae(0.8344),g:Pelobacter(0.8663)	Bacteria	Proteobacteria	Deltaproteobacteria	Desulfuromonadales	Desulfuromonadaceae	Pelobacter	NA
550	549	d:Bacteria(1.0000),p:Bacteroidetes(0.8346),c:Bacteroidetes_BD2_2(0.6180),o:Unknown_Order_1002204(0.4935),f:Unknown_Family_1002205(0.3231),g:Unknown_Genus_1000259(0.0533)	Bacteria	Bacteroidetes	Bacteroidetes_BD2_2	Unknown_Order_1002204	Unknown_Family_1002205	Unknown_Genus_1000259	NA
551	550	d:Bacteria(1.0000),p:Bacteroidetes(0.7992),c:Flavobacteriia(0.7160),o:Flavobacteriales(0.6244),f:Flavobacteriaceae(0.4319),g:Wenyingzhuangia(0.0283)	Bacteria	Bacteroidetes	Flavobacteriia	Flavobacteriales	Flavobacteriaceae	Wenyingzhuangia	NA
552	551	d:Bacteria(1.0000),p:Bacteroidetes(0.9406),c:Flavobacteriia(0.9356),o:Flavobacteriales(0.8903),f:Flavobacteriaceae(0.8971),g:Aquimarina(0.1411)	Bacteria	Bacteroidetes	Flavobacteriia	Flavobacteriales	Flavobacteriaceae	Aquimarina	NA
553	552	d:Bacteria(1.0000),p:Proteobacteria(0.6924),c:Gammaproteobacteria(0.4405),o:Thiotrichales(0.2539),f:Thiotrichaceae(0.1402),g:uncultured_3770(0.0104)	Bacteria	Proteobacteria	Gammaproteobacteria	Thiotrichales	Thiotrichaceae	uncultured_3770	NA
554	553	d:Bacteria(1.0000),p:Acidobacteria(0.7152),c:Holophagae(0.5883),o:Subgroup_10(0.3524),f:Sva0725(0.1668),g:Unknown_Genus_1000174(0.0140)	Bacteria	Acidobacteria	Holophagae	Subgroup_10	Sva0725	Unknown_Genus_1000174	NA
555	554	d:Bacteria(1.0000),p:Proteobacteria(0.7992),c:Deltaproteobacteria(0.7867),o:Bdellovibrionales(0.6549),f:Bacteriovoracaceae(0.5123),g:Halobacteriovorax(0.0283)	Bacteria	Proteobacteria	Deltaproteobacteria	Bdellovibrionales	Bacteriovoracaceae	Halobacteriovorax	NA
556	555	d:Bacteria(1.0000),p:Bacteroidetes(0.9635),c:Bacteroidia(0.9248),o:Bacteroidia_Incertae_Sedis_11192(0.8343),f:Prolixibacteraceae(0.8344),g:Prolixibacter(0.8663)	Bacteria	Bacteroidetes	Bacteroidia	Bacteroidia_Incertae_Sedis_11192	Prolixibacteraceae	Prolixibacter	NA
557	556	d:Bacteria(1.0000),p:Proteobacteria(0.9539),c:Alphaproteobacteria(0.9410),o:DB1_14(0.7783),f:Unknown_Family_1002533(0.7424),g:Unknown_Genus_1000663(0.8194)	Bacteria	Proteobacteria	Alphaproteobacteria	DB1_14	Unknown_Family_1002533	Unknown_Genus_1000663	NA
558	557	d:Bacteria(1.0000),p:Bacteroidetes(0.7462),c:Sphingobacteriia(0.6403),o:Sphingobacteriales(0.5634),f:Saprospiraceae(0.3412),g:Lewinella(0.0140)	Bacteria	Bacteroidetes	Sphingobacteriia	Sphingobacteriales	Saprospiraceae	Lewinella	NA
559	558	d:Bacteria(1.0000),p:Bacteroidetes(0.8699),c:Sphingobacteriia(0.7867),o:Sphingobacteriales(0.6701),f:Saprospiraceae(0.4681),g:uncultured_1272(0.0386)	Bacteria	Bacteroidetes	Sphingobacteriia	Sphingobacteriales	Saprospiraceae	uncultured_1272	NA
560	559	d:Bacteria(0.8306),p:Cyanobacteria(0.1706),c:Cyanobacteria(0.0486),o:SubsectionIII(0.0171),f:FamilyI_1536(0.0065),g:Leptolyngbya(0.0004)	Bacteria	Cyanobacteria	Cyanobacteria	SubsectionIII	FamilyI_1536	Leptolyngbya	NA
561	560	d:Bacteria(1.0000),p:Bacteroidetes(0.7206),c:Cytophagia(0.6254),o:Order_II(0.4935),f:Rhodothermaceae(0.3231),g:uncultured_1069(0.0176)	Bacteria	Bacteroidetes	Cytophagia	Order_II	Rhodothermaceae	uncultured_1069	NA
562	561	d:Bacteria(1.0000),p:Proteobacteria(0.6094),c:Alphaproteobacteria(0.3870),o:OCS116_clade(0.1483),f:Unknown_Family_1002537(0.0619),g:Unknown_Genus_1000667(0.0035)	Bacteria	Proteobacteria	Alphaproteobacteria	OCS116_clade	Unknown_Family_1002537	Unknown_Genus_1000667	NA
563	562	d:Bacteria(1.0000),p:Proteobacteria(0.7261),c:Alphaproteobacteria(0.6403),o:Rhizobiales(0.4230),f:Rhodobiaceae(0.2733),g:Rhodobium(0.0283)	Bacteria	Proteobacteria	Alphaproteobacteria	Rhizobiales	Rhodobiaceae	Rhodobium	NA
564	563	d:Bacteria(1.0000),p:Proteobacteria(0.8522),c:Alphaproteobacteria(0.8575),o:Rhizobiales(0.6091),f:Rhodobiaceae(0.4319),g:uncultured_2544(0.1411)	Bacteria	Proteobacteria	Alphaproteobacteria	Rhizobiales	Rhodobiaceae	uncultured_2544	NA
565	564	d:Bacteria(1.0000),p:Planctomycetes(0.9718),c:Planctomycetacia(0.9519),o:Planctomycetales(0.9707),f:Planctomycetaceae(0.9283),g:uncultured_2371(0.1118)	Bacteria	Planctomycetes	Planctomycetacia	Planctomycetales	Planctomycetaceae	uncultured_2371	NA
566	565	d:Bacteria(1.0000),p:Bacteroidetes(0.9913),c:Bacteroidetes_BD2_2(0.9681),o:Unknown_Order_1002204(0.9745),f:Unknown_Family_1002205(0.9595),g:Unknown_Genus_1000259(0.9736)	Bacteria	Bacteroidetes	Bacteroidetes_BD2_2	Unknown_Order_1002204	Unknown_Family_1002205	Unknown_Genus_1000259	NA
567	566	d:Bacteria(1.0000),p:Cyanobacteria(0.9646),c:Chloroplast(0.9793),o:Unknown_Order_1002334(0.9809),f:Unknown_Family_1002335(0.9843),g:Unknown_Genus_1000441(0.9749)	Bacteria	Cyanobacteria	Chloroplast	Unknown_Order_1002334	Unknown_Family_1002335	Unknown_Genus_1000441	NA
568	567	d:Bacteria(1.0000),p:Planctomycetes(0.7233),c:Planctomycetacia(0.6180),o:Planctomycetales(0.4935),f:Planctomycetaceae(0.3231),g:Planctomyces(0.0073)	Bacteria	Planctomycetes	Planctomycetacia	Planctomycetales	Planctomycetaceae	Planctomyces	NA
569	568	d:Bacteria(1.0000),p:Proteobacteria(0.9603),c:Gammaproteobacteria(0.9464),o:Xanthomonadales(0.8623),f:JTB255_marine_benthic_group(0.6043),g:Unknown_Genus_1000984(0.5700)	Bacteria	Proteobacteria	Gammaproteobacteria	Xanthomonadales	JTB255_marine_benthic_group	Unknown_Genus_1000984	NA
570	569	d:Bacteria(1.0000),p:Proteobacteria(0.8522),c:Gammaproteobacteria(0.7631),o:KI89A_clade(0.5939),f:Unknown_Family_1002615(0.4137),g:Unknown_Genus_1000914(0.1264)	Bacteria	Proteobacteria	Gammaproteobacteria	KI89A_clade	Unknown_Family_1002615	Unknown_Genus_1000914	NA
571	570	d:Bacteria(1.0000),p:Marinimicrobia__SAR406_clade_(0.9751),c:Unknown_Class_1002465(0.9805),o:Unknown_Order_1002466(0.9853),f:Unknown_Family_1002467(0.9846),g:Unknown_Genus_1000602(0.9854)	Bacteria	Marinimicrobia__SAR406_clade_	Unknown_Class_1002465	Unknown_Order_1002466	Unknown_Family_1002467	Unknown_Genus_1000602	NA
572	571	d:Bacteria(1.0000),p:Proteobacteria(0.9603),c:Gammaproteobacteria(0.9573),o:Thiotrichales(0.9707),f:Thiotrichaceae(0.9075),g:Cocleimonas(0.3930)	Bacteria	Proteobacteria	Gammaproteobacteria	Thiotrichales	Thiotrichaceae	Cocleimonas	NA
573	572	d:Bacteria(1.0000),p:Bacteroidetes(0.7815),c:Sphingobacteriia(0.6477),o:Sphingobacteriales(0.5786),f:Saprospiraceae(0.3412),g:Lewinella(0.0104)	Bacteria	Bacteroidetes	Sphingobacteriia	Sphingobacteriales	Saprospiraceae	Lewinella	NA
574	573	d:Bacteria(1.0000),p:Proteobacteria(0.9646),c:Gammaproteobacteria(0.9410),o:Salinisphaerales(0.9182),f:Salinisphaeraceae(0.9075),g:uncultured_3732(0.9367)	Bacteria	Proteobacteria	Gammaproteobacteria	Salinisphaerales	Salinisphaeraceae	uncultured_3732	NA
575	574	d:Bacteria(1.0000),p:Lentisphaerae(0.6924),c:R76_B128(0.4405),o:Unknown_Order_1002455(0.2539),f:Unknown_Family_1002456(0.1402),g:Unknown_Genus_1000597(0.0104)	Bacteria	Lentisphaerae	R76_B128	Unknown_Order_1002455	Unknown_Family_1002456	Unknown_Genus_1000597	NA
576	575	d:Bacteria(1.0000),p:Bacteroidetes(0.9685),c:Bacteroidia(0.9627),o:Bacteroidales(0.9733),f:Marinilabiaceae(0.9491),g:Carboxylicivirga(0.9734)	Bacteria	Bacteroidetes	Bacteroidia	Bacteroidales	Marinilabiaceae	Carboxylicivirga	NA
577	576	d:Bacteria(1.0000),p:Bacteroidetes(0.7288),c:Flavobacteriia(0.6180),o:Flavobacteriales(0.4935),f:Flavobacteriaceae(0.3231),g:Aquimarina(0.0104)	Bacteria	Bacteroidetes	Flavobacteriia	Flavobacteriales	Flavobacteriaceae	Aquimarina	NA
578	577	d:Bacteria(1.0000),p:Proteobacteria(0.9858),c:Deltaproteobacteria(0.9775),o:Oligoflexales(0.9834),f:Oligoflexaceae(0.9829),g:Unknown_Genus_1000854(0.9756)	Bacteria	Proteobacteria	Deltaproteobacteria	Oligoflexales	Oligoflexaceae	Unknown_Genus_1000854	NA
579	578	d:Bacteria(1.0000),p:Actinobacteria(0.9230),c:Acidimicrobiia(0.8339),o:Acidimicrobiales(0.7223),f:OM1_clade(0.6504),g:Unknown_Genus_1000184(0.6585)	Bacteria	Actinobacteria	Acidimicrobiia	Acidimicrobiales	OM1_clade	Unknown_Genus_1000184	NA
580	579	d:Bacteria(1.0000),p:Planctomycetes(0.9731),c:Planctomycetacia(0.9795),o:Planctomycetales(0.9847),f:Planctomycetaceae(0.9821),g:Blastopirellula(0.4815)	Bacteria	Planctomycetes	Planctomycetacia	Planctomycetales	Planctomycetaceae	Blastopirellula	NA
581	580	d:Bacteria(1.0000),p:Proteobacteria(0.9698),c:Deltaproteobacteria(0.9778),o:Desulfobacterales(0.9834),f:Desulfobulbaceae(0.9834),g:MSBL7(0.9744)	Bacteria	Proteobacteria	Deltaproteobacteria	Desulfobacterales	Desulfobulbaceae	MSBL7	NA
582	581	d:Bacteria(1.0000),p:Proteobacteria(0.7152),c:Deltaproteobacteria(0.5957),o:Oligoflexales(0.3877),f:Oligoflexaceae(0.2467),g:Unknown_Genus_1000854(0.0247)	Bacteria	Proteobacteria	Deltaproteobacteria	Oligoflexales	Oligoflexaceae	Unknown_Genus_1000854	NA
583	582	d:Bacteria(1.0000),p:Deferribacteres(0.4987),c:Deferribacteres_Incertae_Sedis_11258(0.2800),o:Unknown_Order_11259(0.1747),f:Unknown_Family_11260(0.0810),g:Caldithrix(0.0048)	Bacteria	Deferribacteres	Deferribacteres_Incertae_Sedis_11258	Unknown_Order_11259	Unknown_Family_11260	Caldithrix	NA
584	583	d:Bacteria(1.0000),p:Cyanobacteria(0.9913),c:Cyanobacteria(0.9782),o:SubsectionII(0.9783),f:FamilyII(0.9595),g:Pleurocapsa(0.9736)	Bacteria	Cyanobacteria	Cyanobacteria	SubsectionII	FamilyII	Pleurocapsa	NA
585	584	d:Bacteria(1.0000),p:Proteobacteria(0.9705),c:Alphaproteobacteria(0.9778),o:Rickettsiales(0.9826),f:LWSR_14(0.9838),g:Unknown_Genus_1000726(0.9753)	Bacteria	Proteobacteria	Alphaproteobacteria	Rickettsiales	LWSR_14	Unknown_Genus_1000726	NA
586	585	d:Bacteria(1.0000),p:Bacteroidetes(0.7179),c:Sphingobacteriia(0.4405),o:Sphingobacteriales(0.2539),f:WCHB1_69(0.0810),g:Unknown_Genus_1000345(0.0048)	Bacteria	Bacteroidetes	Sphingobacteriia	Sphingobacteriales	WCHB1_69	Unknown_Genus_1000345	NA
587	586	d:Bacteria(1.0000),p:Bacteroidetes(0.8876),c:Sphingobacteriia(0.7631),o:Sphingobacteriales(0.6549),f:Chitinophagaceae(0.5123),g:uncultured_1252(0.3930)	Bacteria	Bacteroidetes	Sphingobacteriia	Sphingobacteriales	Chitinophagaceae	uncultured_1252	NA
588	587	d:Bacteria(1.0000),p:Proteobacteria(0.9582),c:Gammaproteobacteria(0.9464),o:Cellvibrionales(0.8343),f:Halieaceae(0.6964),g:OM60_NOR5__clade(0.3930)	Bacteria	Proteobacteria	Gammaproteobacteria	Cellvibrionales	Halieaceae	OM60_NOR5__clade	NA
589	588	d:Bacteria(1.0000),p:Proteobacteria(0.5540),c:Gammaproteobacteria(0.1849),o:Thiotrichales(0.0980),f:Thiotrichales_Incertae_Sedis_3771(0.0312),g:Fangia(0.0011)	Bacteria	Proteobacteria	Gammaproteobacteria	Thiotrichales	Thiotrichales_Incertae_Sedis_3771	Fangia	NA
590	589	d:Bacteria(1.0000),p:Proteobacteria(0.9635),c:Alphaproteobacteria(0.9797),o:Sphingomonadales(0.9783),f:Erythrobacteraceae(0.9075),g:Erythrobacter(0.8898)	Bacteria	Proteobacteria	Alphaproteobacteria	Sphingomonadales	Erythrobacteraceae	Erythrobacter	NA
591	590	d:Bacteria(1.0000),p:Spirochaetae(0.9913),c:Spirochaetes(0.9848),o:Spirochaetales(0.9950),f:Spirochaetaceae(0.9957),g:Spirochaeta_2(0.9746)	Bacteria	Spirochaetae	Spirochaetes	Spirochaetales	Spirochaetaceae	Spirochaeta_2	NA
592	591	d:Bacteria(1.0000),p:Proteobacteria(0.9550),c:Gammaproteobacteria(0.7631),o:Gammaproteobacteria_Incertae_Sedis_3535(0.6244),f:Unknown_Family_3536(0.4500),g:Sedimenticola(0.1411)	Bacteria	Proteobacteria	Gammaproteobacteria	Gammaproteobacteria_Incertae_Sedis_3535	Unknown_Family_3536	Sedimenticola	NA
593	592	d:Bacteria(1.0000),p:Proteobacteria(0.8699),c:Gammaproteobacteria(0.7160),o:Chromatiales(0.5786),f:Granulosicoccaceae(0.3956),g:Granulosicoccus(0.1118)	Bacteria	Proteobacteria	Gammaproteobacteria	Chromatiales	Granulosicoccaceae	Granulosicoccus	NA
594	593	d:Bacteria(1.0000),p:Acidobacteria(0.8699),c:Subgroup_22(0.7160),o:Unknown_Order_1002151(0.6244),f:Unknown_Family_1002152(0.4500),g:Unknown_Genus_1000179(0.2159)	Bacteria	Acidobacteria	Subgroup_22	Unknown_Order_1002151	Unknown_Family_1002152	Unknown_Genus_1000179	NA
595	594	d:Bacteria(1.0000),p:Proteobacteria(0.9656),c:Gammaproteobacteria(0.9410),o:Gammaproteobacteria_Incertae_Sedis_3535(0.8903),f:Unknown_Family_3536(0.8971),g:Sedimenticola(0.8194)	Bacteria	Proteobacteria	Gammaproteobacteria	Gammaproteobacteria_Incertae_Sedis_3535	Unknown_Family_3536	Sedimenticola	NA
596	595	d:Bacteria(1.0000),p:Proteobacteria(1.0000),c:Gammaproteobacteria(0.9782),o:Thiotrichales(0.9826),f:Piscirickettsiaceae(0.9838),g:Methylophaga(0.9731)	Bacteria	Proteobacteria	Gammaproteobacteria	Thiotrichales	Piscirickettsiaceae	Methylophaga	NA
597	596	d:Bacteria(1.0000),p:Proteobacteria(0.7815),c:Gammaproteobacteria(0.7160),o:Oceanospirillales(0.5288),f:Oceanospirillaceae(0.3412),g:Reinekea(0.0679)	Bacteria	Proteobacteria	Gammaproteobacteria	Oceanospirillales	Oceanospirillaceae	Reinekea	NA
598	597	d:Bacteria(1.0000),p:Planctomycetes(0.9656),c:Planctomycetacia(0.8103),o:Planctomycetales(0.6943),f:Planctomycetaceae(0.6043),g:Rhodopirellula(0.0247)	Bacteria	Planctomycetes	Planctomycetacia	Planctomycetales	Planctomycetaceae	Rhodopirellula	NA
599	598	d:Bacteria(1.0000),p:Actinobacteria(0.9698),c:Acidimicrobiia(0.9786),o:Acidimicrobiales(0.9826),f:Sva0996_marine_group(0.9595),g:Unknown_Genus_1000185(0.9736)	Bacteria	Actinobacteria	Acidimicrobiia	Acidimicrobiales	Sva0996_marine_group	Unknown_Genus_1000185	NA
600	599	d:Bacteria(1.0000),p:Chloroflexi(0.7206),c:Anaerolineae(0.5474),o:Anaerolineales(0.3172),f:Anaerolineaceae(0.1934),g:uncultured_1395(0.0048)	Bacteria	Chloroflexi	Anaerolineae	Anaerolineales	Anaerolineaceae	uncultured_1395	NA
601	600	d:Bacteria(1.0000),p:Acidobacteria(0.9858),c:Acidobacteria(0.9838),o:Subgroup_4(0.9919),f:Unknown_Family_365(0.9803),g:Blastocatella(0.9741)	Bacteria	Acidobacteria	Acidobacteria	Subgroup_4	Unknown_Family_365	Blastocatella	NA
602	601	d:Bacteria(1.0000),p:Proteobacteria(0.8876),c:Gammaproteobacteria(0.6688),o:Order_Incertae_Sedis_3682(0.5939),f:Family_Incertae_Sedis_3683(0.4137),g:Marinicella(0.1264)	Bacteria	Proteobacteria	Gammaproteobacteria	Order_Incertae_Sedis_3682	Family_Incertae_Sedis_3683	Marinicella	NA
603	602	d:Bacteria(1.0000),p:Bacteroidetes(0.7288),c:Sphingobacteriia(0.6180),o:Sphingobacteriales(0.4935),f:Chitinophagaceae(0.2467),g:uncultured_1252(0.0247)	Bacteria	Bacteroidetes	Sphingobacteriia	Sphingobacteriales	Chitinophagaceae	uncultured_1252	NA
604	603	d:Bacteria(1.0000),p:Fusobacteria(0.9635),c:Fusobacteriia(0.9797),o:Fusobacteriales(0.9796),f:Leptotrichiaceae(0.4137),g:uncultured_2220(0.0247)	Bacteria	Fusobacteria	Fusobacteriia	Fusobacteriales	Leptotrichiaceae	uncultured_2220	NA
605	604	d:Bacteria(1.0000),p:Planctomycetes(0.9757),c:Planctomycetacia(0.9801),o:Planctomycetales(0.9783),f:Planctomycetaceae(0.9848),g:Pir4_lineage(0.3044)	Bacteria	Planctomycetes	Planctomycetacia	Planctomycetales	Planctomycetaceae	Pir4_lineage	NA
606	605	d:Bacteria(1.0000),p:Proteobacteria(0.9877),c:Gammaproteobacteria(0.9356),o:Xanthomonadales(0.8903),f:JTB255_marine_benthic_group(0.8971),g:Unknown_Genus_1000984(0.9132)	Bacteria	Proteobacteria	Gammaproteobacteria	Xanthomonadales	JTB255_marine_benthic_group	Unknown_Genus_1000984	NA
607	606	d:Bacteria(1.0000),p:Bacteroidetes(0.9603),c:Flavobacteriia(0.9735),o:Flavobacteriales(0.9758),f:Flavobacteriaceae(0.9491),g:Robiginitalea(0.2159)	Bacteria	Bacteroidetes	Flavobacteriia	Flavobacteriales	Flavobacteriaceae	Robiginitalea	NA
608	607	d:Bacteria(1.0000),p:Proteobacteria(0.9603),c:Gammaproteobacteria(0.9627),o:Chromatiales(0.9707),f:Granulosicoccaceae(0.9283),g:Granulosicoccus(0.9729)	Bacteria	Proteobacteria	Gammaproteobacteria	Chromatiales	Granulosicoccaceae	Granulosicoccus	NA
609	608	d:Bacteria(1.0000),p:Bacteroidetes(0.9698),c:Sphingobacteriia(0.9790),o:Sphingobacteriales(0.9821),f:Chitinophagaceae(0.9841),g:uncultured_1252(0.9751)	Bacteria	Bacteroidetes	Sphingobacteriia	Sphingobacteriales	Chitinophagaceae	uncultured_1252	NA
610	609	d:Bacteria(1.0000),p:Planctomycetes(0.9711),c:Phycisphaerae(0.9785),o:Phycisphaerales(0.8623),f:Phycisphaeraceae(0.8804),g:Urania_1B_19_marine_sediment_group(0.3930)	Bacteria	Planctomycetes	Phycisphaerae	Phycisphaerales	Phycisphaeraceae	Urania_1B_19_marine_sediment_group	NA
611	610	d:Bacteria(1.0000),p:Proteobacteria(0.9949),c:Alphaproteobacteria(0.9904),o:Rhodospirillales(0.9826),f:Rhodospirillaceae(0.9845),g:uncultured_2755(0.9741)	Bacteria	Proteobacteria	Alphaproteobacteria	Rhodospirillales	Rhodospirillaceae	uncultured_2755	NA
612	611	d:Bacteria(0.9802),p:Planctomycetes(0.2393),c:Pla4_lineage(0.0650),o:Unknown_Order_1002516(0.0262),f:Unknown_Family_1002517(0.0103),g:Unknown_Genus_1000650(0.0006)	Bacteria	Planctomycetes	Pla4_lineage	Unknown_Order_1002516	Unknown_Family_1002517	Unknown_Genus_1000650	NA
613	612	d:Bacteria(0.4818),p:Firmicutes(0.0386),c:Bacilli(0.0224),o:Bacillales(0.0055),f:Staphylococcaceae(0.0024),g:Staphylococcus(0.0002)	Bacteria	Firmicutes	Bacilli	Bacillales	Staphylococcaceae	Staphylococcus	NA
614	613	d:Bacteria(1.0000),p:Proteobacteria(0.9691),c:Gammaproteobacteria(0.9797),o:HOC36(0.9771),f:Unknown_Family_1002613(0.9803),g:Unknown_Genus_1000912(0.9741)	Bacteria	Proteobacteria	Gammaproteobacteria	HOC36	Unknown_Family_1002613	Unknown_Genus_1000912	NA
615	614	d:Bacteria(1.0000),p:Proteobacteria(0.9571),c:Gammaproteobacteria(0.8339),o:Xanthomonadales(0.7223),f:JTB255_marine_benthic_group(0.4681),g:Unknown_Genus_1000984(0.3044)	Bacteria	Proteobacteria	Gammaproteobacteria	Xanthomonadales	JTB255_marine_benthic_group	Unknown_Genus_1000984	NA
616	615	d:Bacteria(1.0000),p:Bacteroidetes(0.9711),c:Bacteroidia(0.9793),o:Bacteroidia_Incertae_Sedis_11192(0.9809),f:Prolixibacteraceae(0.9843),g:Prolixibacter(0.9749)	Bacteria	Bacteroidetes	Bacteroidia	Bacteroidia_Incertae_Sedis_11192	Prolixibacteraceae	Prolixibacter	NA
617	616	d:Bacteria(1.0000),p:Proteobacteria(0.9949),c:Gammaproteobacteria(0.9775),o:Alteromonadales(0.9821),f:Pseudoalteromonadaceae(0.9848),g:Psychrosphaera(0.8663)	Bacteria	Proteobacteria	Gammaproteobacteria	Alteromonadales	Pseudoalteromonadaceae	Psychrosphaera	NA
618	617	d:Bacteria(1.0000),p:Proteobacteria(0.9656),c:Gammaproteobacteria(0.9790),o:Thiotrichales(0.9796),f:Piscirickettsiaceae(0.9845),g:endosymbionts_3752(0.9746)	Bacteria	Proteobacteria	Gammaproteobacteria	Thiotrichales	Piscirickettsiaceae	endosymbionts_3752	NA
619	618	d:Bacteria(1.0000),p:Verrucomicrobia(0.9913),c:Verrucomicrobiae(0.9848),o:Verrucomicrobiales(0.9950),f:Rubritaleaceae(0.9491),g:Rubritalea(0.9734)	Bacteria	Verrucomicrobia	Verrucomicrobiae	Verrucomicrobiales	Rubritaleaceae	Rubritalea	NA
620	619	d:Bacteria(1.0000),p:Actinobacteria(0.9698),c:Acidimicrobiia(0.9778),o:Acidimicrobiales(0.9830),f:OM1_clade(0.9841),g:Unknown_Genus_1000184(0.9751)	Bacteria	Actinobacteria	Acidimicrobiia	Acidimicrobiales	OM1_clade	Unknown_Genus_1000184	NA
621	620	d:Bacteria(1.0000),p:Bacteroidetes(0.8169),c:Sphingobacteriia(0.7396),o:Sphingobacteriales(0.6396),f:Saprospiraceae(0.3956),g:uncultured_1272(0.0283)	Bacteria	Bacteroidetes	Sphingobacteriia	Sphingobacteriales	Saprospiraceae	uncultured_1272	NA
622	621	d:Bacteria(1.0000),p:Proteobacteria(0.9840),c:Deltaproteobacteria(0.9835),o:Sh765B_TzT_29(0.9771),f:Unknown_Family_1002579(0.9803),g:Unknown_Genus_1000858(0.9741)	Bacteria	Proteobacteria	Deltaproteobacteria	Sh765B_TzT_29	Unknown_Family_1002579	Unknown_Genus_1000858	NA
623	622	d:Bacteria(1.0000),p:Proteobacteria(0.9539),c:Deltaproteobacteria(0.9302),o:Desulfuromonadales(0.7503),f:Desulfuromonadaceae(0.4137),g:Pelobacter(0.1118)	Bacteria	Proteobacteria	Deltaproteobacteria	Desulfuromonadales	Desulfuromonadaceae	Pelobacter	NA
624	623	d:Bacteria(1.0000),p:Planctomycetes(0.6371),c:Planctomycetacia(0.3870),o:Planctomycetales(0.2275),f:Planctomycetaceae(0.1193),g:Blastopirellula(0.0011)	Bacteria	Planctomycetes	Planctomycetacia	Planctomycetales	Planctomycetaceae	Blastopirellula	NA
625	624	d:Bacteria(1.0000),p:Cyanobacteria(1.0000),c:Cyanobacteria(0.9775),o:SubsectionI(0.9821),f:FamilyI(0.9841),g:marine_group_1525(0.8429)	Bacteria	Cyanobacteria	Cyanobacteria	SubsectionI	FamilyI	marine_group_1525	NA
626	625	d:Bacteria(1.0000),p:Bacteroidetes(0.9949),c:Sphingobacteriia(0.9904),o:Sphingobacteriales(0.9970),f:Saprospiraceae(0.9829),g:uncultured_1272(0.9741)	Bacteria	Bacteroidetes	Sphingobacteriia	Sphingobacteriales	Saprospiraceae	uncultured_1272	NA
627	626	d:Bacteria(1.0000),p:Bacteroidetes(0.7261),c:Sphingobacteriia(0.6180),o:Sphingobacteriales(0.4935),f:Saprospiraceae(0.2999),g:uncultured_1272(0.0176)	Bacteria	Bacteroidetes	Sphingobacteriia	Sphingobacteriales	Saprospiraceae	uncultured_1272	NA
628	627	d:Bacteria(1.0000),p:Proteobacteria(1.0000),c:Epsilonproteobacteria(1.0000),o:Campylobacterales(0.9771),f:Helicobacteraceae(0.9803),g:Sulfurovum(0.9741)	Bacteria	Proteobacteria	Epsilonproteobacteria	Campylobacterales	Helicobacteraceae	Sulfurovum	NA
629	628	d:Bacteria(1.0000),p:Bacteroidetes(0.8522),c:Bacteroidia(0.6924),o:Bacteroidales(0.6091),f:Marinilabiaceae(0.4319),g:Saccharicrinis(0.1264)	Bacteria	Bacteroidetes	Bacteroidia	Bacteroidales	Marinilabiaceae	Saccharicrinis	NA
630	629	d:Bacteria(1.0000),p:Bacteroidetes(0.8169),c:Sphingobacteriia(0.7396),o:Sphingobacteriales(0.6396),f:Saprospiraceae(0.4319),g:uncultured_1272(0.0247)	Bacteria	Bacteroidetes	Sphingobacteriia	Sphingobacteriales	Saprospiraceae	uncultured_1272	NA
631	630	d:Bacteria(1.0000),p:Bacteroidetes(0.7288),c:Sphingobacteriia(0.6254),o:Sphingobacteriales(0.5288),f:Saprospiraceae(0.2999),g:Lewinella(0.0073)	Bacteria	Bacteroidetes	Sphingobacteriia	Sphingobacteriales	Saprospiraceae	Lewinella	NA
632	631	d:Bacteria(1.0000),p:Bacteroidetes(0.9858),c:Flavobacteriia(0.9838),o:Flavobacteriales(0.9919),f:Flavobacteriaceae(0.9932),g:uncultured_1216(0.5700)	Bacteria	Bacteroidetes	Flavobacteriia	Flavobacteriales	Flavobacteriaceae	uncultured_1216	NA
633	632	d:Bacteria(1.0000),p:Nitrospirae(0.8346),c:Nitrospira(0.8339),o:Nitrospirales(0.7223),f:Nitrospiraceae(0.6504),g:Nitrospira(0.6585)	Bacteria	Nitrospirae	Nitrospira	Nitrospirales	Nitrospiraceae	Nitrospira	NA
634	633	d:Bacteria(0.3073),p:Cyanobacteria(0.0178),c:Cyanobacteria(0.0116),o:SubsectionIII(0.0028),f:FamilyI_1536(0.0014),g:Leptolyngbya(0.0001)	Bacteria	Cyanobacteria	Cyanobacteria	SubsectionIII	FamilyI_1536	Leptolyngbya	NA
635	634	d:Bacteria(1.0000),p:Bacteroidetes(0.6647),c:Bacteroidetes_VC2_1_Bac22(0.2266),o:Unknown_Order_1002208(0.1483),f:Unknown_Family_1002209(0.0619),g:Unknown_Genus_1000261(0.0035)	Bacteria	Bacteroidetes	Bacteroidetes_VC2_1_Bac22	Unknown_Order_1002208	Unknown_Family_1002209	Unknown_Genus_1000261	NA
636	635	d:Bacteria(1.0000),p:Actinobacteria(0.9685),c:Acidimicrobiia(0.9793),o:Acidimicrobiales(0.9809),f:OM1_clade(0.9845),g:Unknown_Genus_1000184(0.9746)	Bacteria	Actinobacteria	Acidimicrobiia	Acidimicrobiales	OM1_clade	Unknown_Genus_1000184	NA
637	636	d:Bacteria(1.0000),p:Proteobacteria(0.9635),c:Deltaproteobacteria(0.9797),o:Bdellovibrionales(0.9783),f:Bdellovibrionaceae(0.9848),g:Bdellovibrio(0.9744)	Bacteria	Proteobacteria	Deltaproteobacteria	Bdellovibrionales	Bdellovibrionaceae	Bdellovibrio	NA
638	637	d:Bacteria(1.0000),p:Bacteroidetes(0.5540),c:Sphingobacteriia(0.1849),o:Sphingobacteriales(0.1219),f:Saprospiraceae(0.0312),g:uncultured_1272(0.0011)	Bacteria	Bacteroidetes	Sphingobacteriia	Sphingobacteriales	Saprospiraceae	uncultured_1272	NA
639	638	d:Bacteria(1.0000),p:Proteobacteria(0.9665),c:Alphaproteobacteria(0.9801),o:Rhodospirillales(0.9733),f:Rhodospirillaceae(0.9387),g:uncultured_2755(0.8663)	Bacteria	Proteobacteria	Alphaproteobacteria	Rhodospirillales	Rhodospirillaceae	uncultured_2755	NA
640	639	d:Bacteria(1.0000),p:Bacteroidetes(1.0000),c:Sphingobacteriia(1.0000),o:Sphingobacteriales(1.0000),f:Saprospiraceae(1.0000),g:Lewinella(0.9764)	Bacteria	Bacteroidetes	Sphingobacteriia	Sphingobacteriales	Saprospiraceae	Lewinella	NA
641	640	d:Bacteria(1.0000),p:Actinobacteria(0.9672),c:Acidimicrobiia(0.9786),o:Acidimicrobiales(0.9826),f:Acidimicrobiaceae(0.9848),g:Illumatobacter(0.8429)	Bacteria	Actinobacteria	Acidimicrobiia	Acidimicrobiales	Acidimicrobiaceae	Illumatobacter	NA
642	641	d:Bacteria(1.0000),p:Firmicutes(0.4987),c:Clostridia(0.2266),o:Clostridiales(0.1483),f:Family_XI_1936(0.0243),g:Gottschalkia(0.0011)	Bacteria	Firmicutes	Clostridia	Clostridiales	Family_XI_1936	Gottschalkia	NA
643	642	d:Bacteria(1.0000),p:Bacteroidetes(0.8522),c:Sphingobacteriia(0.7160),o:Sphingobacteriales(0.6244),f:Saprospiraceae(0.4319),g:Lewinella(0.0283)	Bacteria	Bacteroidetes	Sphingobacteriia	Sphingobacteriales	Saprospiraceae	Lewinella	NA
644	643	d:Bacteria(1.0000),p:Proteobacteria(0.9635),c:Gammaproteobacteria(0.9410),o:Chromatiales(0.8623),f:Ectothiorhodospiraceae(0.8804),g:Unknown_Genus_1000902(0.7470)	Bacteria	Proteobacteria	Gammaproteobacteria	Chromatiales	Ectothiorhodospiraceae	Unknown_Genus_1000902	NA
645	644	d:Bacteria(1.0000),p:Proteobacteria(0.8346),c:Gammaproteobacteria(0.6924),o:Cellvibrionales(0.5786),f:Spongiibacteraceae(0.3594),g:BD1_7_clade(0.0825)	Bacteria	Proteobacteria	Gammaproteobacteria	Cellvibrionales	Spongiibacteraceae	BD1_7_clade	NA
646	645	d:Bacteria(1.0000),p:Proteobacteria(0.9777),c:Gammaproteobacteria(0.9464),o:Xanthomonadales(0.8623),f:uncultured_3830(0.6504),g:Unknown_Genus_1000986(0.6585)	Bacteria	Proteobacteria	Gammaproteobacteria	Xanthomonadales	uncultured_3830	Unknown_Genus_1000986	NA
647	646	d:Bacteria(1.0000),p:Bacteroidetes(0.7261),c:Sphingobacteriia(0.5474),o:Sphingobacteriales(0.3172),f:Chitinophagaceae(0.1934),g:uncultured_1252(0.0176)	Bacteria	Bacteroidetes	Sphingobacteriia	Sphingobacteriales	Chitinophagaceae	uncultured_1252	NA
648	647	d:Bacteria(1.0000),p:Verrucomicrobia(1.0000),c:Opitutae(1.0000),o:Puniceicoccales(0.9836),f:Puniceicoccaceae(0.9827),g:Unknown_Genus_1001033(0.9764)	Bacteria	Verrucomicrobia	Opitutae	Puniceicoccales	Puniceicoccaceae	Unknown_Genus_1001033	NA
649	648	d:Bacteria(1.0000),p:Proteobacteria(1.0000),c:Gammaproteobacteria(1.0000),o:Pseudomonadales(0.9838),f:Moraxellaceae(0.9824),g:Acinetobacter(0.9734)	Bacteria	Proteobacteria	Gammaproteobacteria	Pseudomonadales	Moraxellaceae	Acinetobacter	NA
650	649	d:Bacteria(1.0000),p:Proteobacteria(0.9665),c:Deltaproteobacteria(0.9786),o:Desulfobacterales(0.9758),f:Desulfobacteraceae(0.9699),g:Sva0081_sediment_group(0.8194)	Bacteria	Proteobacteria	Deltaproteobacteria	Desulfobacterales	Desulfobacteraceae	Sva0081_sediment_group	NA
651	650	d:Bacteria(1.0000),p:Bacteroidetes(0.7206),c:Sphingobacteriia(0.2800),o:Sphingobacteriales(0.1747),f:Chitinophagaceae(0.0810),g:uncultured_1252(0.0048)	Bacteria	Bacteroidetes	Sphingobacteriia	Sphingobacteriales	Chitinophagaceae	uncultured_1252	NA
652	651	d:Bacteria(1.0000),p:Chloroflexi(0.7288),c:Caldilineae(0.6032),o:Caldilineales(0.4230),f:Caldilineaceae(0.2733),g:uncultured_1406(0.0176)	Bacteria	Chloroflexi	Caldilineae	Caldilineales	Caldilineaceae	uncultured_1406	NA
653	652	d:Bacteria(1.0000),p:Bacteroidetes(0.9635),c:Flavobacteriia(0.9797),o:Flavobacteriales(0.9796),f:Flavobacteriaceae(0.9848),g:Wenyingzhuangia(0.7470)	Bacteria	Bacteroidetes	Flavobacteriia	Flavobacteriales	Flavobacteriaceae	Wenyingzhuangia	NA
654	653	d:Bacteria(1.0000),p:Bacteroidetes(0.7342),c:Sphingobacteriia(0.6254),o:Sphingobacteriales(0.5288),f:Saprospiraceae(0.2999),g:Lewinella(0.0104)	Bacteria	Bacteroidetes	Sphingobacteriia	Sphingobacteriales	Saprospiraceae	Lewinella	NA
655	654	d:Bacteria(1.0000),p:Gracilibacteria(0.7342),c:Unknown_Class_1002391(0.6924),o:Unknown_Order_1002392(0.6091),f:Unknown_Family_1002393(0.4319),g:Unknown_Genus_1000568(0.1411)	Bacteria	Gracilibacteria	Unknown_Class_1002391	Unknown_Order_1002392	Unknown_Family_1002393	Unknown_Genus_1000568	NA
656	655	d:Bacteria(1.0000),p:Proteobacteria(0.9777),c:Gammaproteobacteria(0.9735),o:Alteromonadales(0.8903),f:Shewanellaceae(0.7884),g:Shewanella(0.8429)	Bacteria	Proteobacteria	Gammaproteobacteria	Alteromonadales	Shewanellaceae	Shewanella	NA
657	656	d:Bacteria(1.0000),p:Proteobacteria(0.9646),c:Deltaproteobacteria(0.9797),o:Desulfobacterales(0.9796),f:Desulfobulbaceae(0.9848),g:Desulfobulbus(0.9729)	Bacteria	Proteobacteria	Deltaproteobacteria	Desulfobacterales	Desulfobulbaceae	Desulfobulbus	NA
658	657	d:Bacteria(1.0000),p:Proteobacteria(0.9656),c:Gammaproteobacteria(0.9793),o:Sva0071(0.9745),f:Unknown_Family_1002626(0.9595),g:Unknown_Genus_1000970(0.9736)	Bacteria	Proteobacteria	Gammaproteobacteria	Sva0071	Unknown_Family_1002626	Unknown_Genus_1000970	NA
659	658	d:Bacteria(1.0000),p:Verrucomicrobia(0.9656),c:Opitutae(0.9790),o:Puniceicoccales(0.5786),f:Puniceicoccaceae(0.3956),g:Pelagicoccus(0.1118)	Bacteria	Verrucomicrobia	Opitutae	Puniceicoccales	Puniceicoccaceae	Pelagicoccus	NA
660	659	d:Bacteria(1.0000),p:Planctomycetes(0.9895),c:Planctomycetacia(0.9845),o:Planctomycetales(0.9940),f:Planctomycetaceae(0.9949),g:Pirellula(0.9734)	Bacteria	Planctomycetes	Planctomycetacia	Planctomycetales	Planctomycetaceae	Pirellula	NA
661	660	d:Bacteria(1.0000),p:Gemmatimonadetes(0.9539),c:Gemmatimonadetes(0.9410),o:BD2_11_terrestrial_group(0.9182),f:Unknown_Family_1002387(0.9075),g:Unknown_Genus_1000562(0.9367)	Bacteria	Gemmatimonadetes	Gemmatimonadetes	BD2_11_terrestrial_group	Unknown_Family_1002387	Unknown_Genus_1000562	NA
662	661	d:Bacteria(1.0000),p:Planctomycetes(0.9731),c:Planctomycetacia(0.9795),o:Planctomycetales(0.9847),f:Planctomycetaceae(0.9821),g:Blastopirellula(0.2159)	Bacteria	Planctomycetes	Planctomycetacia	Planctomycetales	Planctomycetaceae	Blastopirellula	NA
663	662	d:Bacteria(1.0000),p:Verrucomicrobia(1.0000),c:Verrucomicrobiae(1.0000),o:Verrucomicrobiales(1.0000),f:Verrucomicrobiaceae(0.9834),g:Roseibacillus(0.9764)	Bacteria	Verrucomicrobia	Verrucomicrobiae	Verrucomicrobiales	Verrucomicrobiaceae	Roseibacillus	NA
664	663	d:Bacteria(1.0000),p:Bacteroidetes(0.7342),c:Sphingobacteriia(0.6329),o:Sphingobacteriales(0.5481),f:Saprospiraceae(0.2999),g:Lewinella(0.0104)	Bacteria	Bacteroidetes	Sphingobacteriia	Sphingobacteriales	Saprospiraceae	Lewinella	NA
665	664	d:Bacteria(1.0000),p:Planctomycetes(0.9550),c:Planctomycetacia(0.9464),o:Planctomycetales(0.9462),f:Planctomycetaceae(0.9179),g:Pir4_lineage(0.1411)	Bacteria	Planctomycetes	Planctomycetacia	Planctomycetales	Planctomycetaceae	Pir4_lineage	NA
666	665	d:Bacteria(1.0000),p:Proteobacteria(0.6647),c:Deltaproteobacteria(0.4939),o:SAR324_clade_Marine_group_B_(0.2819),f:Unknown_Family_1002577(0.1668),g:Unknown_Genus_1000856(0.0140)	Bacteria	Proteobacteria	Deltaproteobacteria	SAR324_clade_Marine_group_B_	Unknown_Family_1002577	Unknown_Genus_1000856	NA
667	666	d:Bacteria(0.4818),p:Firmicutes(0.0344),c:Clostridia(0.0224),o:Clostridiales(0.0055),f:Family_XI_1936(0.0024),g:Gottschalkia(0.0002)	Bacteria	Firmicutes	Clostridia	Clostridiales	Family_XI_1936	Gottschalkia	NA
668	667	d:Bacteria(1.0000),p:Proteobacteria(0.9705),c:Deltaproteobacteria(0.9302),o:Bdellovibrionales(0.8343),f:Bdellovibrionaceae(0.8344),g:Bdellovibrio(0.8663)	Bacteria	Proteobacteria	Deltaproteobacteria	Bdellovibrionales	Bdellovibrionaceae	Bdellovibrio	NA
669	668	d:Bacteria(1.0000),p:Proteobacteria(0.7992),c:Gammaproteobacteria(0.6180),o:Order_Incertae_Sedis_3682(0.3877),f:Family_Incertae_Sedis_3683(0.2467),g:Marinicella(0.0247)	Bacteria	Proteobacteria	Gammaproteobacteria	Order_Incertae_Sedis_3682	Family_Incertae_Sedis_3683	Marinicella	NA
670	669	d:Bacteria(1.0000),p:Planctomycetes(0.9698),c:Planctomycetacia(0.9356),o:Planctomycetales(0.8903),f:Planctomycetaceae(0.8971),g:Blastopirellula(0.4815)	Bacteria	Planctomycetes	Planctomycetacia	Planctomycetales	Planctomycetaceae	Blastopirellula	NA
671	670	d:Bacteria(1.0000),p:Bacteroidetes(0.6094),c:Sphingobacteriia(0.2266),o:Sphingobacteriales(0.1483),f:Saprospiraceae(0.0619),g:Lewinella(0.0008)	Bacteria	Bacteroidetes	Sphingobacteriia	Sphingobacteriales	Saprospiraceae	Lewinella	NA
672	671	d:Bacteria(1.0000),p:Proteobacteria(0.9949),c:Gammaproteobacteria(0.9786),o:Chromatiales(0.9809),f:Chromatiaceae(0.9843),g:Nitrosococcus(0.9749)	Bacteria	Proteobacteria	Gammaproteobacteria	Chromatiales	Chromatiaceae	Nitrosococcus	NA
673	672	d:Bacteria(1.0000),p:Cyanobacteria(0.9711),c:Chloroplast(0.9785),o:Unknown_Order_1002334(0.9841),f:Unknown_Family_1002335(0.9822),g:Unknown_Genus_1000441(0.9805)	Bacteria	Cyanobacteria	Chloroplast	Unknown_Order_1002334	Unknown_Family_1002335	Unknown_Genus_1000441	NA
674	673	d:Bacteria(1.0000),p:Proteobacteria(0.7206),c:Deltaproteobacteria(0.6180),o:Bdellovibrionales(0.4230),f:Bdellovibrionaceae(0.2733),g:Bdellovibrio(0.0283)	Bacteria	Proteobacteria	Deltaproteobacteria	Bdellovibrionales	Bdellovibrionaceae	Bdellovibrio	NA
675	674	d:Bacteria(1.0000),p:Verrucomicrobia(0.9822),c:Verrucomicrobiae(0.9464),o:Verrucomicrobiales(0.9462),f:DEV007(0.9179),g:Unknown_Genus_1001046(0.9601)	Bacteria	Verrucomicrobia	Verrucomicrobiae	Verrucomicrobiales	DEV007	Unknown_Genus_1001046	NA
676	675	d:Bacteria(1.0000),p:Bacteroidetes(0.7179),c:Flavobacteriia(0.6180),o:Flavobacteriales(0.4935),f:Flavobacteriaceae(0.3231),g:Aquimarina(0.0061)	Bacteria	Bacteroidetes	Flavobacteriia	Flavobacteriales	Flavobacteriaceae	Aquimarina	NA
677	676	d:Bacteria(1.0000),p:Planctomycetes(0.9777),c:Planctomycetacia(0.9818),o:Planctomycetales(0.9862),f:Planctomycetaceae(0.9880),g:Bythopirellula(0.3930)	Bacteria	Planctomycetes	Planctomycetacia	Planctomycetales	Planctomycetaceae	Bythopirellula	NA
678	677	d:Bacteria(1.0000),p:Bacteroidetes(0.9949),c:Flavobacteriia(0.9904),o:Flavobacteriales(0.9970),f:Flavobacteriaceae(0.9974),g:NS5_marine_group(0.9753)	Bacteria	Bacteroidetes	Flavobacteriia	Flavobacteriales	Flavobacteriaceae	NS5_marine_group	NA
679	678	d:Bacteria(1.0000),p:Proteobacteria(0.8346),c:Alphaproteobacteria(0.7396),o:Rhodospirillales(0.6244),f:Rhodospirillaceae(0.3594),g:uncultured_2755(0.0825)	Bacteria	Proteobacteria	Alphaproteobacteria	Rhodospirillales	Rhodospirillaceae	uncultured_2755	NA
680	679	d:Bacteria(1.0000),p:Firmicutes(0.7342),c:Clostridia(0.6403),o:Clostridiales(0.5634),f:Ruminococcaceae(0.3775),g:Ruminococcaceae_UCG_012(0.0140)	Bacteria	Firmicutes	Clostridia	Clostridiales	Ruminococcaceae	Ruminococcaceae_UCG_012	NA
681	680	d:Bacteria(1.0000),p:Firmicutes(0.7462),c:Clostridia(0.6032),o:Clostridiales(0.4230),f:Lachnospiraceae(0.2201),g:Tyzzerella(0.0212)	Bacteria	Firmicutes	Clostridia	Clostridiales	Lachnospiraceae	Tyzzerella	NA
682	681	d:Bacteria(1.0000),p:Proteobacteria(0.7342),c:Gammaproteobacteria(0.5883),o:Chromatiales(0.3524),f:Granulosicoccaceae(0.2201),g:Granulosicoccus(0.0212)	Bacteria	Proteobacteria	Gammaproteobacteria	Chromatiales	Granulosicoccaceae	Granulosicoccus	NA
683	682	d:Bacteria(1.0000),p:Bacteroidetes(0.7261),c:Bacteroidia(0.4405),o:Bacteroidia_Incertae_Sedis_11192(0.2539),f:Prolixibacteraceae(0.1402),g:Prolixibacter(0.0104)	Bacteria	Bacteroidetes	Bacteroidia	Bacteroidia_Incertae_Sedis_11192	Prolixibacteraceae	Prolixibacter	NA
684	683	d:Bacteria(1.0000),p:Firmicutes(0.7288),c:Clostridia(0.6180),o:Clostridiales(0.4935),f:Defluviitaleaceae(0.1668),g:Defluviitalea(0.0140)	Bacteria	Firmicutes	Clostridia	Clostridiales	Defluviitaleaceae	Defluviitalea	NA
685	684	d:Bacteria(1.0000),p:Bacteroidetes(0.7992),c:Sphingobacteriia(0.6688),o:Sphingobacteriales(0.5939),f:Saprospiraceae(0.3775),g:uncultured_1272(0.0140)	Bacteria	Bacteroidetes	Sphingobacteriia	Sphingobacteriales	Saprospiraceae	uncultured_1272	NA
686	685	d:Bacteria(1.0000),p:Proteobacteria(0.9603),c:Deltaproteobacteria(0.9681),o:Myxococcales(0.9462),f:Haliangiaceae(0.5123),g:Haliangium(0.3930)	Bacteria	Proteobacteria	Deltaproteobacteria	Myxococcales	Haliangiaceae	Haliangium	NA
687	686	d:Bacteria(1.0000),p:Proteobacteria(1.0000),c:Alphaproteobacteria(1.0000),o:SAR11_clade(1.0000),f:Unknown_Family_1002542(0.9843),g:Unknown_Genus_1000739(0.9749)	Bacteria	Proteobacteria	Alphaproteobacteria	SAR11_clade	Unknown_Family_1002542	Unknown_Genus_1000739	NA
688	687	d:Bacteria(1.0000),p:Acidobacteria(0.8522),c:Subgroup_22(0.6688),o:Unknown_Order_1002151(0.5939),f:Unknown_Family_1002152(0.4137),g:Unknown_Genus_1000179(0.1264)	Bacteria	Acidobacteria	Subgroup_22	Unknown_Order_1002151	Unknown_Family_1002152	Unknown_Genus_1000179	NA
689	688	d:Bacteria(1.0000),p:Bacteroidetes(1.0000),c:Flavobacteriia(0.9775),o:Flavobacteriales(0.9832),f:Cryomorphaceae(0.9838),g:Owenweeksia(0.9753)	Bacteria	Bacteroidetes	Flavobacteriia	Flavobacteriales	Cryomorphaceae	Owenweeksia	NA
690	689	d:Bacteria(1.0000),p:Bacteroidetes(0.9635),c:Cytophagia(0.9627),o:Cytophagales(0.9733),f:Flammeovirgaceae(0.7424),g:Flexithrix(0.6585)	Bacteria	Bacteroidetes	Cytophagia	Cytophagales	Flammeovirgaceae	Flexithrix	NA
691	690	d:Bacteria(1.0000),p:Bacteroidetes(0.7233),c:Sphingobacteriia(0.4939),o:Sphingobacteriales(0.2819),f:Chitinophagaceae(0.1668),g:uncultured_1252(0.0140)	Bacteria	Bacteroidetes	Sphingobacteriia	Sphingobacteriales	Chitinophagaceae	uncultured_1252	NA
692	691	d:Bacteria(1.0000),p:Bacteroidetes(0.7125),c:Sphingobacteriia(0.5474),o:Sphingobacteriales(0.3172),f:Chitinophagaceae(0.1402),g:uncultured_1252(0.0104)	Bacteria	Bacteroidetes	Sphingobacteriia	Sphingobacteriales	Chitinophagaceae	uncultured_1252	NA
693	692	d:Bacteria(1.0000),p:Bacteroidetes(0.9665),c:Sphingobacteriia(0.7631),o:Sphingobacteriales(0.6549),f:Saprospiraceae(0.4500),g:uncultured_1272(0.0247)	Bacteria	Bacteroidetes	Sphingobacteriia	Sphingobacteriales	Saprospiraceae	uncultured_1272	NA
694	693	d:Bacteria(1.0000),p:Bacteroidetes(0.9635),c:Flavobacteriia(0.9797),o:Flavobacteriales(0.9796),f:Flavobacteriaceae(0.9848),g:Tenacibaculum(0.3930)	Bacteria	Bacteroidetes	Flavobacteriia	Flavobacteriales	Flavobacteriaceae	Tenacibaculum	NA
695	694	d:Bacteria(1.0000),p:Cyanobacteria(0.9691),c:Chloroplast(0.9775),o:Unknown_Order_1002334(0.9834),f:Unknown_Family_1002335(0.9829),g:Unknown_Genus_1000441(0.9780)	Bacteria	Cyanobacteria	Chloroplast	Unknown_Order_1002334	Unknown_Family_1002335	Unknown_Genus_1000441	NA
696	695	d:Bacteria(1.0000),p:Bacteroidetes(0.7315),c:Flavobacteriia(0.5957),o:Flavobacteriales(0.3877),f:Flavobacteriaceae(0.2467),g:Maritimimonas(0.0247)	Bacteria	Bacteroidetes	Flavobacteriia	Flavobacteriales	Flavobacteriaceae	Maritimimonas	NA
697	696	d:Bacteria(1.0000),p:Proteobacteria(0.9603),c:Alphaproteobacteria(0.9573),o:Rhizobiales(0.8903),f:Rhodobiaceae(0.8971),g:Rhodobium(0.9132)	Bacteria	Proteobacteria	Alphaproteobacteria	Rhizobiales	Rhodobiaceae	Rhodobium	NA
698	697	d:Bacteria(1.0000),p:Proteobacteria(1.0000),c:Alphaproteobacteria(1.0000),o:Rhodospirillales(1.0000),f:Rhodospirillaceae(0.9827),g:Magnetospira(0.9753)	Bacteria	Proteobacteria	Alphaproteobacteria	Rhodospirillales	Rhodospirillaceae	Magnetospira	NA
699	698	d:Bacteria(1.0000),p:Actinobacteria(0.9230),c:Acidimicrobiia(0.9046),o:Acidimicrobiales(0.8063),f:OM1_clade(0.5583),g:Unknown_Genus_1000184(0.4815)	Bacteria	Actinobacteria	Acidimicrobiia	Acidimicrobiales	OM1_clade	Unknown_Genus_1000184	NA
700	699	d:Bacteria(1.0000),p:Proteobacteria(0.9931),c:Gammaproteobacteria(0.9775),o:Alteromonadales(0.9821),f:Pseudoalteromonadaceae(0.9595),g:Pseudoalteromonas(0.9736)	Bacteria	Proteobacteria	Gammaproteobacteria	Alteromonadales	Pseudoalteromonadaceae	Pseudoalteromonas	NA
701	700	d:Bacteria(1.0000),p:Bacteroidetes(0.8346),c:Sphingobacteriia(0.6924),o:Sphingobacteriales(0.6091),f:Saprospiraceae(0.3956),g:Rubidimonas(0.0283)	Bacteria	Bacteroidetes	Sphingobacteriia	Sphingobacteriales	Saprospiraceae	Rubidimonas	NA
702	701	d:Bacteria(0.3073),p:Firmicutes(0.0303),c:Clostridia(0.0197),o:Clostridiales(0.0048),f:Lachnospiraceae(0.0024),g:Lachnoanaerobaculum(0.0002)	Bacteria	Firmicutes	Clostridia	Clostridiales	Lachnospiraceae	Lachnoanaerobaculum	NA
703	702	d:Bacteria(1.0000),p:Proteobacteria(0.9646),c:Deltaproteobacteria(0.9801),o:Desulfuromonadales(0.9758),f:GR_WP33_58(0.9699),g:Unknown_Genus_1000817(0.9739)	Bacteria	Proteobacteria	Deltaproteobacteria	Desulfuromonadales	GR_WP33_58	Unknown_Genus_1000817	NA
704	703	d:Bacteria(1.0000),p:Bacteroidetes(0.8522),c:Sphingobacteriia(0.7396),o:Sphingobacteriales(0.6396),f:Saprospiraceae(0.4681),g:uncultured_1272(0.0533)	Bacteria	Bacteroidetes	Sphingobacteriia	Sphingobacteriales	Saprospiraceae	uncultured_1272	NA
705	704	d:Bacteria(1.0000),p:Bacteroidetes(0.9718),c:Sphingobacteriia(0.9410),o:Sphingobacteriales(0.9182),f:Saprospiraceae(0.8804),g:uncultured_1272(0.3930)	Bacteria	Bacteroidetes	Sphingobacteriia	Sphingobacteriales	Saprospiraceae	uncultured_1272	NA
706	705	d:Bacteria(1.0000),p:Proteobacteria(0.9624),c:Alphaproteobacteria(0.9801),o:OCS116_clade(0.9733),f:Unknown_Family_1002537(0.9491),g:Unknown_Genus_1000667(0.9734)	Bacteria	Proteobacteria	Alphaproteobacteria	OCS116_clade	Unknown_Family_1002537	Unknown_Genus_1000667	NA
707	706	d:Bacteria(1.0000),p:Proteobacteria(0.9724),c:Alphaproteobacteria(0.9792),o:DB1_14(0.9182),f:Unknown_Family_1002533(0.9075),g:Unknown_Genus_1000663(0.9367)	Bacteria	Proteobacteria	Alphaproteobacteria	DB1_14	Unknown_Family_1002533	Unknown_Genus_1000663	NA
708	707	d:Bacteria(1.0000),p:Proteobacteria(0.9582),c:Deltaproteobacteria(0.9627),o:Desulfuromonadales(0.8063),f:Desulfuromonadaceae(0.4319),g:Desulfuromonas(0.1411)	Bacteria	Proteobacteria	Deltaproteobacteria	Desulfuromonadales	Desulfuromonadaceae	Desulfuromonas	NA
709	708	d:Bacteria(1.0000),p:Cyanobacteria(0.9840),c:Cyanobacteria(0.9797),o:SubsectionI(0.9796),f:FamilyI(0.9845),g:Synechococcus(0.3930)	Bacteria	Cyanobacteria	Cyanobacteria	SubsectionI	FamilyI	Synechococcus	NA
710	709	d:Bacteria(1.0000),p:Proteobacteria(0.9539),c:Gammaproteobacteria(0.7867),o:Xanthomonadales(0.6396),f:uncultured_3830(0.3594),g:Unknown_Genus_1000986(0.0825)	Bacteria	Proteobacteria	Gammaproteobacteria	Xanthomonadales	uncultured_3830	Unknown_Genus_1000986	NA
711	710	d:Bacteria(1.0000),p:Proteobacteria(0.7462),c:Alphaproteobacteria(0.7160),o:Rhodobacterales(0.5481),f:Rhodobacteraceae(0.3594),g:Tateyamaria(0.0533)	Bacteria	Proteobacteria	Alphaproteobacteria	Rhodobacterales	Rhodobacteraceae	Tateyamaria	NA
712	711	d:Bacteria(1.0000),p:Proteobacteria(0.9053),c:Gammaproteobacteria(0.7631),o:Alteromonadales(0.5939),f:Ferrimonadaceae(0.3594),g:Ferrimonas(0.0825)	Bacteria	Proteobacteria	Gammaproteobacteria	Alteromonadales	Ferrimonadaceae	Ferrimonas	NA
713	712	d:Bacteria(1.0000),p:Elusimicrobia(0.5817),c:Elusimicrobia(0.4405),o:Lineage_IIa(0.0980),f:Unknown_Family_1002354(0.0312),g:Unknown_Genus_1000463(0.0014)	Bacteria	Elusimicrobia	Elusimicrobia	Lineage_IIa	Unknown_Family_1002354	Unknown_Genus_1000463	NA
714	713	d:Bacteria(1.0000),p:Proteobacteria(0.8522),c:Alphaproteobacteria(0.8575),o:OCS116_clade(0.6549),f:Unknown_Family_1002537(0.5123),g:Unknown_Genus_1000667(0.3930)	Bacteria	Proteobacteria	Alphaproteobacteria	OCS116_clade	Unknown_Family_1002537	Unknown_Genus_1000667	NA
715	714	d:Bacteria(0.2029),p:Proteobacteria(0.0178),c:Gammaproteobacteria(0.0116),o:Thiotrichales(0.0028),f:Thiotrichaceae(0.0014),g:Thioploca(0.0001)	Bacteria	Proteobacteria	Gammaproteobacteria	Thiotrichales	Thiotrichaceae	Thioploca	NA
716	715	d:Bacteria(1.0000),p:Proteobacteria(0.5263),c:Alphaproteobacteria(0.3335),o:OCS116_clade(0.1483),f:Unknown_Family_1002537(0.0619),g:Unknown_Genus_1000667(0.0035)	Bacteria	Proteobacteria	Alphaproteobacteria	OCS116_clade	Unknown_Family_1002537	Unknown_Genus_1000667	NA
717	716	d:Bacteria(1.0000),p:Cyanobacteria(0.9539),c:Melainabacteria(0.9410),o:Obscuribacterales(0.7223),f:Unknown_Family_1002342(0.6504),g:Unknown_Genus_1000452(0.6585)	Bacteria	Cyanobacteria	Melainabacteria	Obscuribacterales	Unknown_Family_1002342	Unknown_Genus_1000452	NA
718	717	d:Bacteria(1.0000),p:Bacteroidetes(0.9624),c:Bacteroidia(0.9573),o:Bacteroidales(0.9720),f:Marinilabiaceae(0.9387),g:uncultured_939(0.9729)	Bacteria	Bacteroidetes	Bacteroidia	Bacteroidales	Marinilabiaceae	uncultured_939	NA
719	718	d:Bacteria(1.0000),p:Planctomycetes(0.7638),c:Planctomycetacia(0.7396),o:Planctomycetales(0.6396),f:Planctomycetaceae(0.4681),g:uncultured_2371(0.0176)	Bacteria	Planctomycetes	Planctomycetacia	Planctomycetales	Planctomycetaceae	uncultured_2371	NA
720	719	d:Bacteria(1.0000),p:Bacteroidetes(0.8346),c:Bacteroidia(0.6477),o:Bacteroidia_Incertae_Sedis_11192(0.5786),f:Draconibacteriaceae(0.3956),g:uncultured_11197(0.0283)	Bacteria	Bacteroidetes	Bacteroidia	Bacteroidia_Incertae_Sedis_11192	Draconibacteriaceae	uncultured_11197	NA
721	720	d:Bacteria(1.0000),p:Bacteroidetes(0.9603),c:Bacteroidia(0.6688),o:Bacteroidales(0.5939),f:Bacteroidaceae(0.2467),g:Bacteroides(0.0247)	Bacteria	Bacteroidetes	Bacteroidia	Bacteroidales	Bacteroidaceae	Bacteroides	NA
722	721	d:Bacteria(1.0000),p:Planctomycetes(0.9406),c:OM190(0.9046),o:Unknown_Order_1002492(0.8063),f:Unknown_Family_1002493(0.7884),g:Unknown_Genus_1000622(0.8429)	Bacteria	Planctomycetes	OM190	Unknown_Order_1002492	Unknown_Family_1002493	Unknown_Genus_1000622	NA
723	722	d:Bacteria(0.8556),p:Cyanobacteria(0.1882),c:Cyanobacteria(0.0527),o:SubsectionIII(0.0192),f:FamilyI_1536(0.0072),g:Limnothrix(0.0004)	Bacteria	Cyanobacteria	Cyanobacteria	SubsectionIII	FamilyI_1536	Limnothrix	NA
724	723	d:Bacteria(1.0000),p:Bacteroidetes(0.9592),c:Flavobacteriia(0.9046),o:Flavobacteriales(0.8063),f:NS7_marine_group(0.5583),g:Unknown_Genus_1000315(0.4815)	Bacteria	Bacteroidetes	Flavobacteriia	Flavobacteriales	NS7_marine_group	Unknown_Genus_1000315	NA
725	724	d:Bacteria(1.0000),p:Proteobacteria(0.5263),c:Alphaproteobacteria(0.1849),o:Sphingomonadales(0.0980),f:Ellin6055(0.0312),g:Unknown_Genus_1000756(0.0014)	Bacteria	Proteobacteria	Alphaproteobacteria	Sphingomonadales	Ellin6055	Unknown_Genus_1000756	NA
726	725	d:Bacteria(1.0000),p:Proteobacteria(0.9624),c:Deltaproteobacteria(0.9735),o:Desulfarculales(0.6549),f:Desulfarculaceae(0.5123),g:Desulfatiglans(0.3930)	Bacteria	Proteobacteria	Deltaproteobacteria	Desulfarculales	Desulfarculaceae	Desulfatiglans	NA
727	726	d:Bacteria(1.0000),p:Bacteroidetes(1.0000),c:Sphingobacteriia(0.9795),o:Sphingobacteriales(0.9847),f:Saprospiraceae(0.9820),g:uncultured_1272(0.9753)	Bacteria	Bacteroidetes	Sphingobacteriia	Sphingobacteriales	Saprospiraceae	uncultured_1272	NA
728	727	d:Bacteria(1.0000),p:Spirochaetae(0.8699),c:Spirochaetes(0.8810),o:Spirochaetales(0.7783),f:Spirochaetaceae(0.7424),g:Spirochaeta_2(0.3930)	Bacteria	Spirochaetae	Spirochaetes	Spirochaetales	Spirochaetaceae	Spirochaeta_2	NA
729	728	d:Bacteria(1.0000),p:Verrucomicrobia(0.9877),c:Verrucomicrobiae(0.9793),o:Verrucomicrobiales(0.9809),f:DEV007(0.9848),g:Unknown_Genus_1001046(0.9744)	Bacteria	Verrucomicrobia	Verrucomicrobiae	Verrucomicrobiales	DEV007	Unknown_Genus_1001046	NA
730	729	d:Bacteria(1.0000),p:Proteobacteria(0.8699),c:Gammaproteobacteria(0.7396),o:Order_Incertae_Sedis_3682(0.5939),f:Family_Incertae_Sedis_3683(0.4137),g:Marinicella(0.1264)	Bacteria	Proteobacteria	Gammaproteobacteria	Order_Incertae_Sedis_3682	Family_Incertae_Sedis_3683	Marinicella	NA
731	730	d:Bacteria(1.0000),p:Bacteroidetes(0.7179),c:Sphingobacteriia(0.5957),o:Sphingobacteriales(0.3877),f:Saprospiraceae(0.2201),g:Unknown_Genus_1000341(0.0048)	Bacteria	Bacteroidetes	Sphingobacteriia	Sphingobacteriales	Saprospiraceae	Unknown_Genus_1000341	NA
732	731	d:Bacteria(1.0000),p:Bacteroidetes(0.7261),c:Sphingobacteriia(0.6106),o:Sphingobacteriales(0.4582),f:Saprospiraceae(0.2733),g:Lewinella(0.0061)	Bacteria	Bacteroidetes	Sphingobacteriia	Sphingobacteriales	Saprospiraceae	Lewinella	NA
733	732	d:Bacteria(1.0000),p:Bacteroidetes(0.7638),c:Sphingobacteriia(0.6329),o:Sphingobacteriales(0.5481),f:Saprospiraceae(0.3412),g:uncultured_1272(0.0140)	Bacteria	Bacteroidetes	Sphingobacteriia	Sphingobacteriales	Saprospiraceae	uncultured_1272	NA
734	733	d:Bacteria(1.0000),p:Proteobacteria(0.9744),c:Deltaproteobacteria(0.9798),o:Bdellovibrionales(0.9847),f:Bacteriovoracaceae(0.9821),g:Halobacteriovorax(0.9734)	Bacteria	Proteobacteria	Deltaproteobacteria	Bdellovibrionales	Bacteriovoracaceae	Halobacteriovorax	NA
735	734	d:Bacteria(1.0000),p:Proteobacteria(0.9539),c:Gammaproteobacteria(0.9248),o:34P16(0.7503),f:Unknown_Family_1002599(0.6964),g:Unknown_Genus_1000878(0.7470)	Bacteria	Proteobacteria	Gammaproteobacteria	34P16	Unknown_Family_1002599	Unknown_Genus_1000878	NA
736	735	d:Bacteria(1.0000),p:Firmicutes(0.9724),c:Clostridia(0.9785),o:Clostridiales(0.9841),f:Family_XII_1952(0.9845),g:Fusibacter(0.9746)	Bacteria	Firmicutes	Clostridia	Clostridiales	Family_XII_1952	Fusibacter	NA
737	736	d:Bacteria(1.0000),p:Bacteroidetes(0.8699),c:Flavobacteriia(0.8810),o:Flavobacteriales(0.7783),f:Flavobacteriaceae(0.7424),g:Wenyingzhuangia(0.0825)	Bacteria	Bacteroidetes	Flavobacteriia	Flavobacteriales	Flavobacteriaceae	Wenyingzhuangia	NA
738	737	d:Bacteria(1.0000),p:Proteobacteria(0.8169),c:Alphaproteobacteria(0.7867),o:DB1_14(0.6396),f:Unknown_Family_1002533(0.4681),g:Unknown_Genus_1000663(0.3044)	Bacteria	Proteobacteria	Alphaproteobacteria	DB1_14	Unknown_Family_1002533	Unknown_Genus_1000663	NA
739	738	d:Bacteria(1.0000),p:Bacteroidetes(0.9582),c:Bacteroidia(0.9046),o:Bacteroidales(0.8063),f:Marinilabiaceae(0.7884),g:Saccharicrinis(0.8429)	Bacteria	Bacteroidetes	Bacteroidia	Bacteroidales	Marinilabiaceae	Saccharicrinis	NA
740	739	d:Bacteria(1.0000),p:Bacteroidetes(0.9858),c:Cytophagia(0.9790),o:Cytophagales(0.9821),f:Flammeovirgaceae(0.9699),g:uncultured_1059(0.9132)	Bacteria	Bacteroidetes	Cytophagia	Cytophagales	Flammeovirgaceae	uncultured_1059	NA
741	740	d:Bacteria(1.0000),p:Bacteroidetes(0.8876),c:Flavobacteriia(0.9046),o:Flavobacteriales(0.8063),f:Flavobacteriaceae(0.7884),g:Aquimarina(0.0825)	Bacteria	Bacteroidetes	Flavobacteriia	Flavobacteriales	Flavobacteriaceae	Aquimarina	NA
742	741	d:Bacteria(1.0000),p:Chloroflexi(0.7992),c:Ardenticatenia(0.6180),o:uncultured_1400(0.4935),f:Unknown_Family_1002246(0.3231),g:Unknown_Genus_1000376(0.0533)	Bacteria	Chloroflexi	Ardenticatenia	uncultured_1400	Unknown_Family_1002246	Unknown_Genus_1000376	NA
743	742	d:Bacteria(1.0000),p:Proteobacteria(0.3973),c:Gammaproteobacteria(0.1546),o:Legionellales(0.0501),f:Coxiellaceae(0.0173),g:Coxiella(0.0008)	Bacteria	Proteobacteria	Gammaproteobacteria	Legionellales	Coxiellaceae	Coxiella	NA
744	743	d:Bacteria(1.0000),p:Proteobacteria(0.9656),c:Alphaproteobacteria(0.9790),o:OCS116_clade(0.9745),f:Unknown_Family_1002537(0.9595),g:Unknown_Genus_1000667(0.9736)	Bacteria	Proteobacteria	Alphaproteobacteria	OCS116_clade	Unknown_Family_1002537	Unknown_Genus_1000667	NA
745	744	d:Bacteria(1.0000),p:Planctomycetes(0.9624),c:Planctomycetacia(0.7396),o:Planctomycetales(0.6396),f:Planctomycetaceae(0.4681),g:Blastopirellula(0.0212)	Bacteria	Planctomycetes	Planctomycetacia	Planctomycetales	Planctomycetaceae	Blastopirellula	NA
746	745	d:Bacteria(1.0000),p:Proteobacteria(0.7815),c:Gammaproteobacteria(0.6924),o:Vibrionales(0.5288),f:Vibrionaceae(0.3412),g:Vibrio(0.0176)	Bacteria	Proteobacteria	Gammaproteobacteria	Vibrionales	Vibrionaceae	Vibrio	NA
747	746	d:Bacteria(1.0000),p:Proteobacteria(0.9614),c:Deltaproteobacteria(0.9789),o:Sva0485(0.9733),f:Unknown_Family_1002580(0.9491),g:Unknown_Genus_1000859(0.9734)	Bacteria	Proteobacteria	Deltaproteobacteria	Sva0485	Unknown_Family_1002580	Unknown_Genus_1000859	NA
748	747	d:Bacteria(1.0000),p:Proteobacteria(0.8699),c:Alphaproteobacteria(0.8810),o:Rhizobiales(0.6943),f:Phyllobacteriaceae(0.6043),g:Pseudahrensia(0.2159)	Bacteria	Proteobacteria	Alphaproteobacteria	Rhizobiales	Phyllobacteriaceae	Pseudahrensia	NA
749	748	d:Bacteria(1.0000),p:Actinobacteria(0.9949),c:Acidimicrobiia(0.9775),o:Acidimicrobiales(0.9834),f:Unknown_Family_1002159(0.9838),g:Unknown_Genus_1000186(0.9753)	Bacteria	Actinobacteria	Acidimicrobiia	Acidimicrobiales	Unknown_Family_1002159	Unknown_Genus_1000186	NA
750	749	d:Bacteria(1.0000),p:Bacteroidetes(0.9656),c:Flavobacteriia(0.9801),o:Flavobacteriales(0.9783),f:Cryomorphaceae(0.9848),g:Crocinitomix(0.9736)	Bacteria	Bacteroidetes	Flavobacteriia	Flavobacteriales	Cryomorphaceae	Crocinitomix	NA
751	750	d:Bacteria(1.0000),p:Actinobacteria(0.9913),c:Acidimicrobiia(0.9778),o:Acidimicrobiales(0.9830),f:OM1_clade(0.9836),g:Unknown_Genus_1000184(0.9756)	Bacteria	Actinobacteria	Acidimicrobiia	Acidimicrobiales	OM1_clade	Unknown_Genus_1000184	NA
752	751	d:Bacteria(1.0000),p:Verrucomicrobia(0.9560),c:Verrucomicrobiae(0.9046),o:Verrucomicrobiales(0.8063),f:DEV007(0.6504),g:Unknown_Genus_1001046(0.6585)	Bacteria	Verrucomicrobia	Verrucomicrobiae	Verrucomicrobiales	DEV007	Unknown_Genus_1001046	NA
753	752	d:Bacteria(1.0000),p:Proteobacteria(0.9614),c:Gammaproteobacteria(0.9735),o:Thiotrichales(0.9733),f:Thiotrichaceae(0.9387),g:Cocleimonas(0.2159)	Bacteria	Proteobacteria	Gammaproteobacteria	Thiotrichales	Thiotrichaceae	Cocleimonas	NA
754	753	d:Bacteria(1.0000),p:Lentisphaerae(0.7233),c:R76_B128(0.5957),o:Unknown_Order_1002455(0.3877),f:Unknown_Family_1002456(0.2467),g:Unknown_Genus_1000597(0.0247)	Bacteria	Lentisphaerae	R76_B128	Unknown_Order_1002455	Unknown_Family_1002456	Unknown_Genus_1000597	NA
755	754	d:Bacteria(1.0000),p:Proteobacteria(0.9550),c:Gammaproteobacteria(0.8810),o:Thiotrichales(0.6943),f:Piscirickettsiaceae(0.6043),g:endosymbionts_3752(0.5700)	Bacteria	Proteobacteria	Gammaproteobacteria	Thiotrichales	Piscirickettsiaceae	endosymbionts_3752	NA
756	755	d:Bacteria(1.0000),p:Chloroflexi(0.9895),c:Ardenticatenia(0.9793),o:uncultured_1400(0.9809),f:Unknown_Family_1002246(0.9843),g:Unknown_Genus_1000376(0.9749)	Bacteria	Chloroflexi	Ardenticatenia	uncultured_1400	Unknown_Family_1002246	Unknown_Genus_1000376	NA
757	756	d:Bacteria(1.0000),p:Bacteroidetes(0.9539),c:Bacteroidia(0.7631),o:Bacteroidia_Incertae_Sedis_11192(0.6549),f:Prolixibacteraceae(0.5123),g:Prolixibacter(0.3930)	Bacteria	Bacteroidetes	Bacteroidia	Bacteroidia_Incertae_Sedis_11192	Prolixibacteraceae	Prolixibacter	NA
758	757	d:Bacteria(1.0000),p:Proteobacteria(0.5263),c:Alphaproteobacteria(0.1546),o:Unknown_Order_1002529(0.0501),f:Unknown_Family_1002530(0.0173),g:Unknown_Genus_1000658(0.0008)	Bacteria	Proteobacteria	Alphaproteobacteria	Unknown_Order_1002529	Unknown_Family_1002530	Unknown_Genus_1000658	NA
759	758	d:Bacteria(1.0000),p:Gracilibacteria(1.0000),c:Unknown_Class_1002391(1.0000),o:Unknown_Order_1002392(1.0000),f:Unknown_Family_1002393(1.0000),g:Unknown_Genus_1000568(1.0000)	Bacteria	Gracilibacteria	Unknown_Class_1002391	Unknown_Order_1002392	Unknown_Family_1002393	Unknown_Genus_1000568	NA
760	759	d:Bacteria(1.0000),p:Acidobacteria(0.3446),c:Acidobacteria(0.1546),o:Subgroup_20(0.0980),f:Unknown_Family_1002134(0.0312),g:Unknown_Genus_1000145(0.0014)	Bacteria	Acidobacteria	Acidobacteria	Subgroup_20	Unknown_Family_1002134	Unknown_Genus_1000145	NA
761	760	d:Bacteria(1.0000),p:Chloroflexi(0.5263),c:Anaerolineae(0.1546),o:Anaerolineales(0.0980),f:Anaerolineaceae(0.0312),g:uncultured_1395(0.0014)	Bacteria	Chloroflexi	Anaerolineae	Anaerolineales	Anaerolineaceae	uncultured_1395	NA
762	761	d:Bacteria(1.0000),p:Verrucomicrobia(0.8699),c:Verrucomicrobiae(0.6924),o:Verrucomicrobiales(0.6091),f:DEV007(0.3775),g:Unknown_Genus_1001046(0.0972)	Bacteria	Verrucomicrobia	Verrucomicrobiae	Verrucomicrobiales	DEV007	Unknown_Genus_1001046	NA
763	762	d:Bacteria(1.0000),p:Deferribacteres(0.7179),c:Deferribacteres_Incertae_Sedis_11258(0.6180),o:Unknown_Order_11259(0.4935),f:Unknown_Family_11260(0.3231),g:Caldithrix(0.0533)	Bacteria	Deferribacteres	Deferribacteres_Incertae_Sedis_11258	Unknown_Order_11259	Unknown_Family_11260	Caldithrix	NA
764	763	d:Bacteria(1.0000),p:Bacteroidetes(0.9711),c:Sphingobacteriia(0.9356),o:Sphingobacteriales(0.8903),f:Saprospiraceae(0.7884),g:uncultured_1272(0.2159)	Bacteria	Bacteroidetes	Sphingobacteriia	Sphingobacteriales	Saprospiraceae	uncultured_1272	NA
765	764	d:Bacteria(1.0000),p:Bacteroidetes(0.9731),c:Bacteroidia(0.9627),o:Bacteroidia_Incertae_Sedis_11192(0.9733),f:Draconibacteriaceae(0.9491),g:Draconibacterium(0.9731)	Bacteria	Bacteroidetes	Bacteroidia	Bacteroidia_Incertae_Sedis_11192	Draconibacteriaceae	Draconibacterium	NA
766	765	d:Bacteria(1.0000),p:Proteobacteria(0.8346),c:Gammaproteobacteria(0.8103),o:Vibrionales(0.5939),f:Vibrionaceae(0.4137),g:Vibrio(0.0679)	Bacteria	Proteobacteria	Gammaproteobacteria	Vibrionales	Vibrionaceae	Vibrio	NA
767	766	d:Bacteria(1.0000),p:Proteobacteria(0.7815),c:Deltaproteobacteria(0.7631),o:Bdellovibrionales(0.6091),f:Bdellovibrionaceae(0.4319),g:Bdellovibrio(0.1411)	Bacteria	Proteobacteria	Deltaproteobacteria	Bdellovibrionales	Bdellovibrionaceae	Bdellovibrio	NA
768	767	d:Bacteria(1.0000),p:Proteobacteria(0.6924),c:Deltaproteobacteria(0.4939),o:Desulfuromonadales(0.2539),f:GR_WP33_58(0.1402),g:Unknown_Genus_1000817(0.0104)	Bacteria	Proteobacteria	Deltaproteobacteria	Desulfuromonadales	GR_WP33_58	Unknown_Genus_1000817	NA
769	768	d:Bacteria(1.0000),p:Cyanobacteria(0.7288),c:Chloroplast(0.6106),o:Unknown_Order_1002334(0.4582),f:Unknown_Family_1002335(0.2999),g:Unknown_Genus_1000441(0.0386)	Bacteria	Cyanobacteria	Chloroplast	Unknown_Order_1002334	Unknown_Family_1002335	Unknown_Genus_1000441	NA
770	769	d:Bacteria(1.0000),p:Proteobacteria(0.9635),c:Gammaproteobacteria(0.9735),o:Alteromonadales(0.9462),f:Colwelliaceae(0.9179),g:Thalassotalea(0.5700)	Bacteria	Proteobacteria	Gammaproteobacteria	Alteromonadales	Colwelliaceae	Thalassotalea	NA
771	770	d:Bacteria(1.0000),p:Proteobacteria(0.9665),c:Betaproteobacteria(0.7867),o:Nitrosomonadales(0.5288),f:Nitrosomonadaceae(0.3412),g:Nitrosomonas(0.0679)	Bacteria	Proteobacteria	Betaproteobacteria	Nitrosomonadales	Nitrosomonadaceae	Nitrosomonas	NA
772	771	d:Bacteria(1.0000),p:Planctomycetes(0.9635),c:Planctomycetacia(0.8339),o:Planctomycetales(0.7223),f:Planctomycetaceae(0.6504),g:uncultured_2371(0.0386)	Bacteria	Planctomycetes	Planctomycetacia	Planctomycetales	Planctomycetaceae	uncultured_2371	NA
773	772	d:Bacteria(1.0000),p:Bacteroidetes(0.7462),c:Flavobacteriia(0.6477),o:Flavobacteriales(0.5786),f:Cryomorphaceae(0.2999),g:Owenweeksia(0.0386)	Bacteria	Bacteroidetes	Flavobacteriia	Flavobacteriales	Cryomorphaceae	Owenweeksia	NA
774	773	d:Bacteria(1.0000),p:Bacteroidetes(0.6924),c:Sphingobacteriia(0.2800),o:Sphingobacteriales(0.1747),f:Chitinophagaceae(0.0428),g:uncultured_1252(0.0022)	Bacteria	Bacteroidetes	Sphingobacteriia	Sphingobacteriales	Chitinophagaceae	uncultured_1252	NA
775	774	d:Bacteria(1.0000),p:Lentisphaerae(0.9757),c:MSBL3(0.9464),o:Unknown_Order_1002448(0.9462),f:Unknown_Family_1002449(0.9179),g:Unknown_Genus_1000592(0.9601)	Bacteria	Lentisphaerae	MSBL3	Unknown_Order_1002448	Unknown_Family_1002449	Unknown_Genus_1000592	NA
776	775	d:Bacteria(1.0000),p:Gracilibacteria(0.9646),c:Unknown_Class_1002391(0.9793),o:Unknown_Order_1002392(0.9809),f:Unknown_Family_1002393(0.9843),g:Unknown_Genus_1000568(0.9749)	Bacteria	Gracilibacteria	Unknown_Class_1002391	Unknown_Order_1002392	Unknown_Family_1002393	Unknown_Genus_1000568	NA
777	776	d:Bacteria(1.0000),p:Proteobacteria(0.9550),c:Deltaproteobacteria(0.9410),o:Desulfobacterales(0.7783),f:Desulfobacteraceae(0.7424),g:Sva0081_sediment_group(0.0972)	Bacteria	Proteobacteria	Deltaproteobacteria	Desulfobacterales	Desulfobacteraceae	Sva0081_sediment_group	NA
778	777	d:Bacteria(1.0000),p:Proteobacteria(0.7261),c:Deltaproteobacteria(0.6254),o:Myxococcales(0.3172),f:Sandaracinaceae(0.1934),g:uncultured_11491(0.0140)	Bacteria	Proteobacteria	Deltaproteobacteria	Myxococcales	Sandaracinaceae	uncultured_11491	NA
779	778	d:Bacteria(1.0000),p:Bacteroidetes(0.7179),c:Sphingobacteriia(0.5474),o:Sphingobacteriales(0.3172),f:Chitinophagaceae(0.1193),g:uncultured_1252(0.0073)	Bacteria	Bacteroidetes	Sphingobacteriia	Sphingobacteriales	Chitinophagaceae	uncultured_1252	NA
780	779	d:Bacteria(1.0000),p:Firmicutes(0.9656),c:Clostridia(0.9789),o:Clostridiales(0.9771),f:Clostridiales_Incertae_Sedis_1920(0.9387),g:Dethiosulfatibacter(0.9731)	Bacteria	Firmicutes	Clostridia	Clostridiales	Clostridiales_Incertae_Sedis_1920	Dethiosulfatibacter	NA
781	780	d:Bacteria(1.0000),p:Planctomycetes(0.9592),c:Planctomycetacia(0.6924),o:Planctomycetales(0.6091),f:Planctomycetaceae(0.4319),g:Rhodopirellula(0.0176)	Bacteria	Planctomycetes	Planctomycetacia	Planctomycetales	Planctomycetaceae	Rhodopirellula	NA
782	781	d:Bacteria(1.0000),p:Planctomycetes(0.9804),c:OM190(0.9790),o:Unknown_Order_1002492(0.9821),f:Unknown_Family_1002493(0.9841),g:Unknown_Genus_1000622(0.9751)	Bacteria	Planctomycetes	OM190	Unknown_Order_1002492	Unknown_Family_1002493	Unknown_Genus_1000622	NA
783	782	d:Bacteria(1.0000),p:Planctomycetes(0.9582),c:Planctomycetacia(0.7160),o:Planctomycetales(0.6244),f:Planctomycetaceae(0.4500),g:uncultured_2371(0.0104)	Bacteria	Planctomycetes	Planctomycetacia	Planctomycetales	Planctomycetaceae	uncultured_2371	NA
784	783	d:Bacteria(1.0000),p:Lentisphaerae(0.7261),c:Oligosphaeria(0.6329),o:Unknown_Order_1002450(0.5481),f:Unknown_Family_1002451(0.3594),g:Unknown_Genus_1000593(0.0825)	Bacteria	Lentisphaerae	Oligosphaeria	Unknown_Order_1002450	Unknown_Family_1002451	Unknown_Genus_1000593	NA
785	784	d:Bacteria(0.2575),p:Parcubacteria(0.0261),c:Unknown_Class_1002476(0.0170),o:Unknown_Order_1002477(0.0041),f:Unknown_Family_1002478(0.0020),g:Unknown_Genus_1000615(0.0002)	Bacteria	Parcubacteria	Unknown_Class_1002476	Unknown_Order_1002477	Unknown_Family_1002478	Unknown_Genus_1000615	NA
786	785	d:Bacteria(1.0000),p:Actinobacteria(0.9230),c:Acidimicrobiia(0.8575),o:Acidimicrobiales(0.7503),f:OM1_clade(0.5583),g:Unknown_Genus_1000184(0.4815)	Bacteria	Actinobacteria	Acidimicrobiia	Acidimicrobiales	OM1_clade	Unknown_Genus_1000184	NA
787	786	d:Bacteria(1.0000),p:Spirochaetae(0.9718),c:Spirochaetes(0.9788),o:Spirochaetales(0.9843),f:Spirochaetaceae(0.9820),g:Spirochaeta_2(0.9367)	Bacteria	Spirochaetae	Spirochaetes	Spirochaetales	Spirochaetaceae	Spirochaeta_2	NA
788	787	d:Bacteria(1.0000),p:Bacteroidetes(0.9560),c:Flavobacteriia(0.9519),o:Flavobacteriales(0.9707),f:Flavobacteriaceae(0.8344),g:Maribacter(0.1411)	Bacteria	Bacteroidetes	Flavobacteriia	Flavobacteriales	Flavobacteriaceae	Maribacter	NA
789	788	d:Bacteria(1.0000),p:Planctomycetes(0.6371),c:Planctomycetacia(0.4405),o:Planctomycetales(0.2539),f:Planctomycetaceae(0.1402),g:Planctomyces(0.0048)	Bacteria	Planctomycetes	Planctomycetacia	Planctomycetales	Planctomycetaceae	Planctomyces	NA
790	789	d:Bacteria(1.0000),p:Latescibacteria(0.3446),c:Unknown_Class_1002406(0.1546),o:Unknown_Order_1002407(0.0980),f:Unknown_Family_1002408(0.0312),g:Unknown_Genus_1000573(0.0014)	Bacteria	Latescibacteria	Unknown_Class_1002406	Unknown_Order_1002407	Unknown_Family_1002408	Unknown_Genus_1000573	NA
791	790	d:Bacteria(1.0000),p:Proteobacteria(0.8876),c:Gammaproteobacteria(0.8339),o:Cellvibrionales(0.6244),f:Cellvibrionaceae(0.4500),g:uncultured_11527(0.2159)	Bacteria	Proteobacteria	Gammaproteobacteria	Cellvibrionales	Cellvibrionaceae	uncultured_11527	NA
792	791	d:Bacteria(1.0000),p:Bacteroidetes(0.9672),c:Cytophagia(0.9789),o:Cytophagales(0.9771),f:Flammeovirgaceae(0.9491),g:Reichenbachiella(0.9601)	Bacteria	Bacteroidetes	Cytophagia	Cytophagales	Flammeovirgaceae	Reichenbachiella	NA
793	792	d:Bacteria(1.0000),p:Proteobacteria(0.2058),c:Deltaproteobacteria(0.0650),o:Desulfobacterales(0.0262),f:Desulfobacteraceae(0.0103),g:Sva0081_sediment_group(0.0005)	Bacteria	Proteobacteria	Deltaproteobacteria	Desulfobacterales	Desulfobacteraceae	Sva0081_sediment_group	NA
794	793	d:Bacteria(1.0000),p:Cyanobacteria(0.9877),c:Cyanobacteria(0.9735),o:SubsectionIII(0.9745),f:FamilyI_1536(0.9595),g:Phormidium(0.9729)	Bacteria	Cyanobacteria	Cyanobacteria	SubsectionIII	FamilyI_1536	Phormidium	NA
795	794	d:Bacteria(1.0000),p:Planctomycetes(0.9777),c:Planctomycetacia(0.9818),o:Planctomycetales(0.9862),f:Planctomycetaceae(0.9880),g:Rhodopirellula(0.8663)	Bacteria	Planctomycetes	Planctomycetacia	Planctomycetales	Planctomycetaceae	Rhodopirellula	NA
796	795	d:Bacteria(1.0000),p:Bacteroidetes(0.7992),c:Sphingobacteriia(0.6924),o:Sphingobacteriales(0.6091),f:Saprospiraceae(0.4137),g:Phaeodactylibacter(0.0212)	Bacteria	Bacteroidetes	Sphingobacteriia	Sphingobacteriales	Saprospiraceae	Phaeodactylibacter	NA
797	796	d:Bacteria(1.0000),p:Bacteroidetes(0.8699),c:Sphingobacteriia(0.7867),o:Sphingobacteriales(0.6701),f:Saprospiraceae(0.4137),g:uncultured_1272(0.0386)	Bacteria	Bacteroidetes	Sphingobacteriia	Sphingobacteriales	Saprospiraceae	uncultured_1272	NA
798	797	d:Bacteria(1.0000),p:Bacteroidetes(0.9646),c:Bacteroidia(0.7396),o:Bacteroidales(0.6396),f:Bacteroidaceae(0.3775),g:Bacteroides(0.0972)	Bacteria	Bacteroidetes	Bacteroidia	Bacteroidales	Bacteroidaceae	Bacteroides	NA
799	798	d:Bacteria(1.0000),p:Proteobacteria(0.8876),c:Alphaproteobacteria(0.8810),o:Rickettsiales(0.6943),f:AKIW1012(0.6043),g:Unknown_Genus_1000720(0.5700)	Bacteria	Proteobacteria	Alphaproteobacteria	Rickettsiales	AKIW1012	Unknown_Genus_1000720	NA
800	799	d:Bacteria(1.0000),p:Bacteroidetes(0.9718),c:Sphingobacteriia(0.9356),o:Sphingobacteriales(0.8903),f:Saprospiraceae(0.7884),g:uncultured_1272(0.2159)	Bacteria	Bacteroidetes	Sphingobacteriia	Sphingobacteriales	Saprospiraceae	uncultured_1272	NA
801	800	d:Bacteria(1.0000),p:Proteobacteria(0.8876),c:Gammaproteobacteria(0.8810),o:Oceanospirillales(0.6943),f:Oceanospirillaceae(0.6043),g:Marinobacterium(0.2159)	Bacteria	Proteobacteria	Gammaproteobacteria	Oceanospirillales	Oceanospirillaceae	Marinobacterium	NA
802	801	d:Bacteria(0.2326),p:Proteobacteria(0.0261),c:Gammaproteobacteria(0.0170),o:Thiotrichales(0.0041),f:Piscirickettsiaceae(0.0020),g:endosymbionts_3752(0.0002)	Bacteria	Proteobacteria	Gammaproteobacteria	Thiotrichales	Piscirickettsiaceae	endosymbionts_3752	NA
803	802	d:Bacteria(0.1124),p:Bacteroidetes(0.0095),c:Cytophagia(0.0062),o:Cytophagales(0.0015),f:Flammeovirgaceae(0.0007),g:uncultured_1059(0.0001)	Bacteria	Bacteroidetes	Cytophagia	Cytophagales	Flammeovirgaceae	uncultured_1059	NA
804	803	d:Bacteria(1.0000),p:Proteobacteria(1.0000),c:Alphaproteobacteria(1.0000),o:Rickettsiales(0.9834),f:S25_593(0.9829),g:Unknown_Genus_1000730(0.9780)	Bacteria	Proteobacteria	Alphaproteobacteria	Rickettsiales	S25_593	Unknown_Genus_1000730	NA
805	804	d:Bacteria(1.0000),p:Proteobacteria(0.7315),c:Gammaproteobacteria(0.6254),o:Arenicellales(0.3877),f:Arenicellaceae(0.2467),g:Unknown_Genus_1000889(0.0247)	Bacteria	Proteobacteria	Gammaproteobacteria	Arenicellales	Arenicellaceae	Unknown_Genus_1000889	NA
806	805	d:Bacteria(1.0000),p:Proteobacteria(0.2393),c:Gammaproteobacteria(0.0650),o:Legionellales(0.0232),f:Legionellaceae(0.0084),g:Legionella(0.0005)	Bacteria	Proteobacteria	Gammaproteobacteria	Legionellales	Legionellaceae	Legionella	NA
807	806	d:Bacteria(1.0000),p:Verrucomicrobia(0.9764),c:Verrucomicrobiae(0.9573),o:Verrucomicrobiales(0.9720),f:DEV007(0.8804),g:Unknown_Genus_1001046(0.8898)	Bacteria	Verrucomicrobia	Verrucomicrobiae	Verrucomicrobiales	DEV007	Unknown_Genus_1001046	NA
808	807	d:Bacteria(1.0000),p:Proteobacteria(0.9877),c:Deltaproteobacteria(0.9782),o:Desulfobacterales(0.9828),f:Desulfobulbaceae(0.9838),g:MSBL7(0.9731)	Bacteria	Proteobacteria	Deltaproteobacteria	Desulfobacterales	Desulfobulbaceae	MSBL7	NA
809	808	d:Bacteria(1.0000),p:Bacteroidetes(0.8876),c:SB_5(0.6403),o:Unknown_Order_1002219(0.5634),f:Unknown_Family_1002220(0.3775),g:Unknown_Genus_1000321(0.0972)	Bacteria	Bacteroidetes	SB_5	Unknown_Order_1002219	Unknown_Family_1002220	Unknown_Genus_1000321	NA
810	809	d:Bacteria(1.0000),p:Chloroflexi(0.9913),c:Anaerolineae(0.9848),o:Anaerolineales(0.9950),f:Anaerolineaceae(0.9957),g:uncultured_1395(0.9780)	Bacteria	Chloroflexi	Anaerolineae	Anaerolineales	Anaerolineaceae	uncultured_1395	NA
811	810	d:Bacteria(1.0000),p:Bacteroidetes(0.3973),c:Sphingobacteriia(0.1244),o:Sphingobacteriales(0.0741),f:Chitinophagaceae(0.0243),g:uncultured_1252(0.0011)	Bacteria	Bacteroidetes	Sphingobacteriia	Sphingobacteriales	Chitinophagaceae	uncultured_1252	NA
812	811	d:Bacteria(1.0000),p:Acidobacteria(0.9053),c:Subgroup_22(0.8103),o:Unknown_Order_1002151(0.6943),f:Unknown_Family_1002152(0.6043),g:Unknown_Genus_1000179(0.5700)	Bacteria	Acidobacteria	Subgroup_22	Unknown_Order_1002151	Unknown_Family_1002152	Unknown_Genus_1000179	NA
813	812	d:Bacteria(1.0000),p:Chloroflexi(0.7815),c:Anaerolineae(0.6688),o:Anaerolineales(0.5939),f:Anaerolineaceae(0.4137),g:uncultured_1395(0.0247)	Bacteria	Chloroflexi	Anaerolineae	Anaerolineales	Anaerolineaceae	uncultured_1395	NA
814	813	d:Bacteria(1.0000),p:Proteobacteria(0.9656),c:Gammaproteobacteria(0.9410),o:Chromatiales(0.9182),f:Chromatiaceae(0.9075),g:Nitrosococcus(0.9367)	Bacteria	Proteobacteria	Gammaproteobacteria	Chromatiales	Chromatiaceae	Nitrosococcus	NA
815	814	d:Bacteria(1.0000),p:Proteobacteria(0.9582),c:Deltaproteobacteria(0.9519),o:Desulfobacterales(0.7223),f:Desulfobacteraceae(0.6504),g:uncultured_3138(0.1118)	Bacteria	Proteobacteria	Deltaproteobacteria	Desulfobacterales	Desulfobacteraceae	uncultured_3138	NA
816	815	d:Bacteria(1.0000),p:Proteobacteria(0.9560),c:Gammaproteobacteria(0.9356),o:Thiotrichales(0.8623),f:Thiotrichaceae(0.8804),g:Thiothrix(0.8663)	Bacteria	Proteobacteria	Gammaproteobacteria	Thiotrichales	Thiotrichaceae	Thiothrix	NA
817	816	d:Bacteria(1.0000),p:Actinobacteria(0.9718),c:Acidimicrobiia(0.9775),o:Acidimicrobiales(0.9832),f:OM1_clade(0.9834),g:Unknown_Genus_1000184(0.9764)	Bacteria	Actinobacteria	Acidimicrobiia	Acidimicrobiales	OM1_clade	Unknown_Genus_1000184	NA
818	817	d:Bacteria(1.0000),p:Verrucomicrobia(0.9840),c:Verrucomicrobiae(0.9797),o:Verrucomicrobiales(0.9796),f:Verrucomicrobiaceae(0.9075),g:Roseibacillus(0.9132)	Bacteria	Verrucomicrobia	Verrucomicrobiae	Verrucomicrobiales	Verrucomicrobiaceae	Roseibacillus	NA
819	818	d:Bacteria(1.0000),p:Proteobacteria(0.8699),c:Gammaproteobacteria(0.7160),o:Chromatiales(0.5786),f:Chromatiaceae(0.3956),g:Nitrosococcus(0.1118)	Bacteria	Proteobacteria	Gammaproteobacteria	Chromatiales	Chromatiaceae	Nitrosococcus	NA
820	819	d:Bacteria(1.0000),p:Proteobacteria(0.9738),c:Deltaproteobacteria(0.9798),o:Desulfobacterales(0.7223),f:Desulfobacteraceae(0.6504),g:uncultured_3138(0.0825)	Bacteria	Proteobacteria	Deltaproteobacteria	Desulfobacterales	Desulfobacteraceae	uncultured_3138	NA
821	820	d:Bacteria(1.0000),p:Bacteroidetes(0.3446),c:Sphingobacteriia(0.0942),o:Sphingobacteriales(0.0501),f:Chitinophagaceae(0.0173),g:uncultured_1252(0.0008)	Bacteria	Bacteroidetes	Sphingobacteriia	Sphingobacteriales	Chitinophagaceae	uncultured_1252	NA
822	821	d:Bacteria(1.0000),p:Bacteroidetes(0.9718),c:Flavobacteriia(0.9788),o:Flavobacteriales(0.9843),f:Flavobacteriaceae(0.9820),g:uncultured_1216(0.9744)	Bacteria	Bacteroidetes	Flavobacteriia	Flavobacteriales	Flavobacteriaceae	uncultured_1216	NA
823	822	d:Bacteria(1.0000),p:Verrucomicrobia(0.7288),c:Opitutae(0.6477),o:Puniceicoccales(0.5288),f:Puniceicoccaceae(0.3412),g:Cerasicoccus(0.0386)	Bacteria	Verrucomicrobia	Opitutae	Puniceicoccales	Puniceicoccaceae	Cerasicoccus	NA
824	823	d:Bacteria(1.0000),p:Bacteroidetes(0.9635),c:Flavobacteriia(0.9797),o:Flavobacteriales(0.9796),f:Flavobacteriaceae(0.9845),g:Aquimarina(0.9367)	Bacteria	Bacteroidetes	Flavobacteriia	Flavobacteriales	Flavobacteriaceae	Aquimarina	NA
825	824	d:Bacteria(1.0000),p:Bacteroidetes(0.3973),c:Sphingobacteriia(0.1244),o:Sphingobacteriales(0.0741),f:Saprospiraceae(0.0243),g:uncultured_1272(0.0011)	Bacteria	Bacteroidetes	Sphingobacteriia	Sphingobacteriales	Saprospiraceae	uncultured_1272	NA
826	825	d:Bacteria(0.7060),p:Proteobacteria(0.1003),c:Alphaproteobacteria(0.0364),o:Rickettsiales(0.0110),f:AKIW1012(0.0047),g:Unknown_Genus_1000720(0.0003)	Bacteria	Proteobacteria	Alphaproteobacteria	Rickettsiales	AKIW1012	Unknown_Genus_1000720	NA
827	826	d:Bacteria(1.0000),p:Lentisphaerae(0.9731),c:R76_B128(0.9248),o:Unknown_Order_1002455(0.8343),f:Unknown_Family_1002456(0.8344),g:Unknown_Genus_1000597(0.8663)	Bacteria	Lentisphaerae	R76_B128	Unknown_Order_1002455	Unknown_Family_1002456	Unknown_Genus_1000597	NA
828	827	d:Bacteria(1.0000),p:Acidobacteria(0.9230),c:Subgroup_22(0.8103),o:Unknown_Order_1002151(0.6943),f:Unknown_Family_1002152(0.6043),g:Unknown_Genus_1000179(0.5700)	Bacteria	Acidobacteria	Subgroup_22	Unknown_Order_1002151	Unknown_Family_1002152	Unknown_Genus_1000179	NA
829	828	d:Bacteria(0.1727),p:Firmicutes(0.0136),c:Clostridia(0.0089),o:Clostridiales(0.0022),f:Clostridiaceae_1(0.0011),g:Candidatus_Arthromitus(0.0001)	Bacteria	Firmicutes	Clostridia	Clostridiales	Clostridiaceae_1	Candidatus_Arthromitus	NA
830	829	d:Bacteria(1.0000),p:Chloroflexi(1.0000),c:Anaerolineae(0.9795),o:Anaerolineales(0.9847),f:Anaerolineaceae(0.9821),g:uncultured_1395(0.9764)	Bacteria	Chloroflexi	Anaerolineae	Anaerolineales	Anaerolineaceae	uncultured_1395	NA
831	830	d:Bacteria(1.0000),p:Proteobacteria(0.7815),c:Gammaproteobacteria(0.6688),o:Gammaproteobacteria_Incertae_Sedis_3535(0.5288),f:Unknown_Family_3536(0.3412),g:Thiohalophilus(0.0679)	Bacteria	Proteobacteria	Gammaproteobacteria	Gammaproteobacteria_Incertae_Sedis_3535	Unknown_Family_3536	Thiohalophilus	NA
832	831	d:Bacteria(1.0000),p:Proteobacteria(0.9777),c:Gammaproteobacteria(0.9789),o:Alteromonadales(0.9462),f:Shewanellaceae(0.7884),g:Shewanella(0.8429)	Bacteria	Proteobacteria	Gammaproteobacteria	Alteromonadales	Shewanellaceae	Shewanella	NA
833	832	d:Bacteria(0.9802),p:Elusimicrobia(0.3446),c:Elusimicrobia(0.1546),o:Lineage_IV(0.0262),f:Unknown_Family_1002357(0.0103),g:Unknown_Genus_1000466(0.0006)	Bacteria	Elusimicrobia	Elusimicrobia	Lineage_IV	Unknown_Family_1002357	Unknown_Genus_1000466	NA
834	833	d:Bacteria(1.0000),p:Bacteroidetes(0.9678),c:Sphingobacteriia(0.8339),o:Sphingobacteriales(0.7223),f:Saprospiraceae(0.6043),g:uncultured_1272(0.1118)	Bacteria	Bacteroidetes	Sphingobacteriia	Sphingobacteriales	Saprospiraceae	uncultured_1272	NA
835	834	d:Bacteria(1.0000),p:Proteobacteria(0.9705),c:Deltaproteobacteria(0.9775),o:Myxococcales(0.9832),f:Haliangiaceae(0.9845),g:Haliangium(0.9746)	Bacteria	Proteobacteria	Deltaproteobacteria	Myxococcales	Haliangiaceae	Haliangium	NA
836	835	d:Bacteria(1.0000),p:Chloroflexi(0.8699),c:Ardenticatenia(0.7867),o:uncultured_1400(0.6701),f:Unknown_Family_1002246(0.5583),g:Unknown_Genus_1000376(0.4815)	Bacteria	Chloroflexi	Ardenticatenia	uncultured_1400	Unknown_Family_1002246	Unknown_Genus_1000376	NA
837	836	d:Bacteria(1.0000),p:Proteobacteria(0.5263),c:Alphaproteobacteria(0.2266),o:SB1_18(0.0980),f:Unknown_Family_1002543(0.0312),g:Unknown_Genus_1000747(0.0014)	Bacteria	Proteobacteria	Alphaproteobacteria	SB1_18	Unknown_Family_1002543	Unknown_Genus_1000747	NA
838	837	d:Bacteria(1.0000),p:Bacteroidetes(0.7261),c:Sphingobacteriia(0.6180),o:Sphingobacteriales(0.4935),f:Saprospiraceae(0.2733),g:Lewinella(0.0061)	Bacteria	Bacteroidetes	Sphingobacteriia	Sphingobacteriales	Saprospiraceae	Lewinella	NA
839	838	d:Bacteria(1.0000),p:Proteobacteria(0.9560),c:Alphaproteobacteria(0.9519),o:Rhodobacterales(0.7503),f:Rhodobacteraceae(0.6964),g:uncultured_2666(0.1411)	Bacteria	Proteobacteria	Alphaproteobacteria	Rhodobacterales	Rhodobacteraceae	uncultured_2666	NA
840	839	d:Bacteria(1.0000),p:Firmicutes(0.7315),c:Clostridia(0.6106),o:Clostridiales(0.4582),f:Lachnospiraceae(0.1934),g:Incertae_Sedis_2001(0.0176)	Bacteria	Firmicutes	Clostridia	Clostridiales	Lachnospiraceae	Incertae_Sedis_2001	NA
841	840	d:Bacteria(1.0000),p:Bacteroidetes(0.9968),c:Bacteroidetes_VC2_1_Bac22(0.9786),o:Unknown_Order_1002208(0.9826),f:Unknown_Family_1002209(0.9838),g:Unknown_Genus_1000261(0.9753)	Bacteria	Bacteroidetes	Bacteroidetes_VC2_1_Bac22	Unknown_Order_1002208	Unknown_Family_1002209	Unknown_Genus_1000261	NA
842	841	d:Bacteria(1.0000),p:Proteobacteria(0.7815),c:Gammaproteobacteria(0.6180),o:Chromatiales(0.4582),f:Chromatiaceae(0.2999),g:Nitrosococcus(0.0386)	Bacteria	Proteobacteria	Gammaproteobacteria	Chromatiales	Chromatiaceae	Nitrosococcus	NA
843	842	d:Bacteria(1.0000),p:Bacteroidetes(0.9718),c:Flavobacteriia(0.9775),o:Flavobacteriales(0.9834),f:Cryomorphaceae(0.9834),g:NS10_marine_group(0.9764)	Bacteria	Bacteroidetes	Flavobacteriia	Flavobacteriales	Cryomorphaceae	NS10_marine_group	NA
844	843	d:Bacteria(1.0000),p:Proteobacteria(0.9550),c:Deltaproteobacteria(0.9410),o:Myxococcales(0.8063),f:BIrii41(0.6504),g:Unknown_Genus_1000833(0.6585)	Bacteria	Proteobacteria	Deltaproteobacteria	Myxococcales	BIrii41	Unknown_Genus_1000833	NA
845	844	d:Bacteria(1.0000),p:Proteobacteria(1.0000),c:Gammaproteobacteria(1.0000),o:Alteromonadales(0.9836),f:Alteromonadaceae(0.9827),g:Paraglaciecola(0.9729)	Bacteria	Proteobacteria	Gammaproteobacteria	Alteromonadales	Alteromonadaceae	Paraglaciecola	NA
846	845	d:Bacteria(1.0000),p:Proteobacteria(0.2920),c:Deltaproteobacteria(0.1244),o:Desulfobacterales(0.0741),f:Desulfobacteraceae(0.0243),g:SEEP_SRB1(0.0008)	Bacteria	Proteobacteria	Deltaproteobacteria	Desulfobacterales	Desulfobacteraceae	SEEP_SRB1	NA
847	846	d:Bacteria(1.0000),p:Lentisphaerae(0.5540),c:SS1_B_03_39(0.1244),o:Unknown_Order_1002459(0.0741),f:Unknown_Family_1002460(0.0243),g:Unknown_Genus_1000599(0.0011)	Bacteria	Lentisphaerae	SS1_B_03_39	Unknown_Order_1002459	Unknown_Family_1002460	Unknown_Genus_1000599	NA
848	847	d:Bacteria(1.0000),p:Bacteroidetes(0.7992),c:Sphingobacteriia(0.6688),o:Sphingobacteriales(0.5939),f:Saprospiraceae(0.3956),g:Phaeodactylibacter(0.0140)	Bacteria	Bacteroidetes	Sphingobacteriia	Sphingobacteriales	Saprospiraceae	Phaeodactylibacter	NA
849	848	d:Bacteria(1.0000),p:Bacteroidetes(0.9757),c:Cytophagia(0.9808),o:Order_II(0.9855),f:Rhodothermaceae(0.9855),g:uncultured_1069(0.8663)	Bacteria	Bacteroidetes	Cytophagia	Order_II	Rhodothermaceae	uncultured_1069	NA
850	849	d:Bacteria(1.0000),p:Proteobacteria(0.9698),c:Gammaproteobacteria(0.9627),o:Chromatiales(0.9733),f:Chromatiaceae(0.9491),g:Nitrosococcus(0.9734)	Bacteria	Proteobacteria	Gammaproteobacteria	Chromatiales	Chromatiaceae	Nitrosococcus	NA
851	850	d:Bacteria(1.0000),p:Proteobacteria(0.6371),c:Gammaproteobacteria(0.4939),o:Oceanospirillales(0.1747),f:Oleiphilaceae(0.0810),g:Oleiphilus(0.0048)	Bacteria	Proteobacteria	Gammaproteobacteria	Oceanospirillales	Oleiphilaceae	Oleiphilus	NA
852	851	d:Bacteria(1.0000),p:Spirochaetae(0.6924),c:Spirochaetes(0.5957),o:Spirochaetales(0.3877),f:Spirochaetaceae(0.2467),g:Spirochaeta_2(0.0140)	Bacteria	Spirochaetae	Spirochaetes	Spirochaetales	Spirochaetaceae	Spirochaeta_2	NA
853	852	d:Bacteria(1.0000),p:Bacteroidetes(0.9678),c:Flavobacteriia(0.9797),o:Flavobacteriales(0.9796),f:Cryomorphaceae(0.9803),g:Fluviicola(0.8898)	Bacteria	Bacteroidetes	Flavobacteriia	Flavobacteriales	Cryomorphaceae	Fluviicola	NA
854	853	d:Bacteria(1.0000),p:Planctomycetes(0.7288),c:Planctomycetacia(0.6403),o:Planctomycetales(0.5634),f:Planctomycetaceae(0.3775),g:Planctomyces(0.0061)	Bacteria	Planctomycetes	Planctomycetacia	Planctomycetales	Planctomycetaceae	Planctomyces	NA
855	854	d:Bacteria(1.0000),p:Bacteroidetes(0.7342),c:Sphingobacteriia(0.6403),o:Sphingobacteriales(0.5634),f:Saprospiraceae(0.3594),g:uncultured_1272(0.0140)	Bacteria	Bacteroidetes	Sphingobacteriia	Sphingobacteriales	Saprospiraceae	uncultured_1272	NA
856	855	d:Bacteria(1.0000),p:Proteobacteria(0.5263),c:TA18(0.2266),o:Unknown_Order_1002648(0.1483),f:Unknown_Family_1002649(0.0619),g:Unknown_Genus_1000997(0.0035)	Bacteria	Proteobacteria	TA18	Unknown_Order_1002648	Unknown_Family_1002649	Unknown_Genus_1000997	NA
857	856	d:Bacteria(1.0000),p:Proteobacteria(0.9646),c:Deltaproteobacteria(0.9801),o:Myxococcales(0.9771),f:Haliangiaceae(0.9075),g:Haliangium(0.9367)	Bacteria	Proteobacteria	Deltaproteobacteria	Myxococcales	Haliangiaceae	Haliangium	NA
858	857	d:Bacteria(1.0000),p:Proteobacteria(0.9603),c:Deltaproteobacteria(0.9735),o:Sh765B_TzT_29(0.8903),f:Unknown_Family_1002579(0.8971),g:Unknown_Genus_1000858(0.9132)	Bacteria	Proteobacteria	Deltaproteobacteria	Sh765B_TzT_29	Unknown_Family_1002579	Unknown_Genus_1000858	NA
859	858	d:Bacteria(1.0000),p:Bacteroidetes(0.9539),c:Sphingobacteriia(0.9248),o:Sphingobacteriales(0.8343),f:Chitinophagaceae(0.8344),g:uncultured_1252(0.8663)	Bacteria	Bacteroidetes	Sphingobacteriia	Sphingobacteriales	Chitinophagaceae	uncultured_1252	NA
860	859	d:Bacteria(1.0000),p:Bacteroidetes(0.8699),c:Sphingobacteriia(0.7631),o:Sphingobacteriales(0.6549),f:Saprospiraceae(0.4500),g:uncultured_1272(0.0533)	Bacteria	Bacteroidetes	Sphingobacteriia	Sphingobacteriales	Saprospiraceae	uncultured_1272	NA
861	860	d:Bacteria(1.0000),p:Bacteroidetes(0.8699),c:Cytophagia(0.8339),o:Order_II(0.7223),f:Rhodothermaceae(0.6504),g:uncultured_1069(0.0972)	Bacteria	Bacteroidetes	Cytophagia	Order_II	Rhodothermaceae	uncultured_1069	NA
862	861	d:Bacteria(1.0000),p:Actinobacteria(0.2920),c:Coriobacteriia(0.0942),o:Coriobacteriales(0.0501),f:Coriobacteriaceae(0.0173),g:uncultured_826(0.0008)	Bacteria	Actinobacteria	Coriobacteriia	Coriobacteriales	Coriobacteriaceae	uncultured_826	NA
863	862	d:Bacteria(1.0000),p:Proteobacteria(0.5263),c:Alphaproteobacteria(0.3335),o:Sphingomonadales(0.1483),f:Sphingomonadaceae(0.0619),g:Sphingobium(0.0022)	Bacteria	Proteobacteria	Alphaproteobacteria	Sphingomonadales	Sphingomonadaceae	Sphingobium	NA
864	863	d:Bacteria(0.9303),p:Omnitrophica(0.6094),c:NPL_UPA2(0.4405),o:Unknown_Order_1002474(0.2539),f:Unknown_Family_1002475(0.1402),g:Unknown_Genus_1000614(0.0104)	Bacteria	Omnitrophica	NPL_UPA2	Unknown_Order_1002474	Unknown_Family_1002475	Unknown_Genus_1000614	NA
865	864	d:Bacteria(1.0000),p:Proteobacteria(0.7638),c:Gammaproteobacteria(0.6688),o:Cellvibrionales(0.5634),f:Cellvibrionaceae(0.3775),g:uncultured_11527(0.0533)	Bacteria	Proteobacteria	Gammaproteobacteria	Cellvibrionales	Cellvibrionaceae	uncultured_11527	NA
866	865	d:Bacteria(1.0000),p:Lentisphaerae(0.9784),c:R76_B128(0.9573),o:Unknown_Order_1002455(0.9720),f:Unknown_Family_1002456(0.9387),g:Unknown_Genus_1000597(0.9731)	Bacteria	Lentisphaerae	R76_B128	Unknown_Order_1002455	Unknown_Family_1002456	Unknown_Genus_1000597	NA
867	866	d:Bacteria(1.0000),p:Proteobacteria(0.9624),c:Gammaproteobacteria(0.9519),o:Cellvibrionales(0.8623),f:Spongiibacteraceae(0.6964),g:BD1_7_clade(0.6585)	Bacteria	Proteobacteria	Gammaproteobacteria	Cellvibrionales	Spongiibacteraceae	BD1_7_clade	NA
868	867	d:Bacteria(1.0000),p:Chloroflexi(0.6371),c:Ardenticatenia(0.3335),o:uncultured_1400(0.2011),f:Unknown_Family_1002246(0.1002),g:Unknown_Genus_1000376(0.0061)	Bacteria	Chloroflexi	Ardenticatenia	uncultured_1400	Unknown_Family_1002246	Unknown_Genus_1000376	NA
869	868	d:Bacteria(1.0000),p:Bacteroidetes(0.7206),c:Sphingobacteriia(0.5883),o:Sphingobacteriales(0.3524),f:Chitinophagaceae(0.1668),g:uncultured_1252(0.0140)	Bacteria	Bacteroidetes	Sphingobacteriia	Sphingobacteriales	Chitinophagaceae	uncultured_1252	NA
870	869	d:Bacteria(0.1426),p:Proteobacteria(0.0136),c:Gammaproteobacteria(0.0089),o:Chromatiales(0.0022),f:Chromatiaceae(0.0011),g:Nitrosococcus(0.0001)	Bacteria	Proteobacteria	Gammaproteobacteria	Chromatiales	Chromatiaceae	Nitrosococcus	NA
871	870	d:Bacteria(1.0000),p:Bacteroidetes(0.8169),c:Sphingobacteriia(0.6688),o:Sphingobacteriales(0.5939),f:Saprospiraceae(0.3594),g:Phaeodactylibacter(0.0176)	Bacteria	Bacteroidetes	Sphingobacteriia	Sphingobacteriales	Saprospiraceae	Phaeodactylibacter	NA
872	871	d:Bacteria(1.0000),p:Planctomycetes(0.9738),c:OM190(0.9798),o:Unknown_Order_1002492(0.9849),f:Unknown_Family_1002493(0.9829),g:Unknown_Genus_1000622(0.9837)	Bacteria	Planctomycetes	OM190	Unknown_Order_1002492	Unknown_Family_1002493	Unknown_Genus_1000622	NA
873	872	d:Bacteria(1.0000),p:Lentisphaerae(0.9751),c:Oligosphaeria(0.9795),o:Unknown_Order_1002450(0.9847),f:Unknown_Family_1002451(0.9821),g:Unknown_Genus_1000593(0.9829)	Bacteria	Lentisphaerae	Oligosphaeria	Unknown_Order_1002450	Unknown_Family_1002451	Unknown_Genus_1000593	NA
874	873	d:Bacteria(1.0000),p:Proteobacteria(0.8876),c:Gammaproteobacteria(0.7396),o:Chromatiales(0.5786),f:Granulosicoccaceae(0.3956),g:Granulosicoccus(0.1118)	Bacteria	Proteobacteria	Gammaproteobacteria	Chromatiales	Granulosicoccaceae	Granulosicoccus	NA
875	874	d:Bacteria(1.0000),p:Bacteroidetes(0.7462),c:Sphingobacteriia(0.6477),o:Sphingobacteriales(0.5786),f:Saprospiraceae(0.3594),g:uncultured_1272(0.0212)	Bacteria	Bacteroidetes	Sphingobacteriia	Sphingobacteriales	Saprospiraceae	uncultured_1272	NA
876	875	d:Bacteria(1.0000),p:Proteobacteria(0.9724),c:Deltaproteobacteria(0.9792),o:Desulfobacterales(0.8063),f:Desulfobacteraceae(0.7884),g:Desulfobacterium(0.0825)	Bacteria	Proteobacteria	Deltaproteobacteria	Desulfobacterales	Desulfobacteraceae	Desulfobacterium	NA
877	876	d:Bacteria(1.0000),p:Bacteroidetes(0.6094),c:Sphingobacteriia(0.3870),o:Sphingobacteriales(0.2275),f:Chitinophagaceae(0.1193),g:Taibaiella(0.0048)	Bacteria	Bacteroidetes	Sphingobacteriia	Sphingobacteriales	Chitinophagaceae	Taibaiella	NA
878	877	d:Bacteria(1.0000),p:Proteobacteria(0.6924),c:Alphaproteobacteria(0.5474),o:Rickettsiales(0.2011),f:SM2D12(0.1002),g:Unknown_Genus_1000734(0.0061)	Bacteria	Proteobacteria	Alphaproteobacteria	Rickettsiales	SM2D12	Unknown_Genus_1000734	NA
879	878	d:Bacteria(1.0000),p:Bacteroidetes(0.5817),c:Sphingobacteriia(0.1849),o:Sphingobacteriales(0.1219),f:Chitinophagaceae(0.0428),g:uncultured_1252(0.0022)	Bacteria	Bacteroidetes	Sphingobacteriia	Sphingobacteriales	Chitinophagaceae	uncultured_1252	NA
880	879	d:Bacteria(1.0000),p:Proteobacteria(0.7815),c:Gammaproteobacteria(0.6477),o:Alteromonadales(0.4582),f:Pseudoalteromonadaceae(0.2201),g:Pseudoalteromonas(0.0212)	Bacteria	Proteobacteria	Gammaproteobacteria	Alteromonadales	Pseudoalteromonadaceae	Pseudoalteromonas	NA
881	880	d:Bacteria(1.0000),p:Deferribacteres(0.3446),c:Deferribacteres_Incertae_Sedis_11258(0.1546),o:Unknown_Order_11259(0.0980),f:Unknown_Family_11260(0.0312),g:Caldithrix(0.0014)	Bacteria	Deferribacteres	Deferribacteres_Incertae_Sedis_11258	Unknown_Order_11259	Unknown_Family_11260	Caldithrix	NA
882	881	d:Bacteria(1.0000),p:Proteobacteria(0.9691),c:Deltaproteobacteria(0.9775),o:Desulfobacterales(0.9834),f:Desulfobulbaceae(0.9829),g:uncultured_3151(0.9132)	Bacteria	Proteobacteria	Deltaproteobacteria	Desulfobacterales	Desulfobulbaceae	uncultured_3151	NA
883	882	d:Bacteria(1.0000),p:Chloroflexi(0.9539),c:Ardenticatenia(0.8575),o:uncultured_1400(0.7503),f:Unknown_Family_1002246(0.6964),g:Unknown_Genus_1000376(0.7470)	Bacteria	Chloroflexi	Ardenticatenia	uncultured_1400	Unknown_Family_1002246	Unknown_Genus_1000376	NA
884	883	d:Bacteria(1.0000),p:Actinobacteria(1.0000),c:Acidimicrobiia(0.9782),o:Acidimicrobiales(0.9828),f:Sva0996_marine_group(0.9179),g:Unknown_Genus_1000185(0.9601)	Bacteria	Actinobacteria	Acidimicrobiia	Acidimicrobiales	Sva0996_marine_group	Unknown_Genus_1000185	NA
885	884	d:Bacteria(1.0000),p:Bacteroidetes(0.7315),c:Sphingobacteriia(0.6254),o:Sphingobacteriales(0.5288),f:Saprospiraceae(0.3231),g:Phaeodactylibacter(0.0104)	Bacteria	Bacteroidetes	Sphingobacteriia	Sphingobacteriales	Saprospiraceae	Phaeodactylibacter	NA
886	885	d:Bacteria(1.0000),p:Bacteroidetes(0.7261),c:Sphingobacteriia(0.6254),o:Sphingobacteriales(0.5288),f:Saprospiraceae(0.3231),g:Lewinella(0.0140)	Bacteria	Bacteroidetes	Sphingobacteriia	Sphingobacteriales	Saprospiraceae	Lewinella	NA
887	886	d:Bacteria(1.0000),p:Proteobacteria(0.9550),c:Gammaproteobacteria(0.9046),o:HOC36(0.6943),f:Unknown_Family_1002613(0.6043),g:Unknown_Genus_1000912(0.5700)	Bacteria	Proteobacteria	Gammaproteobacteria	HOC36	Unknown_Family_1002613	Unknown_Genus_1000912	NA
888	887	d:Bacteria(0.3821),p:Proteobacteria(0.0476),c:Alphaproteobacteria(0.0252),o:DB1_14(0.0055),f:Unknown_Family_1002533(0.0027),g:Unknown_Genus_1000663(0.0002)	Bacteria	Proteobacteria	Alphaproteobacteria	DB1_14	Unknown_Family_1002533	Unknown_Genus_1000663	NA
889	888	d:Bacteria(1.0000),p:Proteobacteria(0.9822),c:Gammaproteobacteria(0.9573),o:Order_Incertae_Sedis_3682(0.9182),f:Family_Incertae_Sedis_3683(0.9075),g:Marinicella(0.9367)	Bacteria	Proteobacteria	Gammaproteobacteria	Order_Incertae_Sedis_3682	Family_Incertae_Sedis_3683	Marinicella	NA
890	889	d:Bacteria(1.0000),p:Planctomycetes(0.9877),c:Planctomycetacia(0.9842),o:Planctomycetales(0.9929),f:Planctomycetaceae(0.9940),g:Rhodopirellula(0.9731)	Bacteria	Planctomycetes	Planctomycetacia	Planctomycetales	Planctomycetaceae	Rhodopirellula	NA
891	890	d:Bacteria(1.0000),p:Proteobacteria(0.9822),c:Alphaproteobacteria(0.9832),o:Rhodospirillales(0.9771),f:Rhodospirillaceae(0.9595),g:Defluviicoccus(0.9736)	Bacteria	Proteobacteria	Alphaproteobacteria	Rhodospirillales	Rhodospirillaceae	Defluviicoccus	NA
892	891	d:Bacteria(1.0000),p:Chloroflexi(0.8346),c:Caldilineae(0.6924),o:Caldilineales(0.6091),f:Caldilineaceae(0.4319),g:uncultured_1406(0.0386)	Bacteria	Chloroflexi	Caldilineae	Caldilineales	Caldilineaceae	uncultured_1406	NA
893	892	d:Bacteria(1.0000),p:Spirochaetae(0.5540),c:Spirochaetes(0.3870),o:Spirochaetales(0.2275),f:Spirochaetaceae(0.1193),g:Treponema_2(0.0011)	Bacteria	Spirochaetae	Spirochaetes	Spirochaetales	Spirochaetaceae	Treponema_2	NA
894	893	d:Bacteria(1.0000),p:Bacteroidetes(0.9053),c:Flavobacteriia(0.8810),o:Flavobacteriales(0.7783),f:Flavobacteriaceae(0.6043),g:uncultured_1216(0.0386)	Bacteria	Bacteroidetes	Flavobacteriia	Flavobacteriales	Flavobacteriaceae	uncultured_1216	NA
895	894	d:Bacteria(1.0000),p:Proteobacteria(0.7638),c:Gammaproteobacteria(0.6924),o:Thiotrichales(0.5786),f:Thiotrichaceae(0.3775),g:Leucothrix(0.0247)	Bacteria	Proteobacteria	Gammaproteobacteria	Thiotrichales	Thiotrichaceae	Leucothrix	NA
896	895	d:Bacteria(1.0000),p:Bacteroidetes(0.7288),c:Sphingobacteriia(0.6254),o:Sphingobacteriales(0.5288),f:Saprospiraceae(0.3231),g:uncultured_1272(0.0176)	Bacteria	Bacteroidetes	Sphingobacteriia	Sphingobacteriales	Saprospiraceae	uncultured_1272	NA
897	896	d:Bacteria(1.0000),p:Bacteroidetes(0.7638),c:Sphingobacteriia(0.6688),o:Sphingobacteriales(0.5939),f:Saprospiraceae(0.3594),g:uncultured_1272(0.0176)	Bacteria	Bacteroidetes	Sphingobacteriia	Sphingobacteriales	Saprospiraceae	uncultured_1272	NA
898	897	d:Bacteria(1.0000),p:Bacteroidetes(0.7638),c:Sphingobacteriia(0.6254),o:Sphingobacteriales(0.5288),f:Saprospiraceae(0.3412),g:Lewinella(0.0140)	Bacteria	Bacteroidetes	Sphingobacteriia	Sphingobacteriales	Saprospiraceae	Lewinella	NA
899	898	d:Bacteria(0.5316),p:Bacteroidetes(0.0344),c:Bacteroidia(0.0224),o:Bacteroidia_Incertae_Sedis_11192(0.0055),f:Prolixibacteraceae(0.0027),g:Prolixibacter(0.0002)	Bacteria	Bacteroidetes	Bacteroidia	Bacteroidia_Incertae_Sedis_11192	Prolixibacteraceae	Prolixibacter	NA
900	899	d:Bacteria(1.0000),p:Verrucomicrobia(0.9738),c:Verrucomicrobiae(0.9775),o:Verrucomicrobiales(0.9832),f:DEV007(0.9841),g:Unknown_Genus_1001046(0.9751)	Bacteria	Verrucomicrobia	Verrucomicrobiae	Verrucomicrobiales	DEV007	Unknown_Genus_1001046	NA
901	900	d:Bacteria(1.0000),p:Proteobacteria(0.9784),c:Epsilonproteobacteria(0.9822),o:Campylobacterales(0.9758),f:Campylobacteraceae(0.9283),g:Arcobacter(0.9601)	Bacteria	Proteobacteria	Epsilonproteobacteria	Campylobacterales	Campylobacteraceae	Arcobacter	NA
902	901	d:Bacteria(1.0000),p:Proteobacteria(0.9678),c:Deltaproteobacteria(0.9786),o:Desulfobacterales(0.9809),f:Desulfobulbaceae(0.9843),g:Desulfobulbus(0.9729)	Bacteria	Proteobacteria	Deltaproteobacteria	Desulfobacterales	Desulfobulbaceae	Desulfobulbus	NA
903	902	d:Bacteria(1.0000),p:Bacteroidetes(0.7152),c:Sphingobacteriia(0.5474),o:Sphingobacteriales(0.3172),f:Chitinophagaceae(0.1934),g:uncultured_1252(0.0176)	Bacteria	Bacteroidetes	Sphingobacteriia	Sphingobacteriales	Chitinophagaceae	uncultured_1252	NA
904	903	d:Bacteria(1.0000),p:Planctomycetes(0.9582),c:Planctomycetacia(0.6924),o:Planctomycetales(0.6091),f:Planctomycetaceae(0.4319),g:Planctomyces(0.0679)	Bacteria	Planctomycetes	Planctomycetacia	Planctomycetales	Planctomycetaceae	Planctomyces	NA
905	904	d:Bacteria(1.0000),p:Bacteroidetes(0.9685),c:Sphingobacteriia(0.8575),o:Sphingobacteriales(0.7503),f:Saprospiraceae(0.6043),g:uncultured_1272(0.0533)	Bacteria	Bacteroidetes	Sphingobacteriia	Sphingobacteriales	Saprospiraceae	uncultured_1272	NA
906	905	d:Bacteria(1.0000),p:Proteobacteria(0.4500),c:Alphaproteobacteria(0.0942),o:Rhodospirillales(0.0501),f:Rhodospirillaceae(0.0173),g:uncultured_2755(0.0008)	Bacteria	Proteobacteria	Alphaproteobacteria	Rhodospirillales	Rhodospirillaceae	uncultured_2755	NA
907	906	d:Bacteria(1.0000),p:Proteobacteria(0.8522),c:Alphaproteobacteria(0.8575),o:DB1_14(0.6549),f:Unknown_Family_1002533(0.5123),g:Unknown_Genus_1000663(0.3930)	Bacteria	Proteobacteria	Alphaproteobacteria	DB1_14	Unknown_Family_1002533	Unknown_Genus_1000663	NA
908	907	d:Bacteria(1.0000),p:Proteobacteria(0.9685),c:Gammaproteobacteria(0.9778),o:Oceanospirillales(0.9809),f:Oceanospirillaceae(0.9845),g:uncultured_3656(0.8194)	Bacteria	Proteobacteria	Gammaproteobacteria	Oceanospirillales	Oceanospirillaceae	uncultured_3656	NA
909	908	d:Bacteria(1.0000),p:Bacteroidetes(0.9731),c:Flavobacteriia(0.9788),o:Flavobacteriales(0.9843),f:Flavobacteriaceae(0.9831),g:NS4_marine_group(0.9746)	Bacteria	Bacteroidetes	Flavobacteriia	Flavobacteriales	Flavobacteriaceae	NS4_marine_group	NA
910	909	d:Bacteria(1.0000),p:Cyanobacteria(0.7179),c:Chloroplast(0.6106),o:Unknown_Order_1002334(0.4582),f:Unknown_Family_1002335(0.2999),g:Unknown_Genus_1000441(0.0386)	Bacteria	Cyanobacteria	Chloroplast	Unknown_Order_1002334	Unknown_Family_1002335	Unknown_Genus_1000441	NA
911	910	d:Bacteria(1.0000),p:Planctomycetes(0.9678),c:Planctomycetacia(0.8810),o:Planctomycetales(0.7783),f:Planctomycetaceae(0.7424),g:Blastopirellula(0.0247)	Bacteria	Planctomycetes	Planctomycetacia	Planctomycetales	Planctomycetaceae	Blastopirellula	NA
912	911	d:Bacteria(1.0000),p:Bacteroidetes(0.9764),c:Sphingobacteriia(0.9302),o:Sphingobacteriales(0.8623),f:WCHB1_69(0.6964),g:Unknown_Genus_1000345(0.7470)	Bacteria	Bacteroidetes	Sphingobacteriia	Sphingobacteriales	WCHB1_69	Unknown_Genus_1000345	NA
913	912	d:Bacteria(1.0000),p:Proteobacteria(0.7233),c:Gammaproteobacteria(0.6032),o:Pseudomonadales(0.2819),f:Pseudomonadaceae(0.1668),g:Pseudomonas(0.0140)	Bacteria	Proteobacteria	Gammaproteobacteria	Pseudomonadales	Pseudomonadaceae	Pseudomonas	NA
914	913	d:Bacteria(1.0000),p:Planctomycetes(0.9724),c:Planctomycetacia(0.9627),o:Planctomycetales(0.9733),f:Planctomycetaceae(0.9491),g:Blastopirellula(0.1411)	Bacteria	Planctomycetes	Planctomycetacia	Planctomycetales	Planctomycetaceae	Blastopirellula	NA
915	914	d:Bacteria(1.0000),p:Proteobacteria(0.9571),c:Alphaproteobacteria(0.9519),o:Rickettsiales(0.8063),f:SAR116_clade(0.7884),g:Unknown_Genus_1000731(0.8429)	Bacteria	Proteobacteria	Alphaproteobacteria	Rickettsiales	SAR116_clade	Unknown_Genus_1000731	NA
916	915	d:Bacteria(1.0000),p:Proteobacteria(0.7638),c:Gammaproteobacteria(0.6032),o:Chromatiales(0.4230),f:Ectothiorhodospiraceae(0.2733),g:Unknown_Genus_1000902(0.0283)	Bacteria	Proteobacteria	Gammaproteobacteria	Chromatiales	Ectothiorhodospiraceae	Unknown_Genus_1000902	NA
917	916	d:Bacteria(1.0000),p:Proteobacteria(0.7261),c:Gammaproteobacteria(0.6106),o:HOC36(0.2819),f:Unknown_Family_1002613(0.1668),g:Unknown_Genus_1000912(0.0140)	Bacteria	Proteobacteria	Gammaproteobacteria	HOC36	Unknown_Family_1002613	Unknown_Genus_1000912	NA
918	917	d:Bacteria(1.0000),p:Bacteroidetes(0.7233),c:Sphingobacteriia(0.5957),o:Sphingobacteriales(0.3877),f:Saprospiraceae(0.1668),g:uncultured_1272(0.0140)	Bacteria	Bacteroidetes	Sphingobacteriia	Sphingobacteriales	Saprospiraceae	uncultured_1272	NA
919	918	d:Bacteria(1.0000),p:Bacteroidetes(0.9913),c:Sphingobacteriia(0.9793),o:Sphingobacteriales(0.9809),f:WCHB1_69(0.9843),g:Unknown_Genus_1000345(0.9749)	Bacteria	Bacteroidetes	Sphingobacteriia	Sphingobacteriales	WCHB1_69	Unknown_Genus_1000345	NA
920	919	d:Bacteria(1.0000),p:Proteobacteria(0.9698),c:Gammaproteobacteria(0.9681),o:Chromatiales(0.9745),f:Chromatiaceae(0.9595),g:Nitrosococcus(0.9736)	Bacteria	Proteobacteria	Gammaproteobacteria	Chromatiales	Chromatiaceae	Nitrosococcus	NA
921	920	d:Bacteria(1.0000),p:Bacteroidetes(0.9711),c:Sphingobacteriia(0.9356),o:Sphingobacteriales(0.8903),f:Saprospiraceae(0.8344),g:uncultured_1272(0.2159)	Bacteria	Bacteroidetes	Sphingobacteriia	Sphingobacteriales	Saprospiraceae	uncultured_1272	NA
922	921	d:Bacteria(1.0000),p:Tenericutes(0.3446),c:Mollicutes(0.1546),o:DMI(0.0980),f:Unknown_Family_1002674(0.0312),g:Unknown_Genus_1001013(0.0014)	Bacteria	Tenericutes	Mollicutes	DMI	Unknown_Family_1002674	Unknown_Genus_1001013	NA
923	922	d:Bacteria(1.0000),p:Bacteroidetes(0.9895),c:Flavobacteriia(0.9845),o:Flavobacteriales(0.9940),f:Flavobacteriaceae(0.9949),g:Unknown_Genus_1000314(0.5700)	Bacteria	Bacteroidetes	Flavobacteriia	Flavobacteriales	Flavobacteriaceae	Unknown_Genus_1000314	NA
924	923	d:Bacteria(1.0000),p:Verrucomicrobia(1.0000),c:Verrucomicrobiae(0.9775),o:Verrucomicrobiales(0.9834),f:DEV007(0.9836),g:Unknown_Genus_1001046(0.9756)	Bacteria	Verrucomicrobia	Verrucomicrobiae	Verrucomicrobiales	DEV007	Unknown_Genus_1001046	NA
925	924	d:Bacteria(1.0000),p:Bacteroidetes(0.4987),c:Sphingobacteriia(0.1244),o:Sphingobacteriales(0.0741),f:Chitinophagaceae(0.0243),g:uncultured_1252(0.0011)	Bacteria	Bacteroidetes	Sphingobacteriia	Sphingobacteriales	Chitinophagaceae	uncultured_1252	NA
926	925	d:Bacteria(1.0000),p:Chloroflexi(0.9672),c:Ardenticatenia(0.6688),o:uncultured_1400(0.5939),f:Unknown_Family_1002246(0.4137),g:Unknown_Genus_1000376(0.1264)	Bacteria	Chloroflexi	Ardenticatenia	uncultured_1400	Unknown_Family_1002246	Unknown_Genus_1000376	NA
927	926	d:Bacteria(1.0000),p:Latescibacteria(0.9895),c:Unknown_Class_1002406(0.9845),o:Unknown_Order_1002407(0.9940),f:Unknown_Family_1002408(0.9949),g:Unknown_Genus_1000573(0.9951)	Bacteria	Latescibacteria	Unknown_Class_1002406	Unknown_Order_1002407	Unknown_Family_1002408	Unknown_Genus_1000573	NA
928	927	d:Bacteria(1.0000),p:Chloroflexi(0.7992),c:Ardenticatenia(0.6329),o:uncultured_1400(0.5481),f:Unknown_Family_1002246(0.3594),g:Unknown_Genus_1000376(0.0825)	Bacteria	Chloroflexi	Ardenticatenia	uncultured_1400	Unknown_Family_1002246	Unknown_Genus_1000376	NA
929	928	d:Bacteria(1.0000),p:Tenericutes(0.9550),c:Mollicutes(0.9464),o:NB1_n(0.9462),f:Unknown_Family_1002678(0.9179),g:Unknown_Genus_1001019(0.9601)	Bacteria	Tenericutes	Mollicutes	NB1_n	Unknown_Family_1002678	Unknown_Genus_1001019	NA
930	929	d:Bacteria(0.2575),p:Firmicutes(0.0178),c:Clostridia(0.0116),o:Clostridiales(0.0028),f:Family_XIII(0.0014),g:Mogibacterium(0.0001)	Bacteria	Firmicutes	Clostridia	Clostridiales	Family_XIII	Mogibacterium	NA
931	930	d:Bacteria(1.0000),p:Fusobacteria(0.5540),c:Fusobacteriia(0.3870),o:Fusobacteriales(0.2275),f:Leptotrichiaceae(0.0619),g:Leptotrichia(0.0008)	Bacteria	Fusobacteria	Fusobacteriia	Fusobacteriales	Leptotrichiaceae	Leptotrichia	NA
932	931	d:Bacteria(1.0000),p:Bacteroidetes(0.8522),c:Cytophagia(0.6688),o:Cytophagales(0.5939),f:Flammeovirgaceae(0.4137),g:uncultured_1059(0.1118)	Bacteria	Bacteroidetes	Cytophagia	Cytophagales	Flammeovirgaceae	uncultured_1059	NA
933	932	d:Bacteria(1.0000),p:Chloroflexi(0.7342),c:Anaerolineae(0.6477),o:Anaerolineales(0.5786),f:Anaerolineaceae(0.3956),g:uncultured_1395(0.0825)	Bacteria	Chloroflexi	Anaerolineae	Anaerolineales	Anaerolineaceae	uncultured_1395	NA
934	933	d:Bacteria(1.0000),p:Proteobacteria(0.9614),c:Deltaproteobacteria(0.9735),o:Myxococcales(0.9745),f:Sandaracinaceae(0.9283),g:uncultured_11491(0.9367)	Bacteria	Proteobacteria	Deltaproteobacteria	Myxococcales	Sandaracinaceae	uncultured_11491	NA
935	934	d:Bacteria(1.0000),p:Proteobacteria(0.9840),c:Alphaproteobacteria(0.9835),o:DB1_14(0.9826),f:Unknown_Family_1002533(0.9838),g:Unknown_Genus_1000663(0.9753)	Bacteria	Proteobacteria	Alphaproteobacteria	DB1_14	Unknown_Family_1002533	Unknown_Genus_1000663	NA
936	935	d:Bacteria(1.0000),p:Planctomycetes(0.9777),c:Planctomycetacia(0.9801),o:Planctomycetales(0.9783),f:Planctomycetaceae(0.9848),g:Blastopirellula(0.5700)	Bacteria	Planctomycetes	Planctomycetacia	Planctomycetales	Planctomycetaceae	Blastopirellula	NA
937	936	d:Bacteria(1.0000),p:Gracilibacteria(0.9560),c:Unknown_Class_1002391(0.9519),o:Unknown_Order_1002392(0.9707),f:Unknown_Family_1002393(0.9283),g:Unknown_Genus_1000568(0.9729)	Bacteria	Gracilibacteria	Unknown_Class_1002391	Unknown_Order_1002392	Unknown_Family_1002393	Unknown_Genus_1000568	NA
938	937	d:Bacteria(1.0000),p:Proteobacteria(0.9665),c:Deltaproteobacteria(0.9786),o:Desulfobacterales(0.9809),f:Desulfobulbaceae(0.9843),g:Desulfobulbus(0.9731)	Bacteria	Proteobacteria	Deltaproteobacteria	Desulfobacterales	Desulfobulbaceae	Desulfobulbus	NA
939	938	d:Bacteria(1.0000),p:Proteobacteria(0.9646),c:Gammaproteobacteria(0.9797),o:Alteromonadales(0.9758),f:Colwelliaceae(0.9699),g:Colwellia(0.9132)	Bacteria	Proteobacteria	Gammaproteobacteria	Alteromonadales	Colwelliaceae	Colwellia	NA
940	939	d:Bacteria(1.0000),p:Bacteroidetes(0.7261),c:Sphingobacteriia(0.6106),o:Sphingobacteriales(0.4582),f:Saprospiraceae(0.1934),g:Lewinella(0.0048)	Bacteria	Bacteroidetes	Sphingobacteriia	Sphingobacteriales	Saprospiraceae	Lewinella	NA
941	940	d:Bacteria(1.0000),p:Proteobacteria(0.4987),c:Alphaproteobacteria(0.1849),o:Rhodospirillales(0.1219),f:Rhodospirillaceae(0.0428),g:uncultured_2755(0.0014)	Bacteria	Proteobacteria	Alphaproteobacteria	Rhodospirillales	Rhodospirillaceae	uncultured_2755	NA
942	941	d:Bacteria(1.0000),p:Planctomycetes(0.9571),c:OM190(0.9302),o:Unknown_Order_1002492(0.8623),f:Unknown_Family_1002493(0.8804),g:Unknown_Genus_1000622(0.8898)	Bacteria	Planctomycetes	OM190	Unknown_Order_1002492	Unknown_Family_1002493	Unknown_Genus_1000622	NA
943	942	d:Bacteria(1.0000),p:Proteobacteria(0.7206),c:Gammaproteobacteria(0.6180),o:KI89A_clade(0.3172),f:Unknown_Family_1002615(0.1934),g:Unknown_Genus_1000914(0.0176)	Bacteria	Proteobacteria	Gammaproteobacteria	KI89A_clade	Unknown_Family_1002615	Unknown_Genus_1000914	NA
944	943	d:Bacteria(1.0000),p:Proteobacteria(0.9582),c:Alphaproteobacteria(0.9627),o:Rhodobacterales(0.8063),f:Rhodobacteraceae(0.7884),g:Roseobacter_clade_NAC11_7_lineage(0.1264)	Bacteria	Proteobacteria	Alphaproteobacteria	Rhodobacterales	Rhodobacteraceae	Roseobacter_clade_NAC11_7_lineage	NA
945	944	d:Bacteria(1.0000),p:Planctomycetes(0.9685),c:Planctomycetacia(0.9046),o:Planctomycetales(0.8063),f:Planctomycetaceae(0.7884),g:Blastopirellula(0.0679)	Bacteria	Planctomycetes	Planctomycetacia	Planctomycetales	Planctomycetaceae	Blastopirellula	NA
946	945	d:Bacteria(1.0000),p:Proteobacteria(0.7315),c:Deltaproteobacteria(0.6688),o:Bdellovibrionales(0.4935),f:Bacteriovoracaceae(0.3231),g:Peredibacter(0.0140)	Bacteria	Proteobacteria	Deltaproteobacteria	Bdellovibrionales	Bacteriovoracaceae	Peredibacter	NA
947	946	d:Bacteria(1.0000),p:Proteobacteria(0.8169),c:Alphaproteobacteria(0.8103),o:DB1_14(0.6396),f:Unknown_Family_1002533(0.4681),g:Unknown_Genus_1000663(0.3044)	Bacteria	Proteobacteria	Alphaproteobacteria	DB1_14	Unknown_Family_1002533	Unknown_Genus_1000663	NA
948	947	d:Bacteria(1.0000),p:Bacteroidetes(0.4500),c:Sphingobacteriia(0.0609),o:Sphingobacteriales(0.0232),f:Chitinophagaceae(0.0084),g:uncultured_1252(0.0005)	Bacteria	Bacteroidetes	Sphingobacteriia	Sphingobacteriales	Chitinophagaceae	uncultured_1252	NA
949	948	d:Bacteria(1.0000),p:Proteobacteria(0.9678),c:Gammaproteobacteria(0.9790),o:Chromatiales(0.9771),f:Ectothiorhodospiraceae(0.9803),g:Unknown_Genus_1000902(0.9741)	Bacteria	Proteobacteria	Gammaproteobacteria	Chromatiales	Ectothiorhodospiraceae	Unknown_Genus_1000902	NA
950	949	d:Bacteria(1.0000),p:Bacteroidetes(0.9053),c:Flavobacteriia(0.9248),o:Flavobacteriales(0.8343),f:Flavobacteriaceae(0.6043),g:Pseudozobellia(0.0533)	Bacteria	Bacteroidetes	Flavobacteriia	Flavobacteriales	Flavobacteriaceae	Pseudozobellia	NA
951	950	d:Bacteria(1.0000),p:Proteobacteria(0.8169),c:Gammaproteobacteria(0.7396),o:HOC36(0.5786),f:Unknown_Family_1002613(0.3956),g:Unknown_Genus_1000912(0.1118)	Bacteria	Proteobacteria	Gammaproteobacteria	HOC36	Unknown_Family_1002613	Unknown_Genus_1000912	NA
952	951	d:Bacteria(1.0000),p:Spirochaetae(0.7992),c:Spirochaetes(0.7867),o:Spirochaetales(0.6701),f:Spirochaetaceae(0.5583),g:Spirochaeta_2(0.0825)	Bacteria	Spirochaetae	Spirochaetes	Spirochaetales	Spirochaetaceae	Spirochaeta_2	NA
953	952	d:Bacteria(1.0000),p:Bacteroidetes(0.9877),c:Bacteroidetes_VC2_1_Bac22(0.9735),o:Unknown_Order_1002208(0.9758),f:Unknown_Family_1002209(0.9699),g:Unknown_Genus_1000261(0.9739)	Bacteria	Bacteroidetes	Bacteroidetes_VC2_1_Bac22	Unknown_Order_1002208	Unknown_Family_1002209	Unknown_Genus_1000261	NA
954	953	d:Bacteria(1.0000),p:Deferribacteres(0.7342),c:Deferribacteres_Incertae_Sedis_11258(0.6924),o:Unknown_Order_11259(0.6091),f:Unknown_Family_11260(0.4319),g:Caldithrix(0.1411)	Bacteria	Deferribacteres	Deferribacteres_Incertae_Sedis_11258	Unknown_Order_11259	Unknown_Family_11260	Caldithrix	NA
955	954	d:Bacteria(1.0000),p:Actinobacteria(1.0000),c:Acidimicrobiia(0.9775),o:Acidimicrobiales(0.9832),f:Acidimicrobiaceae(0.9841),g:Illumatobacter(0.9601)	Bacteria	Actinobacteria	Acidimicrobiia	Acidimicrobiales	Acidimicrobiaceae	Illumatobacter	NA
956	955	d:Bacteria(1.0000),p:Lentisphaerae(0.7206),c:SS1_B_03_39(0.5957),o:Unknown_Order_1002459(0.3877),f:Unknown_Family_1002460(0.2467),g:Unknown_Genus_1000599(0.0247)	Bacteria	Lentisphaerae	SS1_B_03_39	Unknown_Order_1002459	Unknown_Family_1002460	Unknown_Genus_1000599	NA
957	956	d:Bacteria(1.0000),p:Proteobacteria(0.9230),c:Gammaproteobacteria(0.8103),o:Xanthomonadales(0.6396),f:uncultured_3830(0.4681),g:Unknown_Genus_1000986(0.3044)	Bacteria	Proteobacteria	Gammaproteobacteria	Xanthomonadales	uncultured_3830	Unknown_Genus_1000986	NA
958	957	d:Bacteria(1.0000),p:Bacteroidetes(0.9718),c:Flavobacteriia(0.9788),o:Flavobacteriales(0.9843),f:Flavobacteriaceae(0.9827),g:NS5_marine_group(0.9746)	Bacteria	Bacteroidetes	Flavobacteriia	Flavobacteriales	Flavobacteriaceae	NS5_marine_group	NA
959	958	d:Bacteria(1.0000),p:Acidobacteria(0.9624),c:Holophagae(0.9464),o:Subgroup_10(0.9462),f:Sva0725(0.8804),g:Unknown_Genus_1000174(0.8898)	Bacteria	Acidobacteria	Holophagae	Subgroup_10	Sva0725	Unknown_Genus_1000174	NA
960	959	d:Bacteria(1.0000),p:Proteobacteria(0.9635),c:Gammaproteobacteria(0.9735),o:KI89A_clade(0.9182),f:Unknown_Family_1002615(0.9075),g:Unknown_Genus_1000914(0.9367)	Bacteria	Proteobacteria	Gammaproteobacteria	KI89A_clade	Unknown_Family_1002615	Unknown_Genus_1000914	NA
961	960	d:Bacteria(1.0000),p:Actinobacteria(0.9665),c:Acidimicrobiia(0.9801),o:Acidimicrobiales(0.9783),f:Sva0996_marine_group(0.8804),g:Unknown_Genus_1000185(0.8898)	Bacteria	Actinobacteria	Acidimicrobiia	Acidimicrobiales	Sva0996_marine_group	Unknown_Genus_1000185	NA
962	961	d:Bacteria(1.0000),p:Verrucomicrobia(0.9718),c:Verrucomicrobiae(0.8810),o:Verrucomicrobiales(0.7783),f:Verrucomicrobiaceae(0.4319),g:Roseibacillus(0.0972)	Bacteria	Verrucomicrobia	Verrucomicrobiae	Verrucomicrobiales	Verrucomicrobiaceae	Roseibacillus	NA
963	962	d:Bacteria(1.0000),p:Bacteroidetes(0.7315),c:Flavobacteriia(0.4939),o:Flavobacteriales(0.2819),f:Flavobacteriaceae(0.1668),g:Maritimimonas(0.0140)	Bacteria	Bacteroidetes	Flavobacteriia	Flavobacteriales	Flavobacteriaceae	Maritimimonas	NA
964	963	d:Bacteria(1.0000),p:Proteobacteria(0.3973),c:Gammaproteobacteria(0.1849),o:NKB5(0.0980),f:Unknown_Family_1002620(0.0312),g:Unknown_Genus_1000931(0.0014)	Bacteria	Proteobacteria	Gammaproteobacteria	NKB5	Unknown_Family_1002620	Unknown_Genus_1000931	NA
965	964	d:Bacteria(1.0000),p:Proteobacteria(0.9603),c:Alphaproteobacteria(0.9735),o:Rhizobiales(0.9733),f:Phyllobacteriaceae(0.8804),g:Hoeflea(0.8194)	Bacteria	Proteobacteria	Alphaproteobacteria	Rhizobiales	Phyllobacteriaceae	Hoeflea	NA
966	965	d:Bacteria(1.0000),p:Verrucomicrobia(0.9804),c:Verrucomicrobiae(0.9775),o:Verrucomicrobiales(0.9832),f:Verrucomicrobiaceae(0.9075),g:Persicirhabdus(0.9367)	Bacteria	Verrucomicrobia	Verrucomicrobiae	Verrucomicrobiales	Verrucomicrobiaceae	Persicirhabdus	NA
967	966	d:Bacteria(1.0000),p:Proteobacteria(0.7992),c:Gammaproteobacteria(0.6254),o:Chromatiales(0.4582),f:Chromatiaceae(0.2999),g:Nitrosococcus(0.0386)	Bacteria	Proteobacteria	Gammaproteobacteria	Chromatiales	Chromatiaceae	Nitrosococcus	NA
968	967	d:Bacteria(1.0000),p:Proteobacteria(0.9705),c:Gammaproteobacteria(0.9248),o:Vibrionales(0.6549),f:Vibrionaceae(0.5123),g:Vibrio(0.0533)	Bacteria	Proteobacteria	Gammaproteobacteria	Vibrionales	Vibrionaceae	Vibrio	NA
969	968	d:Bacteria(1.0000),p:Firmicutes(0.9711),c:Clostridia(0.9775),o:Clostridiales(0.9832),f:Lachnospiraceae(0.9848),g:uncultured_2021(0.9744)	Bacteria	Firmicutes	Clostridia	Clostridiales	Lachnospiraceae	uncultured_2021	NA
970	969	d:Bacteria(1.0000),p:Planctomycetes(0.7125),c:Planctomycetacia(0.5883),o:Planctomycetales(0.3524),f:Planctomycetaceae(0.2201),g:Planctomyces(0.0048)	Bacteria	Planctomycetes	Planctomycetacia	Planctomycetales	Planctomycetaceae	Planctomyces	NA
971	970	d:Bacteria(0.4568),p:Firmicutes(0.0386),c:Clostridia(0.0252),o:Clostridiales(0.0061),f:Clostridiales_vadinBB60_group(0.0024),g:Unknown_Genus_1000514(0.0002)	Bacteria	Firmicutes	Clostridia	Clostridiales	Clostridiales_vadinBB60_group	Unknown_Genus_1000514	NA
972	971	d:Bacteria(1.0000),p:Bacteroidetes(0.9053),c:Sphingobacteriia(0.8103),o:Sphingobacteriales(0.6943),f:Saprospiraceae(0.4681),g:Phaeodactylibacter(0.0825)	Bacteria	Bacteroidetes	Sphingobacteriia	Sphingobacteriales	Saprospiraceae	Phaeodactylibacter	NA
973	972	d:Bacteria(1.0000),p:Planctomycetes(0.7342),c:OM190(0.6403),o:Unknown_Order_1002492(0.5634),f:Unknown_Family_1002493(0.3775),g:Unknown_Genus_1000622(0.0972)	Bacteria	Planctomycetes	OM190	Unknown_Order_1002492	Unknown_Family_1002493	Unknown_Genus_1000622	NA
974	973	d:Bacteria(1.0000),p:Spirochaetae(0.9731),c:Spirochaetes(0.9795),o:Spirochaetales(0.9847),f:Spirochaetaceae(0.9821),g:Spirochaeta_2(0.9789)	Bacteria	Spirochaetae	Spirochaetes	Spirochaetales	Spirochaetaceae	Spirochaeta_2	NA
975	974	d:Bacteria(1.0000),p:Actinobacteria(0.2920),c:Thermoleophilia(0.0942),o:Gaiellales(0.0501),f:uncultured_848(0.0173),g:Unknown_Genus_1000234(0.0008)	Bacteria	Actinobacteria	Thermoleophilia	Gaiellales	uncultured_848	Unknown_Genus_1000234	NA
976	975	d:Bacteria(1.0000),p:Bacteroidetes(0.9539),c:Sphingobacteriia(0.9046),o:Sphingobacteriales(0.8063),f:Saprospiraceae(0.6043),g:Lewinella(0.1411)	Bacteria	Bacteroidetes	Sphingobacteriia	Sphingobacteriales	Saprospiraceae	Lewinella	NA
977	976	d:Bacteria(1.0000),p:Bacteroidetes(0.7233),c:Sphingobacteriia(0.5957),o:Sphingobacteriales(0.3877),f:Saprospiraceae(0.2201),g:Phaeodactylibacter(0.0061)	Bacteria	Bacteroidetes	Sphingobacteriia	Sphingobacteriales	Saprospiraceae	Phaeodactylibacter	NA
978	977	d:Bacteria(1.0000),p:Proteobacteria(0.9053),c:Gammaproteobacteria(0.6688),o:Cellvibrionales(0.5939),f:Cellvibrionaceae(0.4137),g:Saccharophagus(0.0825)	Bacteria	Proteobacteria	Gammaproteobacteria	Cellvibrionales	Cellvibrionaceae	Saccharophagus	NA
979	978	d:Bacteria(1.0000),p:Bacteroidetes(0.9784),c:Sphingobacteriia(0.9822),o:Sphingobacteriales(0.9869),f:Saprospiraceae(0.9889),g:Rubidimonas(0.9729)	Bacteria	Bacteroidetes	Sphingobacteriia	Sphingobacteriales	Saprospiraceae	Rubidimonas	NA
980	979	d:Bacteria(1.0000),p:Proteobacteria(0.9053),c:Deltaproteobacteria(0.9248),o:Desulfobacterales(0.6701),f:Desulfobacteraceae(0.5583),g:uncultured_3138(0.1264)	Bacteria	Proteobacteria	Deltaproteobacteria	Desulfobacterales	Desulfobacteraceae	uncultured_3138	NA
981	980	d:Bacteria(1.0000),p:Bacteroidetes(0.7815),c:Bacteroidetes_BD2_2(0.6254),o:Unknown_Order_1002204(0.5288),f:Unknown_Family_1002205(0.3412),g:Unknown_Genus_1000259(0.0679)	Bacteria	Bacteroidetes	Bacteroidetes_BD2_2	Unknown_Order_1002204	Unknown_Family_1002205	Unknown_Genus_1000259	NA
982	981	d:Bacteria(1.0000),p:Planctomycetes(0.9656),c:Planctomycetacia(0.8810),o:Planctomycetales(0.7783),f:Planctomycetaceae(0.7424),g:uncultured_2371(0.0679)	Bacteria	Planctomycetes	Planctomycetacia	Planctomycetales	Planctomycetaceae	uncultured_2371	NA
983	982	d:Bacteria(1.0000),p:Proteobacteria(0.6924),c:Alphaproteobacteria(0.5474),o:Rhodospirillales(0.2275),f:Rhodospirillaceae(0.1193),g:uncultured_2755(0.0073)	Bacteria	Proteobacteria	Alphaproteobacteria	Rhodospirillales	Rhodospirillaceae	uncultured_2755	NA
984	983	d:Bacteria(1.0000),p:Bacteroidetes(0.9949),c:Cytophagia(0.9795),o:Cytophagales(0.9847),f:Flammeovirgaceae(0.9818),g:Flammeovirga(0.9789)	Bacteria	Bacteroidetes	Cytophagia	Cytophagales	Flammeovirgaceae	Flammeovirga	NA
985	984	d:Bacteria(0.3821),p:Chrysiogenetes(0.0344),c:Chrysiogenetes(0.0224),o:Chrysiogenales(0.0055),f:Chrysiogenaceae(0.0027),g:Desulfurispira(0.0002)	Bacteria	Chrysiogenetes	Chrysiogenetes	Chrysiogenales	Chrysiogenaceae	Desulfurispira	NA
986	985	d:Bacteria(1.0000),p:Planctomycetes(0.9724),c:Planctomycetacia(0.9792),o:Planctomycetales(0.9845),f:Planctomycetaceae(0.9818),g:uncultured_2371(0.1264)	Bacteria	Planctomycetes	Planctomycetacia	Planctomycetales	Planctomycetaceae	uncultured_2371	NA
987	986	d:Bacteria(1.0000),p:Proteobacteria(0.7233),c:Gammaproteobacteria(0.5883),o:Chromatiales(0.2819),f:Granulosicoccaceae(0.1668),g:Granulosicoccus(0.0140)	Bacteria	Proteobacteria	Gammaproteobacteria	Chromatiales	Granulosicoccaceae	Granulosicoccus	NA
988	987	d:Bacteria(1.0000),p:Proteobacteria(0.9770),c:Alphaproteobacteria(0.9815),o:DB1_14(0.9758),f:Unknown_Family_1002533(0.9699),g:Unknown_Genus_1000663(0.9739)	Bacteria	Proteobacteria	Alphaproteobacteria	DB1_14	Unknown_Family_1002533	Unknown_Genus_1000663	NA
989	988	d:Bacteria(1.0000),p:Proteobacteria(0.7462),c:Deltaproteobacteria(0.6403),o:Myxococcales(0.5634),f:Haliangiaceae(0.2999),g:Haliangium(0.0386)	Bacteria	Proteobacteria	Deltaproteobacteria	Myxococcales	Haliangiaceae	Haliangium	NA
990	989	d:Bacteria(1.0000),p:Proteobacteria(0.7288),c:Gammaproteobacteria(0.6106),o:Oceanospirillales(0.4582),f:SS1_B_06_26(0.2467),g:Unknown_Genus_1000953(0.0247)	Bacteria	Proteobacteria	Gammaproteobacteria	Oceanospirillales	SS1_B_06_26	Unknown_Genus_1000953	NA
991	990	d:Bacteria(1.0000),p:Planctomycetes(0.9718),c:OM190(0.9302),o:Unknown_Order_1002492(0.8623),f:Unknown_Family_1002493(0.8804),g:Unknown_Genus_1000622(0.8898)	Bacteria	Planctomycetes	OM190	Unknown_Order_1002492	Unknown_Family_1002493	Unknown_Genus_1000622	NA
992	991	d:Bacteria(1.0000),p:Firmicutes(1.0000),c:Clostridia(0.9788),o:Clostridiales(0.9843),f:Family_XII_1952(0.9179),g:Fusibacter(0.9601)	Bacteria	Firmicutes	Clostridia	Clostridiales	Family_XII_1952	Fusibacter	NA
993	992	d:Bacteria(1.0000),p:Bacteroidetes(0.9698),c:Bacteroidetes_BD2_2(0.9681),o:Unknown_Order_1002204(0.9745),f:Unknown_Family_1002205(0.9595),g:Unknown_Genus_1000259(0.9736)	Bacteria	Bacteroidetes	Bacteroidetes_BD2_2	Unknown_Order_1002204	Unknown_Family_1002205	Unknown_Genus_1000259	NA
994	993	d:Bacteria(1.0000),p:Bacteroidetes(0.9614),c:Flavobacteriia(0.9789),o:Flavobacteriales(0.9771),f:Flavobacteriaceae(0.9803),g:Nonlabens(0.9132)	Bacteria	Bacteroidetes	Flavobacteriia	Flavobacteriales	Flavobacteriaceae	Nonlabens	NA
995	994	d:Bacteria(1.0000),p:Proteobacteria(0.7315),c:Gammaproteobacteria(0.6477),o:KI89A_clade(0.4230),f:Unknown_Family_1002615(0.2733),g:Unknown_Genus_1000914(0.0283)	Bacteria	Proteobacteria	Gammaproteobacteria	KI89A_clade	Unknown_Family_1002615	Unknown_Genus_1000914	NA
996	995	d:Bacteria(1.0000),p:Latescibacteria(0.9406),c:Unknown_Class_1002406(0.9356),o:Unknown_Order_1002407(0.8903),f:Unknown_Family_1002408(0.8971),g:Unknown_Genus_1000573(0.9132)	Bacteria	Latescibacteria	Unknown_Class_1002406	Unknown_Order_1002407	Unknown_Family_1002408	Unknown_Genus_1000573	NA
997	996	d:Bacteria(1.0000),p:Bacteroidetes(0.9718),c:Flavobacteriia(0.9248),o:Flavobacteriales(0.8343),f:Cryomorphaceae(0.8344),g:Owenweeksia(0.8663)	Bacteria	Bacteroidetes	Flavobacteriia	Flavobacteriales	Cryomorphaceae	Owenweeksia	NA
998	997	d:Bacteria(1.0000),p:Lentisphaerae(0.7315),c:Oligosphaeria(0.6254),o:Unknown_Order_1002450(0.5288),f:Unknown_Family_1002451(0.3412),g:Unknown_Genus_1000593(0.0679)	Bacteria	Lentisphaerae	Oligosphaeria	Unknown_Order_1002450	Unknown_Family_1002451	Unknown_Genus_1000593	NA
999	998	d:Bacteria(1.0000),p:Bacteroidetes(0.9635),c:Cytophagia(0.6688),o:Cytophagales(0.5939),f:Flammeovirgaceae(0.2467),g:uncultured_1059(0.0247)	Bacteria	Bacteroidetes	Cytophagia	Cytophagales	Flammeovirgaceae	uncultured_1059	NA
1000	999	d:Bacteria(0.2326),p:Proteobacteria(0.0178),c:Gammaproteobacteria(0.0116),o:Cellvibrionales(0.0028),f:Cellvibrionaceae(0.0014),g:Umboniibacter(0.0001)	Bacteria	Proteobacteria	Gammaproteobacteria	Cellvibrionales	Cellvibrionaceae	Umboniibacter	NA
1001	1000	d:Bacteria(1.0000),p:Verrucomicrobia(0.9840),c:Verrucomicrobiae(0.9835),o:Verrucomicrobiales(0.9909),f:Rubritaleaceae(0.9491),g:Rubritalea(0.9734)	Bacteria	Verrucomicrobia	Verrucomicrobiae	Verrucomicrobiales	Rubritaleaceae	Rubritalea	NA
1002	1001	d:Bacteria(1.0000),p:Bacteroidetes(0.9571),c:Bacteroidetes_BD2_2(0.9046),o:Unknown_Order_1002204(0.8063),f:Unknown_Family_1002205(0.7884),g:Unknown_Genus_1000259(0.8429)	Bacteria	Bacteroidetes	Bacteroidetes_BD2_2	Unknown_Order_1002204	Unknown_Family_1002205	Unknown_Genus_1000259	NA
1003	1002	d:Bacteria(1.0000),p:Proteobacteria(0.7152),c:Alphaproteobacteria(0.6106),o:Rhizobiales(0.2539),f:Rhizobiaceae(0.1402),g:Rhizobium(0.0104)	Bacteria	Proteobacteria	Alphaproteobacteria	Rhizobiales	Rhizobiaceae	Rhizobium	NA
1004	1003	d:Bacteria(0.2575),p:Gracilibacteria(0.0136),c:Unknown_Class_1002391(0.0089),o:Unknown_Order_1002392(0.0022),f:Unknown_Family_1002393(0.0011),g:Unknown_Genus_1000568(0.0001)	Bacteria	Gracilibacteria	Unknown_Class_1002391	Unknown_Order_1002392	Unknown_Family_1002393	Unknown_Genus_1000568	NA
1005	1004	d:Bacteria(1.0000),p:Bacteroidetes(0.6647),c:Sphingobacteriia(0.3870),o:Sphingobacteriales(0.2275),f:Chitinophagaceae(0.1193),g:uncultured_1252(0.0073)	Bacteria	Bacteroidetes	Sphingobacteriia	Sphingobacteriales	Chitinophagaceae	uncultured_1252	NA
1006	1005	d:Bacteria(1.0000),p:Firmicutes(0.7638),c:Clostridia(0.6254),o:Clostridiales(0.5288),f:Defluviitaleaceae(0.2201),g:Defluviitalea(0.0212)	Bacteria	Firmicutes	Clostridia	Clostridiales	Defluviitaleaceae	Defluviitalea	NA
1007	1006	d:Bacteria(1.0000),p:Planctomycetes(0.7638),c:OM190(0.6688),o:Unknown_Order_1002492(0.5939),f:Unknown_Family_1002493(0.4137),g:Unknown_Genus_1000622(0.1264)	Bacteria	Planctomycetes	OM190	Unknown_Order_1002492	Unknown_Family_1002493	Unknown_Genus_1000622	NA
1008	1007	d:Bacteria(1.0000),p:Planctomycetes(0.9738),c:Planctomycetacia(0.9798),o:Planctomycetales(0.9849),f:Planctomycetaceae(0.9829),g:Pir4_lineage(0.1118)	Bacteria	Planctomycetes	Planctomycetacia	Planctomycetales	Planctomycetaceae	Pir4_lineage	NA
1009	1008	d:Bacteria(1.0000),p:Bacteroidetes(0.7315),c:Sphingobacteriia(0.6329),o:Sphingobacteriales(0.5481),f:Saprospiraceae(0.3231),g:Lewinella(0.0104)	Bacteria	Bacteroidetes	Sphingobacteriia	Sphingobacteriales	Saprospiraceae	Lewinella	NA
1010	1009	d:Bacteria(1.0000),p:Acidobacteria(0.8346),c:Holophagae(0.7396),o:Subgroup_10(0.6396),f:Sva0725(0.4137),g:Unknown_Genus_1000174(0.1264)	Bacteria	Acidobacteria	Holophagae	Subgroup_10	Sva0725	Unknown_Genus_1000174	NA
1011	1010	d:Bacteria(1.0000),p:Bacteroidetes(0.7992),c:Sphingobacteriia(0.6924),o:Sphingobacteriales(0.6091),f:Saprospiraceae(0.3956),g:uncultured_1272(0.0247)	Bacteria	Bacteroidetes	Sphingobacteriia	Sphingobacteriales	Saprospiraceae	uncultured_1272	NA
1012	1011	d:Bacteria(1.0000),p:Proteobacteria(0.7125),c:Deltaproteobacteria(0.5474),o:Oligoflexales(0.2819),f:Oligoflexaceae(0.1668),g:Unknown_Genus_1000854(0.0140)	Bacteria	Proteobacteria	Deltaproteobacteria	Oligoflexales	Oligoflexaceae	Unknown_Genus_1000854	NA
1013	1012	d:Bacteria(1.0000),p:Bacteroidetes(0.9913),c:Cytophagia(0.9782),o:Cytophagales(0.9838),f:Flammeovirgaceae(0.9824),g:Reichenbachiella(0.9772)	Bacteria	Bacteroidetes	Cytophagia	Cytophagales	Flammeovirgaceae	Reichenbachiella	NA
1014	1013	d:Bacteria(1.0000),p:Bacteroidetes(0.9053),c:Sphingobacteriia(0.8575),o:Sphingobacteriales(0.7503),f:Saprospiraceae(0.6043),g:uncultured_1272(0.0972)	Bacteria	Bacteroidetes	Sphingobacteriia	Sphingobacteriales	Saprospiraceae	uncultured_1272	NA
1015	1014	d:Bacteria(1.0000),p:Acidobacteria(0.6094),c:Subgroup_22(0.3335),o:Unknown_Order_1002151(0.2011),f:Unknown_Family_1002152(0.1002),g:Unknown_Genus_1000179(0.0061)	Bacteria	Acidobacteria	Subgroup_22	Unknown_Order_1002151	Unknown_Family_1002152	Unknown_Genus_1000179	NA
1016	1015	d:Bacteria(1.0000),p:Proteobacteria(0.7992),c:Proteobacteria_Incertae_Sedis_3835(0.6106),o:Unknown_Order_3836(0.4582),f:Unknown_Family_3837(0.2999),g:Candidatus_Thiobios(0.0386)	Bacteria	Proteobacteria	Proteobacteria_Incertae_Sedis_3835	Unknown_Order_3836	Unknown_Family_3837	Candidatus_Thiobios	NA
1017	1016	d:Bacteria(1.0000),p:Proteobacteria(0.9913),c:Deltaproteobacteria(0.9778),o:Desulfobacterales(0.9826),f:Desulfobulbaceae(0.9838),g:Desulfobulbus(0.9739)	Bacteria	Proteobacteria	Deltaproteobacteria	Desulfobacterales	Desulfobulbaceae	Desulfobulbus	NA
1018	1017	d:Bacteria(1.0000),p:Proteobacteria(0.9646),c:Deltaproteobacteria(0.9793),o:Bdellovibrionales(0.9809),f:Bdellovibrionaceae(0.9843),g:Bdellovibrio(0.9746)	Bacteria	Proteobacteria	Deltaproteobacteria	Bdellovibrionales	Bdellovibrionaceae	Bdellovibrio	NA
1019	1018	d:Bacteria(1.0000),p:Cyanobacteria(0.9731),c:Chloroplast(0.9795),o:Unknown_Order_1002334(0.9847),f:Unknown_Family_1002335(0.9821),g:Unknown_Genus_1000441(0.9829)	Bacteria	Cyanobacteria	Chloroplast	Unknown_Order_1002334	Unknown_Family_1002335	Unknown_Genus_1000441	NA
1020	1019	d:Bacteria(1.0000),p:Proteobacteria(0.9822),c:Deltaproteobacteria(0.9832),o:Desulfuromonadales(0.9899),f:GR_WP33_58(0.9915),g:Unknown_Genus_1000817(0.9919)	Bacteria	Proteobacteria	Deltaproteobacteria	Desulfuromonadales	GR_WP33_58	Unknown_Genus_1000817	NA
1021	1020	d:Bacteria(1.0000),p:Acidobacteria(0.9406),c:Holophagae(0.8575),o:Subgroup_10(0.7503),f:TK85(0.5123),g:Unknown_Genus_1000175(0.3930)	Bacteria	Acidobacteria	Holophagae	Subgroup_10	TK85	Unknown_Genus_1000175	NA
1022	1021	d:Bacteria(1.0000),p:Proteobacteria(0.7638),c:Deltaproteobacteria(0.6924),o:Bdellovibrionales(0.5939),f:Bacteriovoracaceae(0.4137),g:Peredibacter(0.0247)	Bacteria	Proteobacteria	Deltaproteobacteria	Bdellovibrionales	Bacteriovoracaceae	Peredibacter	NA
1023	1022	d:Bacteria(1.0000),p:Proteobacteria(0.4987),c:Alphaproteobacteria(0.2266),o:Rhodospirillales(0.0741),f:Rhodospirillaceae(0.0243),g:uncultured_2755(0.0011)	Bacteria	Proteobacteria	Alphaproteobacteria	Rhodospirillales	Rhodospirillaceae	uncultured_2755	NA
1024	1023	d:Bacteria(1.0000),p:Proteobacteria(0.9406),c:Alphaproteobacteria(0.9356),o:Sphingomonadales(0.8903),f:Erythrobacteraceae(0.5123),g:Altererythrobacter(0.2159)	Bacteria	Proteobacteria	Alphaproteobacteria	Sphingomonadales	Erythrobacteraceae	Altererythrobacter	NA
1025	1024	d:Bacteria(1.0000),p:Spirochaetae(0.7233),c:Spirochaetes(0.6329),o:Spirochaetales(0.5481),f:Spirochaetaceae(0.3594),g:Spirochaeta_2(0.0386)	Bacteria	Spirochaetae	Spirochaetes	Spirochaetales	Spirochaetaceae	Spirochaeta_2	NA
1026	1025	d:Bacteria(1.0000),p:Proteobacteria(0.9560),c:Gammaproteobacteria(0.9046),o:Cellvibrionales(0.7223),f:Cellvibrionaceae(0.6504),g:uncultured_11527(0.1264)	Bacteria	Proteobacteria	Gammaproteobacteria	Cellvibrionales	Cellvibrionaceae	uncultured_11527	NA
1027	1026	d:Bacteria(1.0000),p:Proteobacteria(0.7815),c:Alphaproteobacteria(0.7631),o:Rhizobiales(0.5288),f:Rhodobiaceae(0.3412),g:uncultured_2544(0.0679)	Bacteria	Proteobacteria	Alphaproteobacteria	Rhizobiales	Rhodobiaceae	uncultured_2544	NA
1028	1027	d:Bacteria(1.0000),p:Proteobacteria(0.7125),c:TA18(0.5883),o:Unknown_Order_1002648(0.3524),f:Unknown_Family_1002649(0.2201),g:Unknown_Genus_1000997(0.0212)	Bacteria	Proteobacteria	TA18	Unknown_Order_1002648	Unknown_Family_1002649	Unknown_Genus_1000997	NA
1029	1028	d:Bacteria(1.0000),p:SHA_109(0.2393),c:Unknown_Class_1002662(0.0942),o:Unknown_Order_1002663(0.0501),f:Unknown_Family_1002664(0.0173),g:Unknown_Genus_1001002(0.0008)	Bacteria	SHA_109	Unknown_Class_1002662	Unknown_Order_1002663	Unknown_Family_1002664	Unknown_Genus_1001002	NA
1030	1029	d:Bacteria(1.0000),p:Bacteroidetes(0.8699),c:Sphingobacteriia(0.7160),o:Sphingobacteriales(0.6244),f:Saprospiraceae(0.4319),g:Lewinella(0.0386)	Bacteria	Bacteroidetes	Sphingobacteriia	Sphingobacteriales	Saprospiraceae	Lewinella	NA
1031	1030	d:Bacteria(1.0000),p:Planctomycetes(0.6094),c:Planctomycetacia(0.3335),o:Planctomycetales(0.2011),f:Planctomycetaceae(0.1002),g:Planctomyces(0.0011)	Bacteria	Planctomycetes	Planctomycetacia	Planctomycetales	Planctomycetaceae	Planctomyces	NA
1032	1031	d:Bacteria(1.0000),p:Proteobacteria(0.8699),c:Deltaproteobacteria(0.8339),o:Oligoflexales(0.6701),f:Oligoflexaceae(0.5583),g:Unknown_Genus_1000854(0.4815)	Bacteria	Proteobacteria	Deltaproteobacteria	Oligoflexales	Oligoflexaceae	Unknown_Genus_1000854	NA
1033	1032	d:Bacteria(1.0000),p:Bacteroidetes(0.8169),c:Sphingobacteriia(0.6924),o:Sphingobacteriales(0.6091),f:Saprospiraceae(0.3594),g:uncultured_1272(0.0283)	Bacteria	Bacteroidetes	Sphingobacteriia	Sphingobacteriales	Saprospiraceae	uncultured_1272	NA
1034	1033	d:Bacteria(1.0000),p:Proteobacteria(0.7315),c:Deltaproteobacteria(0.6477),o:Oligoflexales(0.3877),f:Oligoflexaceae(0.2467),g:Unknown_Genus_1000854(0.0247)	Bacteria	Proteobacteria	Deltaproteobacteria	Oligoflexales	Oligoflexaceae	Unknown_Genus_1000854	NA
1035	1034	d:Bacteria(1.0000),p:Candidate_division_OP3(0.9738),c:Unknown_Class_1002231(0.9798),o:Unknown_Order_1002232(0.9849),f:Unknown_Family_1002233(0.9829),g:Unknown_Genus_1000354(0.9837)	Bacteria	Candidate_division_OP3	Unknown_Class_1002231	Unknown_Order_1002232	Unknown_Family_1002233	Unknown_Genus_1000354	NA
1036	1035	d:Bacteria(0.9802),p:Proteobacteria(0.2058),c:Deltaproteobacteria(0.0650),o:Desulfobacterales(0.0262),f:Desulfobacteraceae(0.0103),g:SEEP_SRB1(0.0005)	Bacteria	Proteobacteria	Deltaproteobacteria	Desulfobacterales	Desulfobacteraceae	SEEP_SRB1	NA
1037	1036	d:Bacteria(1.0000),p:Bacteroidetes(0.9711),c:Sphingobacteriia(0.9302),o:Sphingobacteriales(0.8623),f:Saprospiraceae(0.6964),g:Rubidimonas(0.0972)	Bacteria	Bacteroidetes	Sphingobacteriia	Sphingobacteriales	Saprospiraceae	Rubidimonas	NA
1038	1037	d:Bacteria(1.0000),p:Proteobacteria(0.9614),c:Gammaproteobacteria(0.9302),o:Order_Incertae_Sedis_3682(0.7503),f:Family_Incertae_Sedis_3683(0.6964),g:Marinicella(0.7470)	Bacteria	Proteobacteria	Gammaproteobacteria	Order_Incertae_Sedis_3682	Family_Incertae_Sedis_3683	Marinicella	NA
1039	1038	d:Bacteria(1.0000),p:Lentisphaerae(0.5540),c:R76_B128(0.2266),o:Unknown_Order_1002455(0.1483),f:Unknown_Family_1002456(0.0619),g:Unknown_Genus_1000597(0.0035)	Bacteria	Lentisphaerae	R76_B128	Unknown_Order_1002455	Unknown_Family_1002456	Unknown_Genus_1000597	NA
1040	1039	d:Bacteria(1.0000),p:Bacteroidetes(0.7992),c:Sphingobacteriia(0.6477),o:Sphingobacteriales(0.5786),f:Saprospiraceae(0.3775),g:uncultured_1272(0.0176)	Bacteria	Bacteroidetes	Sphingobacteriia	Sphingobacteriales	Saprospiraceae	uncultured_1272	NA
1041	1040	d:Bacteria(1.0000),p:Proteobacteria(0.7992),c:Deltaproteobacteria(0.7160),o:Myxococcales(0.5939),f:Nannocystaceae(0.3412),g:uncultured_3233(0.0212)	Bacteria	Proteobacteria	Deltaproteobacteria	Myxococcales	Nannocystaceae	uncultured_3233	NA
1042	1041	d:Bacteria(1.0000),p:Actinobacteria(0.9770),c:Acidimicrobiia(0.9627),o:Acidimicrobiales(0.9733),f:OM1_clade(0.9387),g:Unknown_Genus_1000184(0.9731)	Bacteria	Actinobacteria	Acidimicrobiia	Acidimicrobiales	OM1_clade	Unknown_Genus_1000184	NA
1043	1042	d:Bacteria(1.0000),p:Bacteroidetes(0.7815),c:Sphingobacteriia(0.6688),o:Sphingobacteriales(0.5939),f:Saprospiraceae(0.3594),g:uncultured_1272(0.0176)	Bacteria	Bacteroidetes	Sphingobacteriia	Sphingobacteriales	Saprospiraceae	uncultured_1272	NA
1044	1043	d:Bacteria(1.0000),p:Bacteroidetes(0.7638),c:Sphingobacteriia(0.6477),o:Sphingobacteriales(0.5786),f:Saprospiraceae(0.3956),g:Lewinella(0.0140)	Bacteria	Bacteroidetes	Sphingobacteriia	Sphingobacteriales	Saprospiraceae	Lewinella	NA
1045	1044	d:Bacteria(1.0000),p:Proteobacteria(0.9678),c:Gammaproteobacteria(0.9797),o:Thiotrichales(0.9783),f:Thiotrichaceae(0.9848),g:Leucothrix(0.9734)	Bacteria	Proteobacteria	Gammaproteobacteria	Thiotrichales	Thiotrichaceae	Leucothrix	NA
1046	1045	d:Bacteria(1.0000),p:Planctomycetes(0.9731),c:OM190(0.9573),o:Unknown_Order_1002492(0.9720),f:Unknown_Family_1002493(0.9387),g:Unknown_Genus_1000622(0.9731)	Bacteria	Planctomycetes	OM190	Unknown_Order_1002492	Unknown_Family_1002493	Unknown_Genus_1000622	NA
1047	1046	d:Bacteria(1.0000),p:Chloroflexi(0.7315),c:Caldilineae(0.6180),o:Caldilineales(0.4935),f:Caldilineaceae(0.3231),g:uncultured_1406(0.0140)	Bacteria	Chloroflexi	Caldilineae	Caldilineales	Caldilineaceae	uncultured_1406	NA
1048	1047	d:Bacteria(1.0000),p:Spirochaetae(0.9582),c:Spirochaetes(0.9627),o:Spirochaetales(0.9733),f:Spirochaetaceae(0.9491),g:Spirochaeta_2(0.9601)	Bacteria	Spirochaetae	Spirochaetes	Spirochaetales	Spirochaetaceae	Spirochaeta_2	NA
1049	1048	d:Bacteria(1.0000),p:Proteobacteria(0.7342),c:Gammaproteobacteria(0.5883),o:Order_Incertae_Sedis_3682(0.3172),f:Family_Incertae_Sedis_3683(0.1934),g:Marinicella(0.0176)	Bacteria	Proteobacteria	Gammaproteobacteria	Order_Incertae_Sedis_3682	Family_Incertae_Sedis_3683	Marinicella	NA
1050	1049	d:Bacteria(1.0000),p:Planctomycetes(0.9751),c:Planctomycetacia(0.9805),o:Planctomycetales(0.9853),f:Planctomycetaceae(0.9846),g:Rhodopirellula(0.1118)	Bacteria	Planctomycetes	Planctomycetacia	Planctomycetales	Planctomycetaceae	Rhodopirellula	NA
1051	1050	d:Bacteria(1.0000),p:TA06(0.1882),c:Unknown_Class_1002669(0.0609),o:Unknown_Order_1002670(0.0232),f:Unknown_Family_1002671(0.0084),g:Unknown_Genus_1001011(0.0005)	Bacteria	TA06	Unknown_Class_1002669	Unknown_Order_1002670	Unknown_Family_1002671	Unknown_Genus_1001011	NA
1052	1051	d:Bacteria(1.0000),p:Firmicutes(0.9877),c:Clostridia(0.9797),o:Clostridiales(0.9796),f:Family_XII_1952(0.9179),g:Fusibacter(0.9132)	Bacteria	Firmicutes	Clostridia	Clostridiales	Family_XII_1952	Fusibacter	NA
1053	1052	d:Bacteria(1.0000),p:Proteobacteria(0.7261),c:Alphaproteobacteria(0.6403),o:Rickettsiales(0.4935),f:SM2D12(0.3231),g:Unknown_Genus_1000734(0.0533)	Bacteria	Proteobacteria	Alphaproteobacteria	Rickettsiales	SM2D12	Unknown_Genus_1000734	NA
1054	1053	d:Bacteria(1.0000),p:Bacteroidetes(0.7815),c:Cytophagia(0.6477),o:Cytophagales(0.5786),f:Flammeovirgaceae(0.2201),g:Reichenbachiella(0.0212)	Bacteria	Bacteroidetes	Cytophagia	Cytophagales	Flammeovirgaceae	Reichenbachiella	NA
1055	1054	d:Bacteria(1.0000),p:Proteobacteria(0.7342),c:Gammaproteobacteria(0.6254),o:HOC36(0.3524),f:Unknown_Family_1002613(0.2201),g:Unknown_Genus_1000912(0.0212)	Bacteria	Proteobacteria	Gammaproteobacteria	HOC36	Unknown_Family_1002613	Unknown_Genus_1000912	NA
1056	1055	d:Bacteria(0.1727),p:Firmicutes(0.0136),c:Clostridia(0.0089),o:Clostridiales(0.0022),f:Lachnospiraceae(0.0011),g:Tyzzerella(0.0001)	Bacteria	Firmicutes	Clostridia	Clostridiales	Lachnospiraceae	Tyzzerella	NA
1057	1056	d:Bacteria(1.0000),p:Verrucomicrobia(0.9230),c:Verrucomicrobiae(0.6688),o:Verrucomicrobiales(0.5939),f:DEV007(0.4137),g:Unknown_Genus_1001046(0.1264)	Bacteria	Verrucomicrobia	Verrucomicrobiae	Verrucomicrobiales	DEV007	Unknown_Genus_1001046	NA
1058	1057	d:Bacteria(1.0000),p:Proteobacteria(0.8522),c:Gammaproteobacteria(0.6403),o:Chromatiales(0.5481),f:Chromatiaceae(0.3594),g:Nitrosococcus(0.0825)	Bacteria	Proteobacteria	Gammaproteobacteria	Chromatiales	Chromatiaceae	Nitrosococcus	NA
1059	1058	d:Bacteria(1.0000),p:Proteobacteria(0.4500),c:Alphaproteobacteria(0.0942),o:OCS116_clade(0.0501),f:Unknown_Family_1002537(0.0173),g:Unknown_Genus_1000667(0.0008)	Bacteria	Proteobacteria	Alphaproteobacteria	OCS116_clade	Unknown_Family_1002537	Unknown_Genus_1000667	NA
1060	1059	d:Bacteria(1.0000),p:Planctomycetes(0.9949),c:Planctomycetacia(0.9904),o:Planctomycetales(0.9970),f:Planctomycetaceae(0.9974),g:Blastopirellula(0.9367)	Bacteria	Planctomycetes	Planctomycetacia	Planctomycetales	Planctomycetaceae	Blastopirellula	NA
1061	1060	d:Bacteria(0.1727),p:Firmicutes(0.0136),c:Clostridia(0.0089),o:Clostridiales(0.0022),f:Lachnospiraceae(0.0011),g:Tyzzerella(0.0001)	Bacteria	Firmicutes	Clostridia	Clostridiales	Lachnospiraceae	Tyzzerella	NA
1062	1061	d:Bacteria(1.0000),p:Proteobacteria(0.7815),c:Gammaproteobacteria(0.6477),o:Alteromonadales(0.4935),f:Alteromonadaceae(0.2733),g:Agarivorans(0.0212)	Bacteria	Proteobacteria	Gammaproteobacteria	Alteromonadales	Alteromonadaceae	Agarivorans	NA
1063	1062	d:Bacteria(1.0000),p:Bacteroidetes(0.7206),c:Flavobacteriia(0.4405),o:Flavobacteriales(0.2539),f:Cryomorphaceae(0.1402),g:Owenweeksia(0.0104)	Bacteria	Bacteroidetes	Flavobacteriia	Flavobacteriales	Cryomorphaceae	Owenweeksia	NA
1064	1063	d:Bacteria(1.0000),p:Bacteroidetes(0.8346),c:Sphingobacteriia(0.7160),o:Sphingobacteriales(0.6244),f:Saprospiraceae(0.3956),g:Lewinella(0.0247)	Bacteria	Bacteroidetes	Sphingobacteriia	Sphingobacteriales	Saprospiraceae	Lewinella	NA
1065	1064	d:Bacteria(1.0000),p:Proteobacteria(0.9698),c:Deltaproteobacteria(0.9778),o:Desulfuromonadales(0.9809),f:Desulfuromonadaceae(0.7424),g:Desulfuromonas(0.8194)	Bacteria	Proteobacteria	Deltaproteobacteria	Desulfuromonadales	Desulfuromonadaceae	Desulfuromonas	NA
1066	1065	d:Bacteria(1.0000),p:Bacteroidetes(0.7179),c:Sphingobacteriia(0.5474),o:Sphingobacteriales(0.3172),f:Chitinophagaceae(0.1193),g:uncultured_1252(0.0073)	Bacteria	Bacteroidetes	Sphingobacteriia	Sphingobacteriales	Chitinophagaceae	uncultured_1252	NA
1067	1066	d:Bacteria(1.0000),p:Bacteroidetes(0.9731),c:Sphingobacteriia(0.9519),o:Sphingobacteriales(0.9707),f:Saprospiraceae(0.9179),g:uncultured_1272(0.5700)	Bacteria	Bacteroidetes	Sphingobacteriia	Sphingobacteriales	Saprospiraceae	uncultured_1272	NA
1068	1067	d:Bacteria(1.0000),p:Bacteroidetes(0.7206),c:Sphingobacteriia(0.5957),o:Sphingobacteriales(0.3877),f:Saprospiraceae(0.1402),g:uncultured_1272(0.0061)	Bacteria	Bacteroidetes	Sphingobacteriia	Sphingobacteriales	Saprospiraceae	uncultured_1272	NA
1069	1068	d:Bacteria(1.0000),p:Lentisphaerae(0.8876),c:Oligosphaeria(0.8810),o:Unknown_Order_1002450(0.7783),f:Unknown_Family_1002451(0.7424),g:Unknown_Genus_1000593(0.8194)	Bacteria	Lentisphaerae	Oligosphaeria	Unknown_Order_1002450	Unknown_Family_1002451	Unknown_Genus_1000593	NA
1070	1069	d:Bacteria(1.0000),p:Verrucomicrobia(0.9635),c:Opitutae(0.9797),o:Puniceicoccales(0.5634),f:Puniceicoccaceae(0.3775),g:Pelagicoccus(0.0972)	Bacteria	Verrucomicrobia	Opitutae	Puniceicoccales	Puniceicoccaceae	Pelagicoccus	NA
1071	1070	d:Bacteria(1.0000),p:Bacteroidetes(0.8699),c:Sphingobacteriia(0.7867),o:Sphingobacteriales(0.6701),f:Saprospiraceae(0.4681),g:Phaeodactylibacter(0.0679)	Bacteria	Bacteroidetes	Sphingobacteriia	Sphingobacteriales	Saprospiraceae	Phaeodactylibacter	NA
1072	1071	d:Bacteria(1.0000),p:Acidobacteria(0.7125),c:Holophagae(0.6032),o:Acanthopleuribacterales(0.4230),f:Acanthopleuribacteraceae(0.2733),g:Acanthopleuribacter(0.0283)	Bacteria	Acidobacteria	Holophagae	Acanthopleuribacterales	Acanthopleuribacteraceae	Acanthopleuribacter	NA
1073	1072	d:Bacteria(1.0000),p:Proteobacteria(0.9913),c:Gammaproteobacteria(0.9848),o:Alteromonadales(0.9809),f:Moritellaceae(0.9491),g:Moritella(0.9601)	Bacteria	Proteobacteria	Gammaproteobacteria	Alteromonadales	Moritellaceae	Moritella	NA
1074	1073	d:Bacteria(1.0000),p:Chlorobi(0.9672),c:Ignavibacteria(0.9786),o:Ignavibacteriales(0.9826),f:IheB3_7(0.8804),g:Unknown_Genus_1000368(0.8898)	Bacteria	Chlorobi	Ignavibacteria	Ignavibacteriales	IheB3_7	Unknown_Genus_1000368	NA
1075	1074	d:Bacteria(1.0000),p:Proteobacteria(0.9539),c:Alphaproteobacteria(0.9410),o:Rhodobacterales(0.7503),f:Rhodobacteraceae(0.6964),g:Oceaniovalibus(0.3930)	Bacteria	Proteobacteria	Alphaproteobacteria	Rhodobacterales	Rhodobacteraceae	Oceaniovalibus	NA
1076	1075	d:Bacteria(1.0000),p:Bacteroidetes(0.9635),c:Sphingobacteriia(0.7160),o:Sphingobacteriales(0.6244),f:Saprospiraceae(0.4137),g:uncultured_1272(0.0176)	Bacteria	Bacteroidetes	Sphingobacteriia	Sphingobacteriales	Saprospiraceae	uncultured_1272	NA
1077	1076	d:Bacteria(1.0000),p:Proteobacteria(0.9592),c:Alphaproteobacteria(0.9681),o:Rhodospirillales(0.9182),f:Rhodospirillaceae(0.9075),g:uncultured_2755(0.8194)	Bacteria	Proteobacteria	Alphaproteobacteria	Rhodospirillales	Rhodospirillaceae	uncultured_2755	NA
1078	1077	d:Bacteria(1.0000),p:Bacteroidetes(0.7992),c:Sphingobacteriia(0.6924),o:Sphingobacteriales(0.6091),f:Saprospiraceae(0.3956),g:Phaeodactylibacter(0.0176)	Bacteria	Bacteroidetes	Sphingobacteriia	Sphingobacteriales	Saprospiraceae	Phaeodactylibacter	NA
1079	1078	d:Bacteria(1.0000),p:Proteobacteria(0.9672),c:Alphaproteobacteria(0.9782),o:Rhodospirillales(0.9771),f:Rhodospirillaceae(0.9803),g:Nisaea(0.8429)	Bacteria	Proteobacteria	Alphaproteobacteria	Rhodospirillales	Rhodospirillaceae	Nisaea	NA
1080	1079	d:Bacteria(1.0000),p:Proteobacteria(0.9560),c:Deltaproteobacteria(0.9302),o:Desulfobacterales(0.7503),f:Desulfobacteraceae(0.6964),g:Desulfatiferula(0.0972)	Bacteria	Proteobacteria	Deltaproteobacteria	Desulfobacterales	Desulfobacteraceae	Desulfatiferula	NA
1081	1080	d:Bacteria(1.0000),p:Proteobacteria(0.9685),c:Gammaproteobacteria(0.8575),o:Alteromonadales(0.6091),f:Alteromonadaceae(0.3594),g:Aliagarivorans(0.0533)	Bacteria	Proteobacteria	Gammaproteobacteria	Alteromonadales	Alteromonadaceae	Aliagarivorans	NA
1082	1081	d:Bacteria(1.0000),p:Gracilibacteria(0.9777),c:Unknown_Class_1002391(0.9818),o:Unknown_Order_1002392(0.9862),f:Unknown_Family_1002393(0.9880),g:Unknown_Genus_1000568(0.9886)	Bacteria	Gracilibacteria	Unknown_Class_1002391	Unknown_Order_1002392	Unknown_Family_1002393	Unknown_Genus_1000568	NA
1083	1082	d:Bacteria(1.0000),p:Bacteroidetes(0.8699),c:Bacteroidetes_BD2_2(0.6106),o:Unknown_Order_1002204(0.4582),f:Unknown_Family_1002205(0.2999),g:Unknown_Genus_1000259(0.0386)	Bacteria	Bacteroidetes	Bacteroidetes_BD2_2	Unknown_Order_1002204	Unknown_Family_1002205	Unknown_Genus_1000259	NA
1084	1083	d:Bacteria(1.0000),p:Proteobacteria(0.9777),c:Deltaproteobacteria(0.9789),o:Myxococcales(0.9758),f:Nannocystaceae(0.9075),g:uncultured_3233(0.6585)	Bacteria	Proteobacteria	Deltaproteobacteria	Myxococcales	Nannocystaceae	uncultured_3233	NA
1085	1084	d:Bacteria(1.0000),p:Bacteroidetes(0.7179),c:Sphingobacteriia(0.5957),o:Sphingobacteriales(0.3877),f:Chitinophagaceae(0.1934),g:uncultured_1252(0.0176)	Bacteria	Bacteroidetes	Sphingobacteriia	Sphingobacteriales	Chitinophagaceae	uncultured_1252	NA
1086	1085	d:Bacteria(1.0000),p:Bacteroidetes(0.6371),c:Sphingobacteriia(0.2266),o:Sphingobacteriales(0.1483),f:Chitinophagaceae(0.0619),g:uncultured_1252(0.0035)	Bacteria	Bacteroidetes	Sphingobacteriia	Sphingobacteriales	Chitinophagaceae	uncultured_1252	NA
1087	1086	d:Bacteria(1.0000),p:Bacteroidetes(0.2393),c:Cytophagia(0.0650),o:Cytophagales(0.0262),f:Flammeovirgaceae(0.0103),g:Rapidithrix(0.0006)	Bacteria	Bacteroidetes	Cytophagia	Cytophagales	Flammeovirgaceae	Rapidithrix	NA
1088	1087	d:Bacteria(1.0000),p:Proteobacteria(1.0000),c:Alphaproteobacteria(1.0000),o:Rhodospirillales(1.0000),f:Rhodospirillales_Incertae_Sedis_2756(0.9829),g:Reyranella(0.9780)	Bacteria	Proteobacteria	Alphaproteobacteria	Rhodospirillales	Rhodospirillales_Incertae_Sedis_2756	Reyranella	NA
1089	1088	d:Bacteria(1.0000),p:Bacteroidetes(1.0000),c:Flavobacteriia(1.0000),o:Flavobacteriales(1.0000),f:Flavobacteriaceae(0.9820),g:Mesonia(0.8898)	Bacteria	Bacteroidetes	Flavobacteriia	Flavobacteriales	Flavobacteriaceae	Mesonia	NA
1090	1089	d:Bacteria(1.0000),p:Proteobacteria(0.8699),c:Alphaproteobacteria(0.8103),o:Rhodospirillales(0.5288),f:DA111(0.2999),g:Unknown_Genus_1000709(0.0386)	Bacteria	Proteobacteria	Alphaproteobacteria	Rhodospirillales	DA111	Unknown_Genus_1000709	NA
1091	1090	d:Bacteria(1.0000),p:Cyanobacteria(0.7152),c:Chloroplast(0.6032),o:Unknown_Order_1002334(0.4230),f:Unknown_Family_1002335(0.2733),g:Unknown_Genus_1000441(0.0283)	Bacteria	Cyanobacteria	Chloroplast	Unknown_Order_1002334	Unknown_Family_1002335	Unknown_Genus_1000441	NA
1092	1091	d:Bacteria(1.0000),p:Latescibacteria(0.2393),c:Unknown_Class_1002406(0.0942),o:Unknown_Order_1002407(0.0501),f:Unknown_Family_1002408(0.0173),g:Unknown_Genus_1000573(0.0008)	Bacteria	Latescibacteria	Unknown_Class_1002406	Unknown_Order_1002407	Unknown_Family_1002408	Unknown_Genus_1000573	NA
1093	1092	d:Archaea(1.0000),p:Woesearchaeota__DHVEG_6_(0.9691),c:Unknown_Class_1002110(0.9775),o:Unknown_Order_1002111(0.9834),f:Unknown_Family_1002112(0.9829),g:Unknown_Genus_1000128(0.9780)	Archaea	Woesearchaeota__DHVEG_6_	Unknown_Class_1002110	Unknown_Order_1002111	Unknown_Family_1002112	Unknown_Genus_1000128	NA
1094	1093	d:Bacteria(1.0000),p:Proteobacteria(0.9705),c:Alphaproteobacteria(0.9778),o:Caulobacterales(0.9826),f:Hyphomonadaceae(0.9838),g:Hyphomonas(0.9367)	Bacteria	Proteobacteria	Alphaproteobacteria	Caulobacterales	Hyphomonadaceae	Hyphomonas	NA
1095	1094	d:Bacteria(1.0000),p:Proteobacteria(0.7342),c:Deltaproteobacteria(0.6924),o:Desulfobacterales(0.6091),f:Desulfobacteraceae(0.4319),g:Candidatus_Magnetoglobus(0.0176)	Bacteria	Proteobacteria	Deltaproteobacteria	Desulfobacterales	Desulfobacteraceae	Candidatus_Magnetoglobus	NA
1096	1095	d:Bacteria(1.0000),p:Planctomycetes(0.9718),c:Planctomycetacia(0.9788),o:Planctomycetales(0.9843),f:Planctomycetaceae(0.9820),g:Rhodopirellula(0.9734)	Bacteria	Planctomycetes	Planctomycetacia	Planctomycetales	Planctomycetaceae	Rhodopirellula	NA
1097	1096	d:Bacteria(1.0000),p:Proteobacteria(0.9592),c:Alphaproteobacteria(0.9681),o:Rhodobacterales(0.8063),f:Rhodobacteraceae(0.7884),g:Tropicibacter(0.1264)	Bacteria	Proteobacteria	Alphaproteobacteria	Rhodobacterales	Rhodobacteraceae	Tropicibacter	NA
1098	1097	d:Bacteria(1.0000),p:Proteobacteria(0.9230),c:Deltaproteobacteria(0.9046),o:Myxococcales(0.7503),f:Sandaracinaceae(0.6043),g:uncultured_11491(0.4815)	Bacteria	Proteobacteria	Deltaproteobacteria	Myxococcales	Sandaracinaceae	uncultured_11491	NA
1099	1098	d:Bacteria(1.0000),p:Lentisphaerae(0.9672),c:Oligosphaeria(0.9786),o:Unknown_Order_1002450(0.9826),f:Unknown_Family_1002451(0.9838),g:Unknown_Genus_1000593(0.9753)	Bacteria	Lentisphaerae	Oligosphaeria	Unknown_Order_1002450	Unknown_Family_1002451	Unknown_Genus_1000593	NA
1100	1099	d:Bacteria(1.0000),p:Chloroflexi(0.9790),c:Anaerolineae(0.9825),o:Anaerolineales(0.9879),f:Anaerolineaceae(0.9898),g:uncultured_1395(0.9744)	Bacteria	Chloroflexi	Anaerolineae	Anaerolineales	Anaerolineaceae	uncultured_1395	NA
1101	1100	d:Bacteria(1.0000),p:Latescibacteria(0.9592),c:Unknown_Class_1002406(0.9681),o:Unknown_Order_1002407(0.9745),f:Unknown_Family_1002408(0.9595),g:Unknown_Genus_1000573(0.9736)	Bacteria	Latescibacteria	Unknown_Class_1002406	Unknown_Order_1002407	Unknown_Family_1002408	Unknown_Genus_1000573	NA
1102	1101	d:Bacteria(1.0000),p:Proteobacteria(0.9913),c:Deltaproteobacteria(0.9848),o:Sh765B_TzT_29(0.9834),f:Unknown_Family_1002579(0.9829),g:Unknown_Genus_1000858(0.9780)	Bacteria	Proteobacteria	Deltaproteobacteria	Sh765B_TzT_29	Unknown_Family_1002579	Unknown_Genus_1000858	NA
1103	1102	d:Bacteria(1.0000),p:Planctomycetes(0.9698),c:Planctomycetacia(0.9778),o:Planctomycetales(0.9836),f:Planctomycetaceae(0.9827),g:Rhodopirellula(0.0533)	Bacteria	Planctomycetes	Planctomycetacia	Planctomycetales	Planctomycetaceae	Rhodopirellula	NA
1104	1103	d:Bacteria(1.0000),p:Proteobacteria(0.7342),c:Alphaproteobacteria(0.6688),o:Rhizobiales(0.5481),f:Rhodobiaceae(0.3594),g:Rhodobium(0.0825)	Bacteria	Proteobacteria	Alphaproteobacteria	Rhizobiales	Rhodobiaceae	Rhodobium	NA
1105	1104	d:Bacteria(1.0000),p:Candidate_division_OP3(0.5540),c:Unknown_Class_1002231(0.3870),o:Unknown_Order_1002232(0.2275),f:Unknown_Family_1002233(0.1193),g:Unknown_Genus_1000354(0.0073)	Bacteria	Candidate_division_OP3	Unknown_Class_1002231	Unknown_Order_1002232	Unknown_Family_1002233	Unknown_Genus_1000354	NA
1106	1105	d:Bacteria(1.0000),p:Bacteroidetes(0.7233),c:Sphingobacteriia(0.5957),o:Sphingobacteriales(0.3877),f:Saprospiraceae(0.1668),g:uncultured_1272(0.0061)	Bacteria	Bacteroidetes	Sphingobacteriia	Sphingobacteriales	Saprospiraceae	uncultured_1272	NA
1107	1106	d:Bacteria(1.0000),p:Proteobacteria(0.8169),c:Betaproteobacteria(0.6688),o:Hydrogenophilales(0.3877),f:Hydrogenophilaceae(0.2467),g:uncultured_2998(0.0247)	Bacteria	Proteobacteria	Betaproteobacteria	Hydrogenophilales	Hydrogenophilaceae	uncultured_2998	NA
1108	1107	d:Bacteria(1.0000),p:Planctomycetes(0.9646),c:Planctomycetacia(0.7867),o:Planctomycetales(0.6701),f:Planctomycetaceae(0.5583),g:Pirellula(0.0212)	Bacteria	Planctomycetes	Planctomycetacia	Planctomycetales	Planctomycetaceae	Pirellula	NA
1109	1108	d:Bacteria(1.0000),p:Bacteroidetes(0.9913),c:Sphingobacteriia(0.9848),o:Sphingobacteriales(0.9950),f:Saprospiraceae(0.9829),g:uncultured_1272(0.9739)	Bacteria	Bacteroidetes	Sphingobacteriia	Sphingobacteriales	Saprospiraceae	uncultured_1272	NA
1110	1109	d:Bacteria(1.0000),p:Proteobacteria(0.6647),c:Gammaproteobacteria(0.4405),o:Legionellales(0.2011),f:Coxiellaceae(0.1002),g:Aquicella(0.0061)	Bacteria	Proteobacteria	Gammaproteobacteria	Legionellales	Coxiellaceae	Aquicella	NA
1111	1110	d:Bacteria(1.0000),p:Proteobacteria(0.7638),c:Alphaproteobacteria(0.7396),o:Rhodospirillales(0.5481),f:Rhodospirillaceae(0.3231),g:uncultured_2755(0.0247)	Bacteria	Proteobacteria	Alphaproteobacteria	Rhodospirillales	Rhodospirillaceae	uncultured_2755	NA
1112	1111	d:Bacteria(1.0000),p:Bacteroidetes(0.9678),c:Sphingobacteriia(0.8575),o:Sphingobacteriales(0.7503),f:Saprospiraceae(0.6043),g:uncultured_1272(0.0972)	Bacteria	Bacteroidetes	Sphingobacteriia	Sphingobacteriales	Saprospiraceae	uncultured_1272	NA
1113	1112	d:Bacteria(1.0000),p:Fibrobacteres(0.7125),c:Fibrobacteria(0.6032),o:possible_order_07(0.4230),f:Unknown_Family_1002363(0.2733),g:Unknown_Genus_1000484(0.0283)	Bacteria	Fibrobacteres	Fibrobacteria	possible_order_07	Unknown_Family_1002363	Unknown_Genus_1000484	NA
1114	1113	d:Bacteria(1.0000),p:Lentisphaerae(0.5817),c:SS1_B_03_39(0.1244),o:Unknown_Order_1002459(0.0741),f:Unknown_Family_1002460(0.0243),g:Unknown_Genus_1000599(0.0011)	Bacteria	Lentisphaerae	SS1_B_03_39	Unknown_Order_1002459	Unknown_Family_1002460	Unknown_Genus_1000599	NA
1115	1114	d:Bacteria(1.0000),p:Spirochaetae(0.9840),c:Spirochaetes(0.9835),o:Spirochaetales(0.9909),f:Spirochaetaceae(0.9923),g:Spirochaeta_2(0.9741)	Bacteria	Spirochaetae	Spirochaetes	Spirochaetales	Spirochaetaceae	Spirochaeta_2	NA
1116	1115	d:Bacteria(1.0000),p:Proteobacteria(0.9656),c:Alphaproteobacteria(0.9790),o:Sphingomonadales(0.9821),f:Sphingomonadaceae(0.6504),g:Sphingorhabdus(0.6585)	Bacteria	Proteobacteria	Alphaproteobacteria	Sphingomonadales	Sphingomonadaceae	Sphingorhabdus	NA
1117	1116	d:Bacteria(1.0000),p:Planctomycetes(0.9678),c:Phycisphaerae(0.9302),o:Phycisphaerales(0.8343),f:Phycisphaeraceae(0.8344),g:Urania_1B_19_marine_sediment_group(0.3930)	Bacteria	Planctomycetes	Phycisphaerae	Phycisphaerales	Phycisphaeraceae	Urania_1B_19_marine_sediment_group	NA
1118	1117	d:Bacteria(1.0000),p:Bacteroidetes(0.7288),c:Sphingobacteriia(0.6106),o:Sphingobacteriales(0.4582),f:Chitinophagaceae(0.2999),g:uncultured_1252(0.0283)	Bacteria	Bacteroidetes	Sphingobacteriia	Sphingobacteriales	Chitinophagaceae	uncultured_1252	NA
1119	1118	d:Bacteria(1.0000),p:Proteobacteria(0.8699),c:Deltaproteobacteria(0.8810),o:Desulfobacterales(0.6244),f:Desulfobacteraceae(0.4500),g:uncultured_3138(0.0533)	Bacteria	Proteobacteria	Deltaproteobacteria	Desulfobacterales	Desulfobacteraceae	uncultured_3138	NA
1120	1119	d:Bacteria(1.0000),p:Bacteroidetes(0.8876),c:Bacteroidia(0.7396),o:Bacteroidales(0.6091),f:Porphyromonadaceae(0.4319),g:uncultured_959(0.1411)	Bacteria	Bacteroidetes	Bacteroidia	Bacteroidales	Porphyromonadaceae	uncultured_959	NA
1121	1120	d:Bacteria(1.0000),p:Bacteroidetes(0.7179),c:Sphingobacteriia(0.3870),o:Sphingobacteriales(0.2275),f:WCHB1_69(0.1193),g:Unknown_Genus_1000345(0.0073)	Bacteria	Bacteroidetes	Sphingobacteriia	Sphingobacteriales	WCHB1_69	Unknown_Genus_1000345	NA
1122	1121	d:Bacteria(1.0000),p:Planctomycetes(0.9804),c:Planctomycetacia(0.9775),o:Planctomycetales(0.9832),f:Planctomycetaceae(0.9831),g:Blastopirellula(0.8663)	Bacteria	Planctomycetes	Planctomycetacia	Planctomycetales	Planctomycetaceae	Blastopirellula	NA
1123	1122	d:Bacteria(1.0000),p:Proteobacteria(0.7233),c:Gammaproteobacteria(0.5474),o:Oceanospirillales(0.2819),f:ML617_5J_3(0.1668),g:Unknown_Genus_1000945(0.0140)	Bacteria	Proteobacteria	Gammaproteobacteria	Oceanospirillales	ML617_5J_3	Unknown_Genus_1000945	NA
1124	1123	d:Bacteria(1.0000),p:Proteobacteria(0.9230),c:Gammaproteobacteria(0.7396),o:Order_Incertae_Sedis_3682(0.6091),f:Family_Incertae_Sedis_3683(0.4319),g:Marinicella(0.1411)	Bacteria	Proteobacteria	Gammaproteobacteria	Order_Incertae_Sedis_3682	Family_Incertae_Sedis_3683	Marinicella	NA
1125	1124	d:Bacteria(1.0000),p:Proteobacteria(0.6094),c:Alphaproteobacteria(0.4939),o:Rickettsiales(0.2011),f:SM2D12(0.1002),g:Unknown_Genus_1000734(0.0061)	Bacteria	Proteobacteria	Alphaproteobacteria	Rickettsiales	SM2D12	Unknown_Genus_1000734	NA
1126	1125	d:Bacteria(1.0000),p:Proteobacteria(0.9571),c:Deltaproteobacteria(0.9573),o:Bdellovibrionales(0.9707),f:Bacteriovoracaceae(0.9283),g:uncultured_3097(0.1264)	Bacteria	Proteobacteria	Deltaproteobacteria	Bdellovibrionales	Bacteriovoracaceae	uncultured_3097	NA
1127	1126	d:Bacteria(1.0000),p:Bacteroidetes(0.9949),c:Flavobacteriia(0.9775),o:Flavobacteriales(0.9832),f:Cryomorphaceae(0.9831),g:Owenweeksia(0.9772)	Bacteria	Bacteroidetes	Flavobacteriia	Flavobacteriales	Cryomorphaceae	Owenweeksia	NA
1128	1127	d:Bacteria(1.0000),p:Planctomycetes(0.9550),c:OM190(0.9046),o:Unknown_Order_1002492(0.8063),f:Unknown_Family_1002493(0.7884),g:Unknown_Genus_1000622(0.8429)	Bacteria	Planctomycetes	OM190	Unknown_Order_1002492	Unknown_Family_1002493	Unknown_Genus_1000622	NA
1129	1128	d:Bacteria(1.0000),p:Bacteroidetes(0.9731),c:Sphingobacteriia(0.9464),o:Sphingobacteriales(0.9462),f:Saprospiraceae(0.9179),g:Rubidimonas(0.5700)	Bacteria	Bacteroidetes	Sphingobacteriia	Sphingobacteriales	Saprospiraceae	Rubidimonas	NA
1130	1129	d:Bacteria(1.0000),p:Proteobacteria(0.9603),c:Deltaproteobacteria(0.9681),o:Bdellovibrionales(0.9733),f:Bdellovibrionaceae(0.9491),g:Bdellovibrio(0.9734)	Bacteria	Proteobacteria	Deltaproteobacteria	Bdellovibrionales	Bdellovibrionaceae	Bdellovibrio	NA
1131	1130	d:Bacteria(1.0000),p:Cyanobacteria(0.6924),c:Melainabacteria(0.5957),o:Vampirovibrionales(0.3877),f:Unknown_Family_1002343(0.2467),g:Unknown_Genus_1000453(0.0247)	Bacteria	Cyanobacteria	Melainabacteria	Vampirovibrionales	Unknown_Family_1002343	Unknown_Genus_1000453	NA
1132	1131	d:Bacteria(1.0000),p:Planctomycetes(0.9840),c:Planctomycetacia(0.9835),o:Planctomycetales(0.9909),f:Planctomycetaceae(0.9923),g:uncultured_2371(0.9601)	Bacteria	Planctomycetes	Planctomycetacia	Planctomycetales	Planctomycetaceae	uncultured_2371	NA
1133	1132	d:Bacteria(1.0000),p:Proteobacteria(0.7152),c:Gammaproteobacteria(0.3870),o:Chromatiales(0.2275),f:Granulosicoccaceae(0.1193),g:Granulosicoccus(0.0073)	Bacteria	Proteobacteria	Gammaproteobacteria	Chromatiales	Granulosicoccaceae	Granulosicoccus	NA
1134	1133	d:Bacteria(1.0000),p:Bacteroidetes(0.9804),c:Flavobacteriia(0.9627),o:Flavobacteriales(0.9733),f:Cryomorphaceae(0.9075),g:Owenweeksia(0.9367)	Bacteria	Bacteroidetes	Flavobacteriia	Flavobacteriales	Cryomorphaceae	Owenweeksia	NA
1135	1134	d:Bacteria(1.0000),p:Proteobacteria(0.9711),c:Deltaproteobacteria(0.9775),o:Desulfobacterales(0.9834),f:Desulfobulbaceae(0.9831),g:Desulfurivibrio(0.9741)	Bacteria	Proteobacteria	Deltaproteobacteria	Desulfobacterales	Desulfobulbaceae	Desulfurivibrio	NA
1136	1135	d:Bacteria(1.0000),p:Tenericutes(0.4987),c:Mollicutes(0.2800),o:DMI(0.1219),f:Unknown_Family_1002674(0.0428),g:Unknown_Genus_1001013(0.0022)	Bacteria	Tenericutes	Mollicutes	DMI	Unknown_Family_1002674	Unknown_Genus_1001013	NA
1137	1136	d:Bacteria(1.0000),p:Actinobacteria(0.7638),c:Acidimicrobiia(0.6403),o:Acidimicrobiales(0.5634),f:Sva0996_marine_group(0.2467),g:Unknown_Genus_1000185(0.0247)	Bacteria	Actinobacteria	Acidimicrobiia	Acidimicrobiales	Sva0996_marine_group	Unknown_Genus_1000185	NA
1138	1137	d:Bacteria(1.0000),p:Bacteroidetes(0.8876),c:Sphingobacteriia(0.7396),o:Sphingobacteriales(0.6396),f:Saprospiraceae(0.4681),g:uncultured_1272(0.0679)	Bacteria	Bacteroidetes	Sphingobacteriia	Sphingobacteriales	Saprospiraceae	uncultured_1272	NA
1139	1138	d:Bacteria(1.0000),p:Proteobacteria(0.9764),c:Gammaproteobacteria(0.9356),o:Xanthomonadales(0.8343),f:uncultured_3830(0.6043),g:Unknown_Genus_1000986(0.5700)	Bacteria	Proteobacteria	Gammaproteobacteria	Xanthomonadales	uncultured_3830	Unknown_Genus_1000986	NA
1140	1139	d:Bacteria(1.0000),p:Proteobacteria(0.9582),c:Alphaproteobacteria(0.9627),o:Rhodobacterales(0.8903),f:Rhodobacteraceae(0.8971),g:Labrenzia(0.8429)	Bacteria	Proteobacteria	Alphaproteobacteria	Rhodobacterales	Rhodobacteraceae	Labrenzia	NA
1141	1140	d:Bacteria(1.0000),p:Proteobacteria(0.9840),c:Alphaproteobacteria(0.9778),o:DB1_14(0.9826),f:Unknown_Family_1002533(0.9838),g:Unknown_Genus_1000663(0.9753)	Bacteria	Proteobacteria	Alphaproteobacteria	DB1_14	Unknown_Family_1002533	Unknown_Genus_1000663	NA
1142	1141	d:Bacteria(1.0000),p:Proteobacteria(0.9731),c:Gammaproteobacteria(0.8339),o:Order_Incertae_Sedis_3682(0.6244),f:Family_Incertae_Sedis_3683(0.4500),g:Marinicella(0.2159)	Bacteria	Proteobacteria	Gammaproteobacteria	Order_Incertae_Sedis_3682	Family_Incertae_Sedis_3683	Marinicella	NA
1143	1142	d:Bacteria(1.0000),p:Proteobacteria(0.9718),c:Gammaproteobacteria(0.9410),o:Alteromonadales(0.8343),f:Alteromonadaceae(0.8344),g:Glaciecola(0.0679)	Bacteria	Proteobacteria	Gammaproteobacteria	Alteromonadales	Alteromonadaceae	Glaciecola	NA
1144	1143	d:Bacteria(1.0000),p:Proteobacteria(0.9678),c:Gammaproteobacteria(0.9782),o:Oceanospirillales(0.9821),f:Halomonadaceae(0.9841),g:Cobetia(0.9731)	Bacteria	Proteobacteria	Gammaproteobacteria	Oceanospirillales	Halomonadaceae	Cobetia	NA
1145	1144	d:Bacteria(1.0000),p:Bacteroidetes(0.8346),c:Bacteroidia(0.6924),o:Bacteroidales(0.6091),f:Marinilabiaceae(0.4319),g:uncultured_939(0.1264)	Bacteria	Bacteroidetes	Bacteroidia	Bacteroidales	Marinilabiaceae	uncultured_939	NA
1146	1145	d:Bacteria(1.0000),p:Bacteroidetes(0.9592),c:Bacteroidia(0.6477),o:Bacteroidales(0.5786),f:Porphyromonadaceae(0.3956),g:Odoribacter(0.0825)	Bacteria	Bacteroidetes	Bacteroidia	Bacteroidales	Porphyromonadaceae	Odoribacter	NA
1147	1146	d:Bacteria(1.0000),p:Proteobacteria(0.9691),c:Gammaproteobacteria(0.9790),o:Oceanospirillales(0.9809),f:SS1_B_06_26(0.9843),g:Unknown_Genus_1000953(0.9749)	Bacteria	Proteobacteria	Gammaproteobacteria	Oceanospirillales	SS1_B_06_26	Unknown_Genus_1000953	NA
1148	1147	d:Bacteria(1.0000),p:Candidate_division_OP3(0.9711),c:Unknown_Class_1002231(0.9785),o:Unknown_Order_1002232(0.9841),f:Unknown_Family_1002233(0.9822),g:Unknown_Genus_1000354(0.9805)	Bacteria	Candidate_division_OP3	Unknown_Class_1002231	Unknown_Order_1002232	Unknown_Family_1002233	Unknown_Genus_1000354	NA
1149	1148	d:Bacteria(1.0000),p:Planctomycetes(0.9614),c:OM190(0.9735),o:Unknown_Order_1002492(0.9758),f:Unknown_Family_1002493(0.9699),g:Unknown_Genus_1000622(0.9739)	Bacteria	Planctomycetes	OM190	Unknown_Order_1002492	Unknown_Family_1002493	Unknown_Genus_1000622	NA
1150	1149	d:Bacteria(1.0000),p:Elusimicrobia(0.4987),c:Elusimicrobia(0.2800),o:Lineage_IIa(0.0741),f:Unknown_Family_1002354(0.0243),g:Unknown_Genus_1000463(0.0011)	Bacteria	Elusimicrobia	Elusimicrobia	Lineage_IIa	Unknown_Family_1002354	Unknown_Genus_1000463	NA
1151	1150	d:Bacteria(1.0000),p:Proteobacteria(0.9665),c:Alphaproteobacteria(0.9786),o:Kordiimonadales(0.8343),f:Kordiimonadaceae(0.8344),g:Kordiimonas(0.8663)	Bacteria	Proteobacteria	Alphaproteobacteria	Kordiimonadales	Kordiimonadaceae	Kordiimonas	NA
1152	1151	d:Bacteria(1.0000),p:Cyanobacteria(0.5817),c:Chloroplast(0.4405),o:Unknown_Order_1002334(0.2539),f:Unknown_Family_1002335(0.1402),g:Unknown_Genus_1000441(0.0104)	Bacteria	Cyanobacteria	Chloroplast	Unknown_Order_1002334	Unknown_Family_1002335	Unknown_Genus_1000441	NA
1153	1152	d:Bacteria(1.0000),p:Proteobacteria(0.5263),c:Alphaproteobacteria(0.3335),o:Rhizobiales(0.1747),f:Phyllobacteriaceae(0.0619),g:Thermovum(0.0022)	Bacteria	Proteobacteria	Alphaproteobacteria	Rhizobiales	Phyllobacteriaceae	Thermovum	NA
1154	1153	d:Bacteria(1.0000),p:Bacteroidetes(0.8169),c:Sphingobacteriia(0.6688),o:Sphingobacteriales(0.5939),f:Saprospiraceae(0.3956),g:Phaeodactylibacter(0.0176)	Bacteria	Bacteroidetes	Sphingobacteriia	Sphingobacteriales	Saprospiraceae	Phaeodactylibacter	NA
1155	1154	d:Bacteria(1.0000),p:Gracilibacteria(0.9770),c:Unknown_Class_1002391(0.9815),o:Unknown_Order_1002392(0.9859),f:Unknown_Family_1002393(0.9872),g:Unknown_Genus_1000568(0.9878)	Bacteria	Gracilibacteria	Unknown_Class_1002391	Unknown_Order_1002392	Unknown_Family_1002393	Unknown_Genus_1000568	NA
1156	1155	d:Bacteria(1.0000),p:Bacteroidetes(0.7152),c:Sphingobacteriia(0.3870),o:Sphingobacteriales(0.2275),f:Chitinophagaceae(0.1193),g:uncultured_1252(0.0073)	Bacteria	Bacteroidetes	Sphingobacteriia	Sphingobacteriales	Chitinophagaceae	uncultured_1252	NA
1157	1156	d:Bacteria(1.0000),p:Lentisphaerae(0.7288),c:Oligosphaeria(0.3870),o:Unknown_Order_1002450(0.2275),f:Unknown_Family_1002451(0.1193),g:Unknown_Genus_1000593(0.0073)	Bacteria	Lentisphaerae	Oligosphaeria	Unknown_Order_1002450	Unknown_Family_1002451	Unknown_Genus_1000593	NA
1158	1157	d:Archaea(0.9552),p:Woesearchaeota__DHVEG_6_(0.7233),c:Unknown_Class_1002110(0.6329),o:Unknown_Order_1002111(0.5481),f:Unknown_Family_1002112(0.3594),g:Unknown_Genus_1000128(0.0825)	Archaea	Woesearchaeota__DHVEG_6_	Unknown_Class_1002110	Unknown_Order_1002111	Unknown_Family_1002112	Unknown_Genus_1000128	NA
1159	1158	d:Bacteria(1.0000),p:Planctomycetes(0.9691),c:Planctomycetacia(0.9356),o:Planctomycetales(0.8903),f:Planctomycetaceae(0.8971),g:Pir4_lineage(0.0679)	Bacteria	Planctomycetes	Planctomycetacia	Planctomycetales	Planctomycetaceae	Pir4_lineage	NA
1160	1159	d:Bacteria(1.0000),p:Firmicutes(0.7125),c:Clostridia(0.5957),o:Clostridiales(0.3877),f:Lachnospiraceae(0.1193),g:Tyzzerella_3(0.0048)	Bacteria	Firmicutes	Clostridia	Clostridiales	Lachnospiraceae	Tyzzerella_3	NA
1161	1160	d:Bacteria(1.0000),p:Proteobacteria(0.7288),c:Alphaproteobacteria(0.6254),o:Rickettsiales(0.3877),f:AKIW1012(0.1668),g:Unknown_Genus_1000720(0.0140)	Bacteria	Proteobacteria	Alphaproteobacteria	Rickettsiales	AKIW1012	Unknown_Genus_1000720	NA
1162	1161	d:Bacteria(1.0000),p:Bacteroidetes(0.7992),c:Flavobacteriia(0.6924),o:Flavobacteriales(0.6091),f:Cryomorphaceae(0.4319),g:Crocinitomix(0.0825)	Bacteria	Bacteroidetes	Flavobacteriia	Flavobacteriales	Cryomorphaceae	Crocinitomix	NA
1163	1162	d:Bacteria(1.0000),p:Firmicutes(0.4987),c:Bacilli(0.2266),o:Bacillales(0.1219),f:Bacillaceae(0.0428),g:Bacillus(0.0022)	Bacteria	Firmicutes	Bacilli	Bacillales	Bacillaceae	Bacillus	NA
1164	1163	d:Bacteria(0.2029),p:Acidobacteria(0.0178),c:Acidobacteria(0.0116),o:Subgroup_4(0.0028),f:Unknown_Family_365(0.0014),g:Blastocatella(0.0001)	Bacteria	Acidobacteria	Acidobacteria	Subgroup_4	Unknown_Family_365	Blastocatella	NA
1165	1164	d:Bacteria(1.0000),p:Bacteroidetes(0.6371),c:Cytophagia(0.1849),o:Cytophagales(0.1219),f:Flammeovirgaceae(0.0428),g:uncultured_1059(0.0022)	Bacteria	Bacteroidetes	Cytophagia	Cytophagales	Flammeovirgaceae	uncultured_1059	NA
1166	1165	d:Bacteria(1.0000),p:Proteobacteria(0.7815),c:Betaproteobacteria(0.6477),o:Burkholderiales(0.3524),f:Comamonadaceae(0.2201),g:Variovorax(0.0176)	Bacteria	Proteobacteria	Betaproteobacteria	Burkholderiales	Comamonadaceae	Variovorax	NA
1167	1166	d:Bacteria(1.0000),p:Bacteroidetes(0.7342),c:Sphingobacteriia(0.6032),o:Sphingobacteriales(0.4230),f:Chitinophagaceae(0.2733),g:uncultured_1252(0.0283)	Bacteria	Bacteroidetes	Sphingobacteriia	Sphingobacteriales	Chitinophagaceae	uncultured_1252	NA
1168	1167	d:Bacteria(1.0000),p:Proteobacteria(0.9724),c:Deltaproteobacteria(0.9788),o:Desulfobacterales(0.9836),f:Desulfobacteraceae(0.9827),g:Desulfofrigus(0.6585)	Bacteria	Proteobacteria	Deltaproteobacteria	Desulfobacterales	Desulfobacteraceae	Desulfofrigus	NA
1169	1168	d:Bacteria(1.0000),p:Planctomycetes(0.9582),c:OM190(0.9464),o:Unknown_Order_1002492(0.9462),f:Unknown_Family_1002493(0.9179),g:Unknown_Genus_1000622(0.9601)	Bacteria	Planctomycetes	OM190	Unknown_Order_1002492	Unknown_Family_1002493	Unknown_Genus_1000622	NA
1170	1169	d:Bacteria(1.0000),p:Bacteroidetes(0.9230),c:Cytophagia(0.9302),o:Order_II(0.8623),f:Rhodothermaceae(0.8804),g:uncultured_1069(0.4815)	Bacteria	Bacteroidetes	Cytophagia	Order_II	Rhodothermaceae	uncultured_1069	NA
1171	1170	d:Bacteria(1.0000),p:Bacteroidetes(0.9672),c:Cytophagia(0.9681),o:Cytophagales(0.9745),f:Flammeovirgaceae(0.9283),g:Marinoscillum(0.9729)	Bacteria	Bacteroidetes	Cytophagia	Cytophagales	Flammeovirgaceae	Marinoscillum	NA
1172	1171	d:Bacteria(1.0000),p:Bacteroidetes(0.7815),c:Sphingobacteriia(0.6924),o:Sphingobacteriales(0.6091),f:Saprospiraceae(0.3956),g:Phaeodactylibacter(0.0247)	Bacteria	Bacteroidetes	Sphingobacteriia	Sphingobacteriales	Saprospiraceae	Phaeodactylibacter	NA
1173	1172	d:Bacteria(1.0000),p:Bacteroidetes(0.9406),c:Cytophagia(0.9302),o:Order_II(0.8343),f:Rhodothermaceae(0.8344),g:uncultured_1069(0.3044)	Bacteria	Bacteroidetes	Cytophagia	Order_II	Rhodothermaceae	uncultured_1069	NA
1174	1173	d:Bacteria(1.0000),p:Bacteroidetes(0.5540),c:Cytophagia(0.1849),o:Cytophagales(0.1219),f:Flammeovirgaceae(0.0428),g:Unknown_Genus_1000296(0.0022)	Bacteria	Bacteroidetes	Cytophagia	Cytophagales	Flammeovirgaceae	Unknown_Genus_1000296	NA
1175	1174	d:Bacteria(1.0000),p:Candidate_division_OP3(0.9603),c:Unknown_Class_1002231(0.9735),o:Unknown_Order_1002232(0.9758),f:Unknown_Family_1002233(0.9699),g:Unknown_Genus_1000354(0.9739)	Bacteria	Candidate_division_OP3	Unknown_Class_1002231	Unknown_Order_1002232	Unknown_Family_1002233	Unknown_Genus_1000354	NA
1176	1175	d:Bacteria(0.9802),p:Firmicutes(0.2393),c:Bacilli(0.0650),o:Lactobacillales(0.0232),f:Lactobacillaceae(0.0084),g:Lactobacillus(0.0005)	Bacteria	Firmicutes	Bacilli	Lactobacillales	Lactobacillaceae	Lactobacillus	NA
1177	1176	d:Bacteria(1.0000),p:Proteobacteria(0.7206),c:Deltaproteobacteria(0.6254),o:Oligoflexales(0.4582),f:Oligoflexaceae(0.2999),g:Unknown_Genus_1000854(0.0386)	Bacteria	Proteobacteria	Deltaproteobacteria	Oligoflexales	Oligoflexaceae	Unknown_Genus_1000854	NA
1178	1177	d:Bacteria(1.0000),p:Proteobacteria(0.7315),c:Gammaproteobacteria(0.6329),o:Cellvibrionales(0.4230),f:Cellvibrionaceae(0.2733),g:Saccharophagus(0.0247)	Bacteria	Proteobacteria	Gammaproteobacteria	Cellvibrionales	Cellvibrionaceae	Saccharophagus	NA
1179	1178	d:Bacteria(1.0000),p:Chloroflexi(0.9230),c:Anaerolineae(0.7867),o:Anaerolineales(0.6701),f:Anaerolineaceae(0.5583),g:uncultured_1395(0.1118)	Bacteria	Chloroflexi	Anaerolineae	Anaerolineales	Anaerolineaceae	uncultured_1395	NA
1180	1179	d:Bacteria(1.0000),p:Proteobacteria(1.0000),c:Gammaproteobacteria(0.9778),o:Oceanospirillales(0.9836),f:SAR86_clade(0.9831),g:Unknown_Genus_1000950(0.9772)	Bacteria	Proteobacteria	Gammaproteobacteria	Oceanospirillales	SAR86_clade	Unknown_Genus_1000950	NA
1181	1180	d:Bacteria(1.0000),p:Bacteroidetes(0.9705),c:Flavobacteriia(0.9775),o:Flavobacteriales(0.9832),f:Cryomorphaceae(0.9834),g:Fluviicola(0.9749)	Bacteria	Bacteroidetes	Flavobacteriia	Flavobacteriales	Cryomorphaceae	Fluviicola	NA
1182	1181	d:Bacteria(1.0000),p:Proteobacteria(0.9877),c:Deltaproteobacteria(0.9786),o:Desulfovibrionales(0.9826),f:Desulfovibrionaceae(0.9387),g:Desulfovibrio(0.9731)	Bacteria	Proteobacteria	Deltaproteobacteria	Desulfovibrionales	Desulfovibrionaceae	Desulfovibrio	NA
1183	1182	d:Bacteria(1.0000),p:Planctomycetes(0.9751),c:Planctomycetacia(0.9805),o:Planctomycetales(0.9853),f:Planctomycetaceae(0.9846),g:Blastopirellula(0.6585)	Bacteria	Planctomycetes	Planctomycetacia	Planctomycetales	Planctomycetaceae	Blastopirellula	NA
1184	1183	d:Bacteria(1.0000),p:Cyanobacteria(0.7315),c:Chloroplast(0.6688),o:Unknown_Order_1002334(0.5939),f:Unknown_Family_1002335(0.4137),g:Unknown_Genus_1000441(0.1264)	Bacteria	Cyanobacteria	Chloroplast	Unknown_Order_1002334	Unknown_Family_1002335	Unknown_Genus_1000441	NA
1185	1184	d:Bacteria(0.7060),p:Latescibacteria(0.2393),c:Unknown_Class_1002406(0.0942),o:Unknown_Order_1002407(0.0501),f:Unknown_Family_1002408(0.0173),g:Unknown_Genus_1000573(0.0008)	Bacteria	Latescibacteria	Unknown_Class_1002406	Unknown_Order_1002407	Unknown_Family_1002408	Unknown_Genus_1000573	NA
1186	1185	d:Bacteria(1.0000),p:Bacteroidetes(0.9550),c:Bacteroidia(0.8575),o:Bacteroidales(0.7503),f:Marinilabiaceae(0.6964),g:uncultured_939(0.5700)	Bacteria	Bacteroidetes	Bacteroidia	Bacteroidales	Marinilabiaceae	uncultured_939	NA
1187	1186	d:Bacteria(1.0000),p:Gracilibacteria(0.9731),c:Unknown_Class_1002391(0.9795),o:Unknown_Order_1002392(0.9847),f:Unknown_Family_1002393(0.9821),g:Unknown_Genus_1000568(0.9829)	Bacteria	Gracilibacteria	Unknown_Class_1002391	Unknown_Order_1002392	Unknown_Family_1002393	Unknown_Genus_1000568	NA
1188	1187	d:Bacteria(1.0000),p:Bacteroidetes(0.5540),c:Bacteroidia(0.1546),o:Bacteroidales(0.0980),f:Marinilabiaceae(0.0312),g:uncultured_939(0.0014)	Bacteria	Bacteroidetes	Bacteroidia	Bacteroidales	Marinilabiaceae	uncultured_939	NA
1189	1188	d:Bacteria(1.0000),p:Bacteroidetes(0.5263),c:Sphingobacteriia(0.1546),o:Sphingobacteriales(0.0980),f:Chitinophagaceae(0.0312),g:uncultured_1252(0.0014)	Bacteria	Bacteroidetes	Sphingobacteriia	Sphingobacteriales	Chitinophagaceae	uncultured_1252	NA
1190	1189	d:Bacteria(1.0000),p:Bacteroidetes(0.4987),c:Flavobacteriia(0.2800),o:Flavobacteriales(0.1747),f:Flavobacteriaceae(0.0428),g:Aureimarina(0.0011)	Bacteria	Bacteroidetes	Flavobacteriia	Flavobacteriales	Flavobacteriaceae	Aureimarina	NA
1191	1190	d:Bacteria(1.0000),p:Planctomycetes(0.9705),c:Planctomycetacia(0.9356),o:Planctomycetales(0.8903),f:Planctomycetaceae(0.8971),g:Rhodopirellula(0.0533)	Bacteria	Planctomycetes	Planctomycetacia	Planctomycetales	Planctomycetaceae	Rhodopirellula	NA
1192	1191	d:Bacteria(1.0000),p:Proteobacteria(0.9550),c:Gammaproteobacteria(0.7396),o:Xanthomonadales(0.6396),f:JTB255_marine_benthic_group(0.3956),g:Unknown_Genus_1000984(0.1118)	Bacteria	Proteobacteria	Gammaproteobacteria	Xanthomonadales	JTB255_marine_benthic_group	Unknown_Genus_1000984	NA
1193	1192	d:Bacteria(1.0000),p:Proteobacteria(0.7206),c:Gammaproteobacteria(0.6180),o:Cellvibrionales(0.2819),f:Porticoccaceae(0.1668),g:C1_B045(0.0140)	Bacteria	Proteobacteria	Gammaproteobacteria	Cellvibrionales	Porticoccaceae	C1_B045	NA
1194	1193	d:Bacteria(1.0000),p:Proteobacteria(0.7462),c:Alphaproteobacteria(0.7160),o:Parvularculales(0.5288),f:Parvularculaceae(0.3412),g:Parvularcula(0.0679)	Bacteria	Proteobacteria	Alphaproteobacteria	Parvularculales	Parvularculaceae	Parvularcula	NA
1195	1194	d:Bacteria(1.0000),p:Proteobacteria(0.9665),c:Gammaproteobacteria(0.9786),o:Oceanospirillales(0.9783),f:Oceanospirillaceae(0.9848),g:Litoribacillus(0.9739)	Bacteria	Proteobacteria	Gammaproteobacteria	Oceanospirillales	Oceanospirillaceae	Litoribacillus	NA
1196	1195	d:Bacteria(1.0000),p:Proteobacteria(0.9685),c:Alphaproteobacteria(0.9775),o:DB1_14(0.9821),f:Unknown_Family_1002533(0.9841),g:Unknown_Genus_1000663(0.9751)	Bacteria	Proteobacteria	Alphaproteobacteria	DB1_14	Unknown_Family_1002533	Unknown_Genus_1000663	NA
1197	1196	d:Bacteria(1.0000),p:Proteobacteria(0.9804),c:Alphaproteobacteria(0.9828),o:DB1_14(0.9828),f:Unknown_Family_1002533(0.9836),g:Unknown_Genus_1000663(0.9756)	Bacteria	Proteobacteria	Alphaproteobacteria	DB1_14	Unknown_Family_1002533	Unknown_Genus_1000663	NA
1198	1197	d:Bacteria(1.0000),p:Proteobacteria(0.8522),c:Alphaproteobacteria(0.8575),o:Rhizobiales(0.5634),f:Phyllobacteriaceae(0.3775),g:Aquamicrobium(0.0825)	Bacteria	Proteobacteria	Alphaproteobacteria	Rhizobiales	Phyllobacteriaceae	Aquamicrobium	NA
1199	1198	d:Bacteria(0.2575),p:Saccharibacteria(0.0261),c:Unknown_Class_1002656(0.0170),o:Unknown_Order_1002657(0.0041),f:Unknown_Family_1002658(0.0020),g:Unknown_Genus_1001000(0.0002)	Bacteria	Saccharibacteria	Unknown_Class_1002656	Unknown_Order_1002657	Unknown_Family_1002658	Unknown_Genus_1001000	NA
1200	1199	d:Bacteria(1.0000),p:Bacteroidetes(0.9665),c:Sphingobacteriia(0.8103),o:Sphingobacteriales(0.6943),f:Saprospiraceae(0.5123),g:uncultured_1272(0.0679)	Bacteria	Bacteroidetes	Sphingobacteriia	Sphingobacteriales	Saprospiraceae	uncultured_1272	NA
1201	1200	d:Bacteria(1.0000),p:Proteobacteria(0.9230),c:Alphaproteobacteria(0.9302),o:OCS116_clade(0.6244),f:Unknown_Family_1002537(0.4500),g:Unknown_Genus_1000667(0.2159)	Bacteria	Proteobacteria	Alphaproteobacteria	OCS116_clade	Unknown_Family_1002537	Unknown_Genus_1000667	NA
1202	1201	d:Bacteria(1.0000),p:Proteobacteria(0.9895),c:Deltaproteobacteria(0.9845),o:Desulfobacterales(0.9796),f:Desulfobacteraceae(0.9845),g:uncultured_3138(0.9729)	Bacteria	Proteobacteria	Deltaproteobacteria	Desulfobacterales	Desulfobacteraceae	uncultured_3138	NA
1203	1202	d:Bacteria(1.0000),p:Bacteroidetes(0.6924),c:Cytophagia(0.5883),o:Order_II(0.3524),f:Rhodothermaceae(0.2201),g:uncultured_1069(0.0061)	Bacteria	Bacteroidetes	Cytophagia	Order_II	Rhodothermaceae	uncultured_1069	NA
1204	1203	d:Bacteria(0.9802),p:Chloroflexi(0.2393),c:uncultured(0.0609),o:Unknown_Order_1002295(0.0232),f:Unknown_Family_1002296(0.0084),g:Unknown_Genus_1000423(0.0005)	Bacteria	Chloroflexi	uncultured	Unknown_Order_1002295	Unknown_Family_1002296	Unknown_Genus_1000423	NA
1205	1204	d:Bacteria(1.0000),p:Firmicutes(0.9406),c:Clostridia(0.8339),o:Clostridiales(0.7223),f:Ruminococcaceae(0.6504),g:Acetivibrio(0.0825)	Bacteria	Firmicutes	Clostridia	Clostridiales	Ruminococcaceae	Acetivibrio	NA
1206	1205	d:Bacteria(1.0000),p:Planctomycetes(0.9764),c:Planctomycetacia(0.9812),o:Planctomycetales(0.9857),f:Planctomycetaceae(0.9863),g:Rhodopirellula(0.8429)	Bacteria	Planctomycetes	Planctomycetacia	Planctomycetales	Planctomycetaceae	Rhodopirellula	NA
1207	1206	d:Bacteria(1.0000),p:PAUC34f(0.2393),c:Unknown_Class_1002479(0.0942),o:Unknown_Order_1002480(0.0501),f:Unknown_Family_1002481(0.0173),g:Unknown_Genus_1000616(0.0008)	Bacteria	PAUC34f	Unknown_Class_1002479	Unknown_Order_1002480	Unknown_Family_1002481	Unknown_Genus_1000616	NA
1208	1207	d:Bacteria(1.0000),p:Proteobacteria(0.9858),c:Deltaproteobacteria(0.9838),o:Sh765B_TzT_29(0.9809),f:Unknown_Family_1002579(0.9843),g:Unknown_Genus_1000858(0.9749)	Bacteria	Proteobacteria	Deltaproteobacteria	Sh765B_TzT_29	Unknown_Family_1002579	Unknown_Genus_1000858	NA
1209	1208	d:Bacteria(1.0000),p:Bacteroidetes(0.9968),c:Cytophagia(0.9936),o:Cytophagales(0.9980),f:Cyclobacteriaceae(0.9836),g:Unknown_Genus_1000294(0.5700)	Bacteria	Bacteroidetes	Cytophagia	Cytophagales	Cyclobacteriaceae	Unknown_Genus_1000294	NA
1210	1209	d:Bacteria(1.0000),p:Proteobacteria(0.6371),c:Gammaproteobacteria(0.3335),o:Xanthomonadales(0.1747),f:uncultured_3830(0.0810),g:Unknown_Genus_1000986(0.0048)	Bacteria	Proteobacteria	Gammaproteobacteria	Xanthomonadales	uncultured_3830	Unknown_Genus_1000986	NA
1211	1210	d:Bacteria(1.0000),p:Spirochaetae(0.7179),c:Spirochaetes(0.6180),o:Spirochaetales(0.4935),f:Spirochaetaceae(0.3231),g:Spirochaeta_2(0.0073)	Bacteria	Spirochaetae	Spirochaetes	Spirochaetales	Spirochaetaceae	Spirochaeta_2	NA
1212	1211	d:Bacteria(1.0000),p:Proteobacteria(0.8876),c:Betaproteobacteria(0.7631),o:Burkholderiales(0.4935),f:Burkholderiaceae(0.3231),g:Limnobacter(0.0386)	Bacteria	Proteobacteria	Betaproteobacteria	Burkholderiales	Burkholderiaceae	Limnobacter	NA
1213	1212	d:Bacteria(1.0000),p:Bacteroidetes(0.9230),c:Sphingobacteriia(0.7160),o:Sphingobacteriales(0.6244),f:WCHB1_69(0.4500),g:Unknown_Genus_1000345(0.2159)	Bacteria	Bacteroidetes	Sphingobacteriia	Sphingobacteriales	WCHB1_69	Unknown_Genus_1000345	NA
1214	1213	d:Bacteria(1.0000),p:Spirochaetae(0.9777),c:Spirochaetes(0.9818),o:Spirochaetales(0.9862),f:Spirochaetaceae(0.9880),g:Spirochaeta_2(0.9886)	Bacteria	Spirochaetae	Spirochaetes	Spirochaetales	Spirochaetaceae	Spirochaeta_2	NA
1215	1214	d:Bacteria(0.8805),p:Planctomycetes(0.1706),c:OM190(0.0527),o:Unknown_Order_1002492(0.0192),f:Unknown_Family_1002493(0.0072),g:Unknown_Genus_1000622(0.0004)	Bacteria	Planctomycetes	OM190	Unknown_Order_1002492	Unknown_Family_1002493	Unknown_Genus_1000622	NA
1216	1215	d:Bacteria(1.0000),p:Proteobacteria(0.7125),c:Alphaproteobacteria(0.5957),o:Rickettsiales(0.2011),f:LWSR_14(0.1002),g:Unknown_Genus_1000726(0.0061)	Bacteria	Proteobacteria	Alphaproteobacteria	Rickettsiales	LWSR_14	Unknown_Genus_1000726	NA
1217	1216	d:Bacteria(1.0000),p:Proteobacteria(0.2920),c:Gammaproteobacteria(0.0942),o:Legionellales(0.0262),f:Legionellaceae(0.0103),g:Legionella(0.0006)	Bacteria	Proteobacteria	Gammaproteobacteria	Legionellales	Legionellaceae	Legionella	NA
1218	1217	d:Bacteria(1.0000),p:Chloroflexi(0.3973),c:uncultured(0.1244),o:Unknown_Order_1002295(0.0741),f:Unknown_Family_1002296(0.0243),g:Unknown_Genus_1000423(0.0011)	Bacteria	Chloroflexi	uncultured	Unknown_Order_1002295	Unknown_Family_1002296	Unknown_Genus_1000423	NA
1219	1218	d:Bacteria(1.0000),p:Proteobacteria(0.6924),c:Gammaproteobacteria(0.5474),o:Chromatiales(0.2275),f:Chromatiaceae(0.1193),g:Nitrosococcus(0.0073)	Bacteria	Proteobacteria	Gammaproteobacteria	Chromatiales	Chromatiaceae	Nitrosococcus	NA
1220	1219	d:Bacteria(1.0000),p:Planctomycetes(0.8169),c:OM190(0.7867),o:Unknown_Order_1002492(0.6701),f:Unknown_Family_1002493(0.5583),g:Unknown_Genus_1000622(0.4815)	Bacteria	Planctomycetes	OM190	Unknown_Order_1002492	Unknown_Family_1002493	Unknown_Genus_1000622	NA
1221	1220	d:Bacteria(1.0000),p:Chloroflexi(0.7638),c:Caldilineae(0.6403),o:Caldilineales(0.5634),f:Caldilineaceae(0.3775),g:uncultured_1406(0.0247)	Bacteria	Chloroflexi	Caldilineae	Caldilineales	Caldilineaceae	uncultured_1406	NA
1222	1221	d:Bacteria(1.0000),p:Proteobacteria(0.9840),c:Alphaproteobacteria(0.9835),o:SAR11_clade(0.9909),f:Unknown_Family_1002542(0.6504),g:Unknown_Genus_1000739(0.6585)	Bacteria	Proteobacteria	Alphaproteobacteria	SAR11_clade	Unknown_Family_1002542	Unknown_Genus_1000739	NA
1223	1222	d:Bacteria(1.0000),p:Verrucomicrobia(1.0000),c:Verrucomicrobiae(0.9785),o:Verrucomicrobiales(0.9841),f:DEV007(0.9834),g:Unknown_Genus_1001046(0.9764)	Bacteria	Verrucomicrobia	Verrucomicrobiae	Verrucomicrobiales	DEV007	Unknown_Genus_1001046	NA
1224	1223	d:Bacteria(1.0000),p:Proteobacteria(0.5540),c:Alphaproteobacteria(0.3870),o:Rhodobacterales(0.1219),f:Rhodobacteraceae(0.0428),g:Thalassobius(0.0022)	Bacteria	Proteobacteria	Alphaproteobacteria	Rhodobacterales	Rhodobacteraceae	Thalassobius	NA
1225	1224	d:Bacteria(1.0000),p:Proteobacteria(0.9949),c:Alphaproteobacteria(0.9775),o:Rhodospirillales(0.9796),f:Rhodospirillaceae(0.9845),g:OM75_clade(0.9731)	Bacteria	Proteobacteria	Alphaproteobacteria	Rhodospirillales	Rhodospirillaceae	OM75_clade	NA
1226	1225	d:Bacteria(1.0000),p:Proteobacteria(0.9646),c:Alphaproteobacteria(0.9793),o:Sphingomonadales(0.9809),f:Sphingomonadaceae(0.8344),g:Novosphingobium(0.8663)	Bacteria	Proteobacteria	Alphaproteobacteria	Sphingomonadales	Sphingomonadaceae	Novosphingobium	NA
1227	1226	d:Bacteria(1.0000),p:Acidobacteria(0.9685),c:Acidobacteria(0.9775),o:Subgroup_4(0.7783),f:Unknown_Family_365(0.3956),g:Blastocatella(0.1118)	Bacteria	Acidobacteria	Acidobacteria	Subgroup_4	Unknown_Family_365	Blastocatella	NA
1228	1227	d:Bacteria(1.0000),p:Bacteroidetes(0.7152),c:Bacteroidia(0.3335),o:Bacteroidia_Incertae_Sedis_11192(0.2011),f:Draconibacteriaceae(0.1002),g:uncultured_11197(0.0061)	Bacteria	Bacteroidetes	Bacteroidia	Bacteroidia_Incertae_Sedis_11192	Draconibacteriaceae	uncultured_11197	NA
1229	1228	d:Bacteria(1.0000),p:Bacteroidetes(0.6371),c:Bacteroidetes_VC2_1_Bac22(0.1849),o:Unknown_Order_1002208(0.1219),f:Unknown_Family_1002209(0.0428),g:Unknown_Genus_1000261(0.0022)	Bacteria	Bacteroidetes	Bacteroidetes_VC2_1_Bac22	Unknown_Order_1002208	Unknown_Family_1002209	Unknown_Genus_1000261	NA
1230	1229	d:Bacteria(1.0000),p:Bacteroidetes(0.7179),c:Flavobacteriia(0.6106),o:Flavobacteriales(0.4582),f:Flavobacteriaceae(0.2733),g:Winogradskyella(0.0048)	Bacteria	Bacteroidetes	Flavobacteriia	Flavobacteriales	Flavobacteriaceae	Winogradskyella	NA
1231	1230	d:Bacteria(1.0000),p:Proteobacteria(0.9603),c:Deltaproteobacteria(0.9464),o:Myxococcales(0.9462),f:Sandaracinaceae(0.8344),g:uncultured_11491(0.8429)	Bacteria	Proteobacteria	Deltaproteobacteria	Myxococcales	Sandaracinaceae	uncultured_11491	NA
1232	1231	d:Bacteria(1.0000),p:Proteobacteria(0.9646),c:Deltaproteobacteria(0.9793),o:Bdellovibrionales(0.9771),f:Bdellovibrionaceae(0.9803),g:Bdellovibrio(0.9741)	Bacteria	Proteobacteria	Deltaproteobacteria	Bdellovibrionales	Bdellovibrionaceae	Bdellovibrio	NA
1233	1232	d:Bacteria(1.0000),p:Proteobacteria(0.9678),c:Gammaproteobacteria(0.9789),o:BD7_8_marine_group(0.9771),f:Unknown_Family_1002603(0.9803),g:Unknown_Genus_1000892(0.9741)	Bacteria	Proteobacteria	Gammaproteobacteria	BD7_8_marine_group	Unknown_Family_1002603	Unknown_Genus_1000892	NA
1234	1233	d:Bacteria(1.0000),p:Proteobacteria(0.7342),c:Deltaproteobacteria(0.6924),o:Bdellovibrionales(0.5634),f:Bacteriovoracaceae(0.3775),g:Halobacteriovorax(0.0104)	Bacteria	Proteobacteria	Deltaproteobacteria	Bdellovibrionales	Bacteriovoracaceae	Halobacteriovorax	NA
1235	1234	d:Bacteria(1.0000),p:Proteobacteria(0.9571),c:Gammaproteobacteria(0.8575),o:Chromatiales(0.7503),f:Ectothiorhodospiraceae(0.6964),g:Thiorhodospira(0.7470)	Bacteria	Proteobacteria	Gammaproteobacteria	Chromatiales	Ectothiorhodospiraceae	Thiorhodospira	NA
1236	1235	d:Bacteria(1.0000),p:Gracilibacteria(0.9665),c:Unknown_Class_1002391(0.9786),o:Unknown_Order_1002392(0.9826),f:Unknown_Family_1002393(0.9838),g:Unknown_Genus_1000568(0.9753)	Bacteria	Gracilibacteria	Unknown_Class_1002391	Unknown_Order_1002392	Unknown_Family_1002393	Unknown_Genus_1000568	NA
1237	1236	d:Bacteria(1.0000),p:Planctomycetes(0.9718),c:OM190(0.9464),o:Unknown_Order_1002492(0.9462),f:Unknown_Family_1002493(0.9179),g:Unknown_Genus_1000622(0.9601)	Bacteria	Planctomycetes	OM190	Unknown_Order_1002492	Unknown_Family_1002493	Unknown_Genus_1000622	NA
1238	1237	d:Bacteria(1.0000),p:Bacteroidetes(0.9614),c:Cytophagia(0.9789),o:Order_II(0.9771),f:Rhodothermaceae(0.9803),g:uncultured_1069(0.9367)	Bacteria	Bacteroidetes	Cytophagia	Order_II	Rhodothermaceae	uncultured_1069	NA
1239	1238	d:Bacteria(1.0000),p:Tenericutes(0.2920),c:Mollicutes(0.1244),o:NB1_n(0.0741),f:Unknown_Family_1002678(0.0243),g:Unknown_Genus_1001019(0.0011)	Bacteria	Tenericutes	Mollicutes	NB1_n	Unknown_Family_1002678	Unknown_Genus_1001019	NA
1240	1239	d:Bacteria(1.0000),p:Bacteroidetes(0.9691),c:Sphingobacteriia(0.8810),o:Sphingobacteriales(0.7783),f:Saprospiraceae(0.6504),g:uncultured_1272(0.0972)	Bacteria	Bacteroidetes	Sphingobacteriia	Sphingobacteriales	Saprospiraceae	uncultured_1272	NA
1241	1240	d:Bacteria(1.0000),p:Firmicutes(0.9539),c:Clostridia(0.8810),o:Clostridiales(0.7783),f:Ruminococcaceae(0.6964),g:Ruminiclostridium_1(0.0679)	Bacteria	Firmicutes	Clostridia	Clostridiales	Ruminococcaceae	Ruminiclostridium_1	NA
1242	1241	d:Bacteria(1.0000),p:Planctomycetes(0.9672),c:Planctomycetacia(0.8339),o:Planctomycetales(0.7223),f:Planctomycetaceae(0.6504),g:Blastopirellula(0.0283)	Bacteria	Planctomycetes	Planctomycetacia	Planctomycetales	Planctomycetaceae	Blastopirellula	NA
1243	1242	d:Bacteria(1.0000),p:Planctomycetes(0.9724),c:Phycisphaerae(0.9792),o:Phycisphaerales(0.9182),f:Phycisphaeraceae(0.9075),g:Urania_1B_19_marine_sediment_group(0.8429)	Bacteria	Planctomycetes	Phycisphaerae	Phycisphaerales	Phycisphaeraceae	Urania_1B_19_marine_sediment_group	NA
1244	1243	d:Bacteria(1.0000),p:Proteobacteria(0.9635),c:Gammaproteobacteria(0.9681),o:Oceanospirillales(0.9720),f:SS1_B_06_26(0.9283),g:Unknown_Genus_1000953(0.9729)	Bacteria	Proteobacteria	Gammaproteobacteria	Oceanospirillales	SS1_B_06_26	Unknown_Genus_1000953	NA
1245	1244	d:Bacteria(1.0000),p:Candidate_division_OP3(0.9614),c:Unknown_Class_1002231(0.9789),o:Unknown_Order_1002232(0.9771),f:Unknown_Family_1002233(0.9803),g:Unknown_Genus_1000354(0.9741)	Bacteria	Candidate_division_OP3	Unknown_Class_1002231	Unknown_Order_1002232	Unknown_Family_1002233	Unknown_Genus_1000354	NA
1246	1245	d:Bacteria(1.0000),p:Bacteroidetes(0.6924),c:Sphingobacteriia(0.3335),o:Sphingobacteriales(0.2011),f:NS11_12_marine_group(0.0810),g:Unknown_Genus_1000336(0.0048)	Bacteria	Bacteroidetes	Sphingobacteriia	Sphingobacteriales	NS11_12_marine_group	Unknown_Genus_1000336	NA
1247	1246	d:Bacteria(1.0000),p:Bacteroidetes(0.7179),c:Sphingobacteriia(0.5474),o:Sphingobacteriales(0.3172),f:WCHB1_69(0.1934),g:Unknown_Genus_1000345(0.0176)	Bacteria	Bacteroidetes	Sphingobacteriia	Sphingobacteriales	WCHB1_69	Unknown_Genus_1000345	NA
1248	1247	d:Bacteria(1.0000),p:Proteobacteria(1.0000),c:AEGEAN_245(0.9801),o:Unknown_Order_1002527(0.9783),f:Unknown_Family_1002528(0.9848),g:Unknown_Genus_1000657(0.9744)	Bacteria	Proteobacteria	AEGEAN_245	Unknown_Order_1002527	Unknown_Family_1002528	Unknown_Genus_1000657	NA
1249	1248	d:Bacteria(1.0000),p:Bacteroidetes(0.8522),c:Flavobacteriia(0.7160),o:Flavobacteriales(0.6244),f:Cryomorphaceae(0.4137),g:Owenweeksia(0.1264)	Bacteria	Bacteroidetes	Flavobacteriia	Flavobacteriales	Cryomorphaceae	Owenweeksia	NA
1250	1249	d:Bacteria(1.0000),p:Gracilibacteria(0.9550),c:Unknown_Class_1002391(0.9464),o:Unknown_Order_1002392(0.9462),f:Unknown_Family_1002393(0.9179),g:Unknown_Genus_1000568(0.9601)	Bacteria	Gracilibacteria	Unknown_Class_1002391	Unknown_Order_1002392	Unknown_Family_1002393	Unknown_Genus_1000568	NA
1251	1250	d:Bacteria(1.0000),p:Planctomycetes(0.9672),c:Planctomycetacia(0.8810),o:Planctomycetales(0.7783),f:Planctomycetaceae(0.7424),g:Rhodopirellula(0.0386)	Bacteria	Planctomycetes	Planctomycetacia	Planctomycetales	Planctomycetaceae	Rhodopirellula	NA
1252	1251	d:Bacteria(1.0000),p:Fibrobacteres(0.4987),c:Fibrobacteria(0.2800),o:possible_order_07(0.1747),f:Unknown_Family_1002363(0.0810),g:Unknown_Genus_1000484(0.0048)	Bacteria	Fibrobacteres	Fibrobacteria	possible_order_07	Unknown_Family_1002363	Unknown_Genus_1000484	NA
1253	1252	d:Bacteria(1.0000),p:Planctomycetes(0.9718),c:OM190(0.9519),o:Unknown_Order_1002492(0.9707),f:Unknown_Family_1002493(0.9283),g:Unknown_Genus_1000622(0.9729)	Bacteria	Planctomycetes	OM190	Unknown_Order_1002492	Unknown_Family_1002493	Unknown_Genus_1000622	NA
1254	1253	d:Bacteria(1.0000),p:Proteobacteria(0.9614),c:Alphaproteobacteria(0.9789),o:Rhizobiales(0.9758),f:Phyllobacteriaceae(0.9491),g:Cohaesibacter(0.9734)	Bacteria	Proteobacteria	Alphaproteobacteria	Rhizobiales	Phyllobacteriaceae	Cohaesibacter	NA
1255	1254	d:Bacteria(1.0000),p:Gracilibacteria(0.9656),c:Unknown_Class_1002391(0.9790),o:Unknown_Order_1002392(0.9821),f:Unknown_Family_1002393(0.9841),g:Unknown_Genus_1000568(0.9751)	Bacteria	Gracilibacteria	Unknown_Class_1002391	Unknown_Order_1002392	Unknown_Family_1002393	Unknown_Genus_1000568	NA
1256	1255	d:Bacteria(1.0000),p:Planctomycetes(0.9635),c:Pla4_lineage(0.9627),o:Unknown_Order_1002516(0.9733),f:Unknown_Family_1002517(0.9491),g:Unknown_Genus_1000650(0.9734)	Bacteria	Planctomycetes	Pla4_lineage	Unknown_Order_1002516	Unknown_Family_1002517	Unknown_Genus_1000650	NA
1257	1256	d:Bacteria(1.0000),p:Proteobacteria(0.8522),c:TA18(0.6688),o:Unknown_Order_1002648(0.5939),f:Unknown_Family_1002649(0.4137),g:Unknown_Genus_1000997(0.1264)	Bacteria	Proteobacteria	TA18	Unknown_Order_1002648	Unknown_Family_1002649	Unknown_Genus_1000997	NA
1258	1257	d:Bacteria(1.0000),p:Proteobacteria(0.9685),c:Deltaproteobacteria(0.9778),o:Desulfobacterales(0.9830),f:Desulfobulbaceae(0.9838),g:Desulfobulbus(0.9741)	Bacteria	Proteobacteria	Deltaproteobacteria	Desulfobacterales	Desulfobulbaceae	Desulfobulbus	NA
1259	1258	d:Bacteria(1.0000),p:Proteobacteria(0.9635),c:Gammaproteobacteria(0.9519),o:HOC36(0.9182),f:Unknown_Family_1002613(0.9075),g:Unknown_Genus_1000912(0.9367)	Bacteria	Proteobacteria	Gammaproteobacteria	HOC36	Unknown_Family_1002613	Unknown_Genus_1000912	NA
1260	1259	d:Archaea(0.3572),p:Thaumarchaeota(0.0651),c:Marine_Benthic_Group_B(0.0323),o:Unknown_Order_1002075(0.0090),f:Unknown_Family_1002076(0.0040),g:Unknown_Genus_1000111(0.0003)	Archaea	Thaumarchaeota	Marine_Benthic_Group_B	Unknown_Order_1002075	Unknown_Family_1002076	Unknown_Genus_1000111	NA
1261	1260	d:Bacteria(0.3073),p:Firmicutes(0.0303),c:Clostridia(0.0197),o:Clostridiales(0.0048),f:Ruminococcaceae(0.0024),g:Ruminococcaceae_UCG_014(0.0002)	Bacteria	Firmicutes	Clostridia	Clostridiales	Ruminococcaceae	Ruminococcaceae_UCG_014	NA
1262	1261	d:Bacteria(1.0000),p:Proteobacteria(0.8346),c:Deltaproteobacteria(0.8339),o:Bdellovibrionales(0.6701),f:Bdellovibrionaceae(0.5583),g:Bdellovibrio(0.4815)	Bacteria	Proteobacteria	Deltaproteobacteria	Bdellovibrionales	Bdellovibrionaceae	Bdellovibrio	NA
1263	1262	d:Bacteria(1.0000),p:Proteobacteria(0.9550),c:Alphaproteobacteria(0.9356),o:Rhizobiales(0.7223),f:Rhodobiaceae(0.6504),g:Rhodobium(0.6585)	Bacteria	Proteobacteria	Alphaproteobacteria	Rhizobiales	Rhodobiaceae	Rhodobium	NA
1264	1263	d:Bacteria(1.0000),p:Proteobacteria(0.5540),c:Deltaproteobacteria(0.1849),o:Sva0485(0.1219),f:Unknown_Family_1002580(0.0428),g:Unknown_Genus_1000859(0.0022)	Bacteria	Proteobacteria	Deltaproteobacteria	Sva0485	Unknown_Family_1002580	Unknown_Genus_1000859	NA
1265	1264	d:Bacteria(1.0000),p:Planctomycetes(0.7462),c:OM190(0.6688),o:Unknown_Order_1002492(0.5939),f:Unknown_Family_1002493(0.4137),g:Unknown_Genus_1000622(0.1264)	Bacteria	Planctomycetes	OM190	Unknown_Order_1002492	Unknown_Family_1002493	Unknown_Genus_1000622	NA
1266	1265	d:Bacteria(1.0000),p:Firmicutes(0.2920),c:Clostridia(0.1244),o:Clostridiales(0.0741),f:Clostridiaceae_1(0.0243),g:Fonticella(0.0011)	Bacteria	Firmicutes	Clostridia	Clostridiales	Clostridiaceae_1	Fonticella	NA
1267	1266	d:Bacteria(1.0000),p:Proteobacteria(0.6924),c:Gammaproteobacteria(0.2800),o:NKB5(0.1483),f:Unknown_Family_1002620(0.0619),g:Unknown_Genus_1000931(0.0035)	Bacteria	Proteobacteria	Gammaproteobacteria	NKB5	Unknown_Family_1002620	Unknown_Genus_1000931	NA
1268	1267	d:Bacteria(1.0000),p:Planctomycetes(0.9635),c:OM190(0.7631),o:Unknown_Order_1002492(0.6549),f:Unknown_Family_1002493(0.5123),g:Unknown_Genus_1000622(0.3930)	Bacteria	Planctomycetes	OM190	Unknown_Order_1002492	Unknown_Family_1002493	Unknown_Genus_1000622	NA
1269	1268	d:Bacteria(1.0000),p:Planctomycetes(0.9550),c:Planctomycetacia(0.9356),o:Planctomycetales(0.8903),f:Planctomycetaceae(0.8971),g:Blastopirellula(0.0533)	Bacteria	Planctomycetes	Planctomycetacia	Planctomycetales	Planctomycetaceae	Blastopirellula	NA
1270	1269	d:Bacteria(1.0000),p:Bacteroidetes(0.7179),c:Sphingobacteriia(0.5883),o:Sphingobacteriales(0.3524),f:Saprospiraceae(0.1402),g:Lewinella(0.0035)	Bacteria	Bacteroidetes	Sphingobacteriia	Sphingobacteriales	Saprospiraceae	Lewinella	NA
1271	1270	d:Bacteria(1.0000),p:Bacteroidetes(0.7815),c:Flavobacteriia(0.6180),o:Flavobacteriales(0.4935),f:NS9_marine_group(0.3231),g:Unknown_Genus_1000316(0.0533)	Bacteria	Bacteroidetes	Flavobacteriia	Flavobacteriales	NS9_marine_group	Unknown_Genus_1000316	NA
1272	1271	d:Bacteria(0.9552),p:Latescibacteria(0.2393),c:Unknown_Class_1002406(0.0942),o:Unknown_Order_1002407(0.0501),f:Unknown_Family_1002408(0.0173),g:Unknown_Genus_1000573(0.0008)	Bacteria	Latescibacteria	Unknown_Class_1002406	Unknown_Order_1002407	Unknown_Family_1002408	Unknown_Genus_1000573	NA
1273	1272	d:Bacteria(1.0000),p:Bacteroidetes(0.4500),c:Bacteroidetes_BD2_2(0.0609),o:Unknown_Order_1002204(0.0232),f:Unknown_Family_1002205(0.0084),g:Unknown_Genus_1000259(0.0005)	Bacteria	Bacteroidetes	Bacteroidetes_BD2_2	Unknown_Order_1002204	Unknown_Family_1002205	Unknown_Genus_1000259	NA
1274	1273	d:Bacteria(1.0000),p:Bacteroidetes(0.9840),c:Sphingobacteriia(0.9627),o:Sphingobacteriales(0.9733),f:WCHB1_69(0.8344),g:Unknown_Genus_1000345(0.8663)	Bacteria	Bacteroidetes	Sphingobacteriia	Sphingobacteriales	WCHB1_69	Unknown_Genus_1000345	NA
1275	1274	d:Bacteria(1.0000),p:Bacteroidetes(0.6647),c:Sphingobacteriia(0.1849),o:Sphingobacteriales(0.1219),f:WCHB1_69(0.0428),g:Unknown_Genus_1000345(0.0022)	Bacteria	Bacteroidetes	Sphingobacteriia	Sphingobacteriales	WCHB1_69	Unknown_Genus_1000345	NA
1276	1275	d:Bacteria(1.0000),p:Acidobacteria(0.9646),c:Holophagae(0.9793),o:Subgroup_10(0.9809),f:TK85(0.9387),g:Unknown_Genus_1000175(0.9731)	Bacteria	Acidobacteria	Holophagae	Subgroup_10	TK85	Unknown_Genus_1000175	NA
1277	1276	d:Bacteria(1.0000),p:Proteobacteria(0.9582),c:TA18(0.9248),o:Unknown_Order_1002648(0.8343),f:Unknown_Family_1002649(0.8344),g:Unknown_Genus_1000997(0.8663)	Bacteria	Proteobacteria	TA18	Unknown_Order_1002648	Unknown_Family_1002649	Unknown_Genus_1000997	NA
1278	1277	d:Bacteria(1.0000),p:Nitrospirae(0.2920),c:Nitrospira(0.1244),o:Nitrospirales(0.0741),f:Nitrospirales_Incertae_Sedis_2288(0.0243),g:Candidatus_Methylomirabilis(0.0011)	Bacteria	Nitrospirae	Nitrospira	Nitrospirales	Nitrospirales_Incertae_Sedis_2288	Candidatus_Methylomirabilis	NA
1279	1278	d:Bacteria(1.0000),p:Verrucomicrobia(0.9738),c:Verrucomicrobiae(0.9782),o:Verrucomicrobiales(0.9838),f:DEV007(0.9848),g:Unknown_Genus_1001046(0.9744)	Bacteria	Verrucomicrobia	Verrucomicrobiae	Verrucomicrobiales	DEV007	Unknown_Genus_1001046	NA
1280	1279	d:Bacteria(1.0000),p:Fibrobacteres(0.9560),c:Fibrobacteria(0.9519),o:Fibrobacterales(0.9707),f:possible_family_01(0.4681),g:Unknown_Genus_1000478(0.3044)	Bacteria	Fibrobacteres	Fibrobacteria	Fibrobacterales	possible_family_01	Unknown_Genus_1000478	NA
1281	1280	d:Bacteria(1.0000),p:Proteobacteria(0.8522),c:Alphaproteobacteria(0.8575),o:Rhodobacterales(0.6091),f:Rhodobacteraceae(0.4319),g:Tropicimonas(0.0825)	Bacteria	Proteobacteria	Alphaproteobacteria	Rhodobacterales	Rhodobacteraceae	Tropicimonas	NA
1282	1281	d:Bacteria(1.0000),p:Proteobacteria(0.7179),c:Deltaproteobacteria(0.6032),o:Myxococcales(0.3172),f:Nannocystaceae(0.1402),g:uncultured_3233(0.0061)	Bacteria	Proteobacteria	Deltaproteobacteria	Myxococcales	Nannocystaceae	uncultured_3233	NA
1283	1282	d:Bacteria(1.0000),p:Bacteroidetes(0.9913),c:Sphingobacteriia(0.9848),o:Sphingobacteriales(0.9950),f:Saprospiraceae(0.9834),g:Lewinella(0.9749)	Bacteria	Bacteroidetes	Sphingobacteriia	Sphingobacteriales	Saprospiraceae	Lewinella	NA
1284	1283	d:Archaea(1.0000),p:Woesearchaeota__DHVEG_6_(0.9592),c:Unknown_Class_1002110(0.9681),o:Unknown_Order_1002111(0.9745),f:Unknown_Family_1002112(0.9595),g:Unknown_Genus_1000128(0.9736)	Archaea	Woesearchaeota__DHVEG_6_	Unknown_Class_1002110	Unknown_Order_1002111	Unknown_Family_1002112	Unknown_Genus_1000128	NA
1285	1284	d:Bacteria(1.0000),p:Proteobacteria(0.7342),c:Alphaproteobacteria(0.6477),o:DB1_14(0.5786),f:Unknown_Family_1002533(0.3956),g:Unknown_Genus_1000663(0.1118)	Bacteria	Proteobacteria	Alphaproteobacteria	DB1_14	Unknown_Family_1002533	Unknown_Genus_1000663	NA
1286	1285	d:Bacteria(1.0000),p:Bacteroidetes(0.9230),c:Flavobacteriia(0.9302),o:Flavobacteriales(0.8623),f:Flavobacteriaceae(0.7884),g:uncultured_1216(0.0679)	Bacteria	Bacteroidetes	Flavobacteriia	Flavobacteriales	Flavobacteriaceae	uncultured_1216	NA
1287	1286	d:Bacteria(1.0000),p:Acidobacteria(0.9635),c:Subgroup_22(0.9410),o:Unknown_Order_1002151(0.9182),f:Unknown_Family_1002152(0.9075),g:Unknown_Genus_1000179(0.9367)	Bacteria	Acidobacteria	Subgroup_22	Unknown_Order_1002151	Unknown_Family_1002152	Unknown_Genus_1000179	NA
1288	1287	d:Bacteria(1.0000),p:Proteobacteria(0.8876),c:TA18(0.7396),o:Unknown_Order_1002648(0.6396),f:Unknown_Family_1002649(0.4681),g:Unknown_Genus_1000997(0.3044)	Bacteria	Proteobacteria	TA18	Unknown_Order_1002648	Unknown_Family_1002649	Unknown_Genus_1000997	NA
1289	1288	d:Bacteria(1.0000),p:Bacteroidetes(0.6094),c:Sphingobacteriia(0.2800),o:Sphingobacteriales(0.1747),f:Chitinophagaceae(0.0810),g:uncultured_1252(0.0048)	Bacteria	Bacteroidetes	Sphingobacteriia	Sphingobacteriales	Chitinophagaceae	uncultured_1252	NA
1290	1289	d:Bacteria(1.0000),p:Firmicutes(0.9822),c:Clostridia(0.9797),o:Clostridiales(0.9796),f:Family_XII_1952(0.8971),g:Fusibacter(0.8663)	Bacteria	Firmicutes	Clostridia	Clostridiales	Family_XII_1952	Fusibacter	NA
1291	1290	d:Bacteria(1.0000),p:Bacteroidetes(0.9840),c:Bacteroidetes_BD2_2(0.9410),o:Unknown_Order_1002204(0.9182),f:Unknown_Family_1002205(0.9075),g:Unknown_Genus_1000259(0.9367)	Bacteria	Bacteroidetes	Bacteroidetes_BD2_2	Unknown_Order_1002204	Unknown_Family_1002205	Unknown_Genus_1000259	NA
1292	1291	d:Bacteria(1.0000),p:Bacteroidetes(0.7125),c:Sphingobacteriia(0.4405),o:Sphingobacteriales(0.2539),f:Saprospiraceae(0.1193),g:Lewinella(0.0014)	Bacteria	Bacteroidetes	Sphingobacteriia	Sphingobacteriales	Saprospiraceae	Lewinella	NA
1293	1292	d:Bacteria(1.0000),p:Proteobacteria(0.8876),c:Deltaproteobacteria(0.8575),o:Bdellovibrionales(0.6943),f:Bdellovibrionaceae(0.6043),g:OM27_clade(0.5700)	Bacteria	Proteobacteria	Deltaproteobacteria	Bdellovibrionales	Bdellovibrionaceae	OM27_clade	NA
1294	1293	d:Bacteria(1.0000),p:Bacteroidetes(0.7233),c:Sphingobacteriia(0.5957),o:Sphingobacteriales(0.3877),f:Chitinophagaceae(0.2201),g:uncultured_1252(0.0212)	Bacteria	Bacteroidetes	Sphingobacteriia	Sphingobacteriales	Chitinophagaceae	uncultured_1252	NA
1295	1294	d:Bacteria(1.0000),p:Bacteroidetes(0.7179),c:Bacteroidetes_BD2_2(0.4405),o:Unknown_Order_1002204(0.2539),f:Unknown_Family_1002205(0.1402),g:Unknown_Genus_1000259(0.0104)	Bacteria	Bacteroidetes	Bacteroidetes_BD2_2	Unknown_Order_1002204	Unknown_Family_1002205	Unknown_Genus_1000259	NA
1296	1295	d:Bacteria(1.0000),p:Lentisphaerae(0.7206),c:Oligosphaeria(0.5883),o:Unknown_Order_1002450(0.3524),f:Unknown_Family_1002451(0.2201),g:Unknown_Genus_1000593(0.0212)	Bacteria	Lentisphaerae	Oligosphaeria	Unknown_Order_1002450	Unknown_Family_1002451	Unknown_Genus_1000593	NA
1297	1296	d:Bacteria(0.1124),p:Proteobacteria(0.0095),c:Gammaproteobacteria(0.0062),o:Methylococcales(0.0015),f:pLW_20(0.0007),g:Unknown_Genus_1000929(0.0001)	Bacteria	Proteobacteria	Gammaproteobacteria	Methylococcales	pLW_20	Unknown_Genus_1000929	NA
1298	1297	d:Bacteria(1.0000),p:Proteobacteria(0.9582),c:Gammaproteobacteria(0.9248),o:Arenicellales(0.7783),f:Arenicellaceae(0.7424),g:Perspicuibacter(0.4815)	Bacteria	Proteobacteria	Gammaproteobacteria	Arenicellales	Arenicellaceae	Perspicuibacter	NA
1299	1298	d:Bacteria(1.0000),p:Planctomycetes(0.8169),c:OM190(0.7160),o:Unknown_Order_1002492(0.6244),f:Unknown_Family_1002493(0.4500),g:Unknown_Genus_1000622(0.2159)	Bacteria	Planctomycetes	OM190	Unknown_Order_1002492	Unknown_Family_1002493	Unknown_Genus_1000622	NA
1300	1299	d:Bacteria(1.0000),p:Proteobacteria(0.9764),c:Alphaproteobacteria(0.9797),o:DB1_14(0.9783),f:Unknown_Family_1002533(0.9848),g:Unknown_Genus_1000663(0.9744)	Bacteria	Proteobacteria	Alphaproteobacteria	DB1_14	Unknown_Family_1002533	Unknown_Genus_1000663	NA
1301	1300	d:Bacteria(1.0000),p:Proteobacteria(0.7261),c:Gammaproteobacteria(0.6403),o:Cellvibrionales(0.4230),f:Cellvibrionaceae(0.2733),g:uncultured_11527(0.0283)	Bacteria	Proteobacteria	Gammaproteobacteria	Cellvibrionales	Cellvibrionaceae	uncultured_11527	NA
1302	1301	d:Bacteria(1.0000),p:Proteobacteria(0.7342),c:Alphaproteobacteria(0.6924),o:Rhodobacterales(0.5634),f:Rhodobacteraceae(0.3775),g:Amaricoccus(0.0386)	Bacteria	Proteobacteria	Alphaproteobacteria	Rhodobacterales	Rhodobacteraceae	Amaricoccus	NA
1303	1302	d:Bacteria(1.0000),p:Proteobacteria(0.7638),c:Gammaproteobacteria(0.5883),o:Xanthomonadales(0.3524),f:JTB255_marine_benthic_group(0.2201),g:Unknown_Genus_1000984(0.0212)	Bacteria	Proteobacteria	Gammaproteobacteria	Xanthomonadales	JTB255_marine_benthic_group	Unknown_Genus_1000984	NA
1304	1303	d:Bacteria(1.0000),p:Bacteroidetes(0.9672),c:Sphingobacteriia(0.7867),o:Sphingobacteriales(0.6701),f:Saprospiraceae(0.5123),g:uncultured_1272(0.0247)	Bacteria	Bacteroidetes	Sphingobacteriia	Sphingobacteriales	Saprospiraceae	uncultured_1272	NA
1305	1304	d:Bacteria(1.0000),p:Bacteroidetes(0.7288),c:Sphingobacteriia(0.5957),o:Sphingobacteriales(0.3877),f:Chitinophagaceae(0.2201),g:uncultured_1252(0.0212)	Bacteria	Bacteroidetes	Sphingobacteriia	Sphingobacteriales	Chitinophagaceae	uncultured_1252	NA
1306	1305	d:Bacteria(1.0000),p:Actinobacteria(0.8169),c:Acidimicrobiia(0.6477),o:Acidimicrobiales(0.5786),f:Sva0996_marine_group(0.2733),g:Unknown_Genus_1000185(0.0283)	Bacteria	Actinobacteria	Acidimicrobiia	Acidimicrobiales	Sva0996_marine_group	Unknown_Genus_1000185	NA
1307	1306	d:Bacteria(1.0000),p:Spirochaetae(0.6924),c:Spirochaetes(0.5957),o:Spirochaetales(0.3877),f:Spirochaetaceae(0.2467),g:Spirochaeta_2(0.0104)	Bacteria	Spirochaetae	Spirochaetes	Spirochaetales	Spirochaetaceae	Spirochaeta_2	NA
1308	1307	d:Bacteria(1.0000),p:Acidobacteria(0.7233),c:Acidobacteria(0.6329),o:Subgroup_17(0.3877),f:Unknown_Family_1002131(0.2467),g:Unknown_Genus_1000142(0.0247)	Bacteria	Acidobacteria	Acidobacteria	Subgroup_17	Unknown_Family_1002131	Unknown_Genus_1000142	NA
1309	1308	d:Bacteria(1.0000),p:Bacteroidetes(0.7261),c:Sphingobacteriia(0.6106),o:Sphingobacteriales(0.4582),f:Saprospiraceae(0.2467),g:uncultured_1272(0.0140)	Bacteria	Bacteroidetes	Sphingobacteriia	Sphingobacteriales	Saprospiraceae	uncultured_1272	NA
1310	1309	d:Bacteria(1.0000),p:Chloroflexi(0.9635),c:Ardenticatenia(0.6688),o:uncultured_1400(0.5939),f:Unknown_Family_1002246(0.4137),g:Unknown_Genus_1000376(0.1264)	Bacteria	Chloroflexi	Ardenticatenia	uncultured_1400	Unknown_Family_1002246	Unknown_Genus_1000376	NA
1311	1310	d:Bacteria(1.0000),p:Proteobacteria(0.9230),c:TA18(0.8339),o:Unknown_Order_1002648(0.7223),f:Unknown_Family_1002649(0.6504),g:Unknown_Genus_1000997(0.6585)	Bacteria	Proteobacteria	TA18	Unknown_Order_1002648	Unknown_Family_1002649	Unknown_Genus_1000997	NA
1312	1311	d:Bacteria(1.0000),p:Chloroflexi(0.9614),c:Anaerolineae(0.6403),o:Anaerolineales(0.5634),f:Anaerolineaceae(0.3775),g:uncultured_1395(0.0247)	Bacteria	Chloroflexi	Anaerolineae	Anaerolineales	Anaerolineaceae	uncultured_1395	NA
1313	1312	d:Bacteria(0.8556),p:Planctomycetes(0.1355),c:Phycisphaerae(0.0486),o:mle1_8(0.0171),f:Unknown_Family_1002504(0.0065),g:Unknown_Genus_1000632(0.0004)	Bacteria	Planctomycetes	Phycisphaerae	mle1_8	Unknown_Family_1002504	Unknown_Genus_1000632	NA
1314	1313	d:Bacteria(0.9303),p:Proteobacteria(0.1706),c:Deltaproteobacteria(0.0568),o:Sh765B_TzT_29(0.0212),f:Unknown_Family_1002579(0.0078),g:Unknown_Genus_1000858(0.0004)	Bacteria	Proteobacteria	Deltaproteobacteria	Sh765B_TzT_29	Unknown_Family_1002579	Unknown_Genus_1000858	NA
1315	1314	d:Bacteria(1.0000),p:Proteobacteria(0.7125),c:Deltaproteobacteria(0.5883),o:Myxococcales(0.2275),f:MidBa8(0.1193),g:Unknown_Genus_1000840(0.0073)	Bacteria	Proteobacteria	Deltaproteobacteria	Myxococcales	MidBa8	Unknown_Genus_1000840	NA
1316	1315	d:Bacteria(1.0000),p:Bacteroidetes(0.7992),c:Bacteroidetes_BD2_2(0.6180),o:Unknown_Order_1002204(0.4935),f:Unknown_Family_1002205(0.3231),g:Unknown_Genus_1000259(0.0533)	Bacteria	Bacteroidetes	Bacteroidetes_BD2_2	Unknown_Order_1002204	Unknown_Family_1002205	Unknown_Genus_1000259	NA
1317	1316	d:Bacteria(1.0000),p:Proteobacteria(0.9949),c:Zetaproteobacteria(0.9775),o:Mariprofundales(0.9834),f:Mariprofundaceae(0.9829),g:Mariprofundus(0.9780)	Bacteria	Proteobacteria	Zetaproteobacteria	Mariprofundales	Mariprofundaceae	Mariprofundus	NA
1318	1317	d:Bacteria(1.0000),p:Actinobacteria(0.9949),c:Acidimicrobiia(0.9904),o:Acidimicrobiales(0.9970),f:OM1_clade(0.9827),g:Unknown_Genus_1000184(0.9789)	Bacteria	Actinobacteria	Acidimicrobiia	Acidimicrobiales	OM1_clade	Unknown_Genus_1000184	NA
1319	1318	d:Bacteria(1.0000),p:Proteobacteria(0.9550),c:Gammaproteobacteria(0.8339),o:Thiotrichales(0.6701),f:Piscirickettsiaceae(0.5583),g:endosymbionts_3752(0.4815)	Bacteria	Proteobacteria	Gammaproteobacteria	Thiotrichales	Piscirickettsiaceae	endosymbionts_3752	NA
1320	1319	d:Bacteria(1.0000),p:Proteobacteria(0.9582),c:Alphaproteobacteria(0.9573),o:Rickettsiales(0.9182),f:Rickettsiaceae(0.9075),g:uncultured_2785(0.4815)	Bacteria	Proteobacteria	Alphaproteobacteria	Rickettsiales	Rickettsiaceae	uncultured_2785	NA
1321	1320	d:Bacteria(1.0000),p:Planctomycetes(0.7315),c:Planctomycetacia(0.6329),o:Planctomycetales(0.5481),f:Planctomycetaceae(0.3594),g:Planctomyces(0.0386)	Bacteria	Planctomycetes	Planctomycetacia	Planctomycetales	Planctomycetaceae	Planctomyces	NA
1322	1321	d:Bacteria(1.0000),p:Cyanobacteria(0.9724),c:Chloroplast(0.9792),o:Unknown_Order_1002334(0.9845),f:Unknown_Family_1002335(0.9818),g:Unknown_Genus_1000441(0.9821)	Bacteria	Cyanobacteria	Chloroplast	Unknown_Order_1002334	Unknown_Family_1002335	Unknown_Genus_1000441	NA
1323	1322	d:Bacteria(1.0000),p:Tenericutes(0.7288),c:Mollicutes(0.6477),o:Mycoplasmatales(0.5786),f:Mycoplasmataceae(0.3956),g:Mycoplasma(0.1118)	Bacteria	Tenericutes	Mollicutes	Mycoplasmatales	Mycoplasmataceae	Mycoplasma	NA
1324	1323	d:Bacteria(1.0000),p:Bacteroidetes(0.7315),c:Sphingobacteriia(0.5957),o:Sphingobacteriales(0.3877),f:Chitinophagaceae(0.2467),g:uncultured_1252(0.0247)	Bacteria	Bacteroidetes	Sphingobacteriia	Sphingobacteriales	Chitinophagaceae	uncultured_1252	NA
1325	1324	d:Bacteria(1.0000),p:Actinobacteria(0.9931),c:Acidimicrobiia(0.9778),o:Acidimicrobiales(0.9836),f:OM1_clade(0.9834),g:Unknown_Genus_1000184(0.9764)	Bacteria	Actinobacteria	Acidimicrobiia	Acidimicrobiales	OM1_clade	Unknown_Genus_1000184	NA
1326	1325	d:Bacteria(1.0000),p:Proteobacteria(0.9550),c:Gammaproteobacteria(0.9046),o:Chromatiales(0.6396),f:Ectothiorhodospiraceae(0.4681),g:Unknown_Genus_1000902(0.3044)	Bacteria	Proteobacteria	Gammaproteobacteria	Chromatiales	Ectothiorhodospiraceae	Unknown_Genus_1000902	NA
1327	1326	d:Bacteria(1.0000),p:Proteobacteria(0.9790),c:Alphaproteobacteria(0.9825),o:SAR11_clade(0.9879),f:Deep_1(0.4500),g:Unknown_Genus_1000741(0.2159)	Bacteria	Proteobacteria	Alphaproteobacteria	SAR11_clade	Deep_1	Unknown_Genus_1000741	NA
1328	1327	d:Bacteria(1.0000),p:Bacteroidetes(0.8522),c:Sphingobacteriia(0.7396),o:Sphingobacteriales(0.6396),f:Saprospiraceae(0.4319),g:uncultured_1272(0.0679)	Bacteria	Bacteroidetes	Sphingobacteriia	Sphingobacteriales	Saprospiraceae	uncultured_1272	NA
1329	1328	d:Bacteria(1.0000),p:Bacteroidetes(0.7815),c:Sphingobacteriia(0.6688),o:Sphingobacteriales(0.5939),f:Saprospiraceae(0.3956),g:uncultured_1272(0.0283)	Bacteria	Bacteroidetes	Sphingobacteriia	Sphingobacteriales	Saprospiraceae	uncultured_1272	NA
1330	1329	d:Bacteria(1.0000),p:Proteobacteria(1.0000),c:Deltaproteobacteria(1.0000),o:Desulfovibrionales(1.0000),f:Desulfovibrionaceae(0.9831),g:Desulfovibrio(0.9756)	Bacteria	Proteobacteria	Deltaproteobacteria	Desulfovibrionales	Desulfovibrionaceae	Desulfovibrio	NA
1331	1330	d:Bacteria(0.7808),p:Acidobacteria(0.2058),c:Holophagae(0.0650),o:Subgroup_23(0.0262),f:Unknown_Family_1002148(0.0103),g:Unknown_Genus_1000176(0.0006)	Bacteria	Acidobacteria	Holophagae	Subgroup_23	Unknown_Family_1002148	Unknown_Genus_1000176	NA
1332	1331	d:Bacteria(1.0000),p:Chloroflexi(0.9877),c:KD4_96(0.9681),o:Unknown_Order_1002266(0.9745),f:Unknown_Family_1002267(0.9595),g:Unknown_Genus_1000396(0.9736)	Bacteria	Chloroflexi	KD4_96	Unknown_Order_1002266	Unknown_Family_1002267	Unknown_Genus_1000396	NA
1333	1332	d:Bacteria(1.0000),p:Planctomycetes(0.9550),c:OM190(0.9356),o:Unknown_Order_1002492(0.8903),f:Unknown_Family_1002493(0.8971),g:Unknown_Genus_1000622(0.9132)	Bacteria	Planctomycetes	OM190	Unknown_Order_1002492	Unknown_Family_1002493	Unknown_Genus_1000622	NA
1334	1333	d:Bacteria(1.0000),p:Proteobacteria(0.7992),c:Deltaproteobacteria(0.7631),o:Bdellovibrionales(0.6549),f:Bacteriovoracaceae(0.5123),g:Halobacteriovorax(0.0247)	Bacteria	Proteobacteria	Deltaproteobacteria	Bdellovibrionales	Bacteriovoracaceae	Halobacteriovorax	NA
1335	1334	d:Bacteria(1.0000),p:Chloroflexi(0.8169),c:Caldilineae(0.6924),o:Caldilineales(0.6091),f:Caldilineaceae(0.4319),g:uncultured_1406(0.0679)	Bacteria	Chloroflexi	Caldilineae	Caldilineales	Caldilineaceae	uncultured_1406	NA
1336	1335	d:Bacteria(1.0000),p:Cyanobacteria(0.9770),c:Chloroplast(0.9815),o:Unknown_Order_1002334(0.9859),f:Unknown_Family_1002335(0.9872),g:Unknown_Genus_1000441(0.9878)	Bacteria	Cyanobacteria	Chloroplast	Unknown_Order_1002334	Unknown_Family_1002335	Unknown_Genus_1000441	NA
1337	1336	d:Bacteria(1.0000),p:Proteobacteria(0.9784),c:Deltaproteobacteria(0.9822),o:Desulfobacterales(0.9462),f:Desulfobacteraceae(0.9179),g:SEEP_SRB1(0.3044)	Bacteria	Proteobacteria	Deltaproteobacteria	Desulfobacterales	Desulfobacteraceae	SEEP_SRB1	NA
1338	1337	d:Bacteria(1.0000),p:Planctomycetes(0.8699),c:Planctomycetacia(0.8339),o:Planctomycetales(0.7223),f:Planctomycetaceae(0.6504),g:Pir4_lineage(0.0533)	Bacteria	Planctomycetes	Planctomycetacia	Planctomycetales	Planctomycetaceae	Pir4_lineage	NA
1339	1338	d:Bacteria(1.0000),p:Lentisphaerae(0.9711),c:R76_B128(0.8103),o:Unknown_Order_1002455(0.6943),f:Unknown_Family_1002456(0.6043),g:Unknown_Genus_1000597(0.5700)	Bacteria	Lentisphaerae	R76_B128	Unknown_Order_1002455	Unknown_Family_1002456	Unknown_Genus_1000597	NA
1340	1339	d:Bacteria(1.0000),p:Bacteroidetes(0.9738),c:Sphingobacteriia(0.9788),o:Sphingobacteriales(0.9843),f:Saprospiraceae(0.9829),g:Portibacter(0.9746)	Bacteria	Bacteroidetes	Sphingobacteriia	Sphingobacteriales	Saprospiraceae	Portibacter	NA
1341	1340	d:Bacteria(1.0000),p:Proteobacteria(0.9738),c:Deltaproteobacteria(0.9573),o:Sh765B_TzT_29(0.9182),f:Unknown_Family_1002579(0.9075),g:Unknown_Genus_1000858(0.9367)	Bacteria	Proteobacteria	Deltaproteobacteria	Sh765B_TzT_29	Unknown_Family_1002579	Unknown_Genus_1000858	NA
1342	1341	d:Bacteria(1.0000),p:Planctomycetes(0.2393),c:OM190(0.0609),o:Unknown_Order_1002492(0.0232),f:Unknown_Family_1002493(0.0084),g:Unknown_Genus_1000622(0.0005)	Bacteria	Planctomycetes	OM190	Unknown_Order_1002492	Unknown_Family_1002493	Unknown_Genus_1000622	NA
1343	1342	d:Bacteria(1.0000),p:Proteobacteria(0.7638),c:TA18(0.6477),o:Unknown_Order_1002648(0.5786),f:Unknown_Family_1002649(0.3956),g:Unknown_Genus_1000997(0.1118)	Bacteria	Proteobacteria	TA18	Unknown_Order_1002648	Unknown_Family_1002649	Unknown_Genus_1000997	NA
1344	1343	d:Bacteria(0.2824),p:Firmicutes(0.0136),c:Clostridia(0.0089),o:Clostridiales(0.0022),f:Ruminococcaceae(0.0011),g:Ruminococcaceae_UCG_014(0.0001)	Bacteria	Firmicutes	Clostridia	Clostridiales	Ruminococcaceae	Ruminococcaceae_UCG_014	NA
1345	1344	d:Bacteria(1.0000),p:Candidate_division_OP3(0.9691),c:Unknown_Class_1002231(0.9775),o:Unknown_Order_1002232(0.9834),f:Unknown_Family_1002233(0.9829),g:Unknown_Genus_1000354(0.9780)	Bacteria	Candidate_division_OP3	Unknown_Class_1002231	Unknown_Order_1002232	Unknown_Family_1002233	Unknown_Genus_1000354	NA
1346	1345	d:Bacteria(1.0000),p:Candidate_division_OP3(0.9672),c:Unknown_Class_1002231(0.9782),o:Unknown_Order_1002232(0.9828),f:Unknown_Family_1002233(0.9836),g:Unknown_Genus_1000354(0.9756)	Bacteria	Candidate_division_OP3	Unknown_Class_1002231	Unknown_Order_1002232	Unknown_Family_1002233	Unknown_Genus_1000354	NA
1347	1346	d:Bacteria(1.0000),p:Lentisphaerae(0.9744),c:R76_B128(0.9519),o:Unknown_Order_1002455(0.9707),f:Unknown_Family_1002456(0.9283),g:Unknown_Genus_1000597(0.9729)	Bacteria	Lentisphaerae	R76_B128	Unknown_Order_1002455	Unknown_Family_1002456	Unknown_Genus_1000597	NA
1348	1347	d:Bacteria(1.0000),p:Actinobacteria(0.9685),c:Acidimicrobiia(0.9797),o:Acidimicrobiales(0.9796),f:Sva0996_marine_group(0.9283),g:Unknown_Genus_1000185(0.9729)	Bacteria	Actinobacteria	Acidimicrobiia	Acidimicrobiales	Sva0996_marine_group	Unknown_Genus_1000185	NA
1349	1348	d:Bacteria(1.0000),p:Proteobacteria(0.9877),c:Deltaproteobacteria(0.9786),o:Myxococcales(0.9796),f:VHS_B4_70(0.8971),g:Unknown_Genus_1000852(0.9132)	Bacteria	Proteobacteria	Deltaproteobacteria	Myxococcales	VHS_B4_70	Unknown_Genus_1000852	NA
1350	1349	d:Bacteria(1.0000),p:Proteobacteria(0.9646),c:Gammaproteobacteria(0.9302),o:Chromatiales(0.8623),f:Chromatiaceae(0.8804),g:Nitrosococcus(0.8898)	Bacteria	Proteobacteria	Gammaproteobacteria	Chromatiales	Chromatiaceae	Nitrosococcus	NA
1351	1350	d:Bacteria(0.9552),p:Proteobacteria(0.2058),c:Alphaproteobacteria(0.0609),o:Rhizobiales(0.0232),f:Rhodobiaceae(0.0084),g:uncultured_2544(0.0005)	Bacteria	Proteobacteria	Alphaproteobacteria	Rhizobiales	Rhodobiaceae	uncultured_2544	NA
1352	1351	d:Bacteria(1.0000),p:Bacteroidetes(0.7179),c:Sphingobacteriia(0.4939),o:Sphingobacteriales(0.2819),f:Chitinophagaceae(0.1668),g:uncultured_1252(0.0140)	Bacteria	Bacteroidetes	Sphingobacteriia	Sphingobacteriales	Chitinophagaceae	uncultured_1252	NA
1353	1352	d:Bacteria(1.0000),p:Proteobacteria(0.9406),c:Gammaproteobacteria(0.8575),o:KI89A_clade(0.6549),f:Unknown_Family_1002615(0.5123),g:Unknown_Genus_1000914(0.3930)	Bacteria	Proteobacteria	Gammaproteobacteria	KI89A_clade	Unknown_Family_1002615	Unknown_Genus_1000914	NA
1354	1353	d:Bacteria(1.0000),p:Bacteroidetes(0.7206),c:Sphingobacteriia(0.5883),o:Sphingobacteriales(0.3524),f:Saprospiraceae(0.1934),g:uncultured_1272(0.0061)	Bacteria	Bacteroidetes	Sphingobacteriia	Sphingobacteriales	Saprospiraceae	uncultured_1272	NA
1355	1354	d:Bacteria(1.0000),p:Acidobacteria(0.2920),c:Subgroup_22(0.1244),o:Unknown_Order_1002151(0.0741),f:Unknown_Family_1002152(0.0243),g:Unknown_Genus_1000179(0.0011)	Bacteria	Acidobacteria	Subgroup_22	Unknown_Order_1002151	Unknown_Family_1002152	Unknown_Genus_1000179	NA
1356	1355	d:Bacteria(1.0000),p:Bacteroidetes(0.9672),c:Sphingobacteriia(0.7867),o:Sphingobacteriales(0.6701),f:Saprospiraceae(0.5123),g:Unknown_Genus_1000341(0.0247)	Bacteria	Bacteroidetes	Sphingobacteriia	Sphingobacteriales	Saprospiraceae	Unknown_Genus_1000341	NA
1357	1356	d:Bacteria(1.0000),p:Fibrobacteres(0.4987),c:Fibrobacteria(0.2800),o:possible_order_07(0.1747),f:Unknown_Family_1002363(0.0810),g:Unknown_Genus_1000484(0.0048)	Bacteria	Fibrobacteres	Fibrobacteria	possible_order_07	Unknown_Family_1002363	Unknown_Genus_1000484	NA
1358	1357	d:Bacteria(1.0000),p:Bacteroidetes(0.9592),c:Bacteroidia(0.8103),o:Bacteroidales(0.6943),f:Marinilabiaceae(0.6043),g:uncultured_939(0.5700)	Bacteria	Bacteroidetes	Bacteroidia	Bacteroidales	Marinilabiaceae	uncultured_939	NA
1359	1358	d:Bacteria(1.0000),p:Proteobacteria(0.9764),c:Deltaproteobacteria(0.9812),o:Desulfobacterales(0.9182),f:Desulfobacteraceae(0.9075),g:SEEP_SRB1(0.1411)	Bacteria	Proteobacteria	Deltaproteobacteria	Desulfobacterales	Desulfobacteraceae	SEEP_SRB1	NA
1360	1359	d:Bacteria(0.9054),p:Lentisphaerae(0.2920),c:Oligosphaeria(0.1244),o:Unknown_Order_1002450(0.0232),f:Unknown_Family_1002451(0.0084),g:Unknown_Genus_1000593(0.0005)	Bacteria	Lentisphaerae	Oligosphaeria	Unknown_Order_1002450	Unknown_Family_1002451	Unknown_Genus_1000593	NA
1361	1360	d:Bacteria(1.0000),p:Planctomycetes(0.9770),c:OM190(0.9735),o:Unknown_Order_1002492(0.9758),f:Unknown_Family_1002493(0.9699),g:Unknown_Genus_1000622(0.9739)	Bacteria	Planctomycetes	OM190	Unknown_Order_1002492	Unknown_Family_1002493	Unknown_Genus_1000622	NA
1362	1361	d:Bacteria(0.2824),p:Parcubacteria(0.0136),c:Unknown_Class_1002476(0.0089),o:Unknown_Order_1002477(0.0022),f:Unknown_Family_1002478(0.0011),g:Unknown_Genus_1000615(0.0001)	Bacteria	Parcubacteria	Unknown_Class_1002476	Unknown_Order_1002477	Unknown_Family_1002478	Unknown_Genus_1000615	NA
1363	1362	d:Bacteria(1.0000),p:Proteobacteria(0.8346),c:Deltaproteobacteria(0.7631),o:Desulfobacterales(0.6549),f:Desulfobulbaceae(0.4319),g:Desulfobulbus(0.0533)	Bacteria	Proteobacteria	Deltaproteobacteria	Desulfobacterales	Desulfobulbaceae	Desulfobulbus	NA
1364	1363	d:Bacteria(1.0000),p:Bacteroidetes(0.7342),c:Sphingobacteriia(0.6477),o:Sphingobacteriales(0.5786),f:Saprospiraceae(0.3412),g:uncultured_1272(0.0212)	Bacteria	Bacteroidetes	Sphingobacteriia	Sphingobacteriales	Saprospiraceae	uncultured_1272	NA
1365	1364	d:Bacteria(1.0000),p:Bacteroidetes(0.4987),c:Bacteroidetes_BD2_2(0.1849),o:Unknown_Order_1002204(0.1219),f:Unknown_Family_1002205(0.0428),g:Unknown_Genus_1000259(0.0022)	Bacteria	Bacteroidetes	Bacteroidetes_BD2_2	Unknown_Order_1002204	Unknown_Family_1002205	Unknown_Genus_1000259	NA
1366	1365	d:Bacteria(1.0000),p:Bacteroidetes(0.7462),c:Sphingobacteriia(0.6477),o:Sphingobacteriales(0.5786),f:Saprospiraceae(0.3594),g:Lewinella(0.0104)	Bacteria	Bacteroidetes	Sphingobacteriia	Sphingobacteriales	Saprospiraceae	Lewinella	NA
1367	1366	d:Bacteria(1.0000),p:Acidobacteria(0.9571),c:Subgroup_22(0.9248),o:Unknown_Order_1002151(0.8343),f:Unknown_Family_1002152(0.8344),g:Unknown_Genus_1000179(0.8663)	Bacteria	Acidobacteria	Subgroup_22	Unknown_Order_1002151	Unknown_Family_1002152	Unknown_Genus_1000179	NA
1368	1367	d:Bacteria(1.0000),p:Verrucomicrobia(0.9822),c:Opitutae(0.9832),o:Puniceicoccales(0.9783),f:Puniceicoccaceae(0.9848),g:Puniceicoccus(0.9739)	Bacteria	Verrucomicrobia	Opitutae	Puniceicoccales	Puniceicoccaceae	Puniceicoccus	NA
1369	1368	d:Bacteria(1.0000),p:Proteobacteria(0.9895),c:Deltaproteobacteria(0.9775),o:Myxococcales(0.9832),f:Nannocystaceae(0.9845),g:uncultured_3233(0.9734)	Bacteria	Proteobacteria	Deltaproteobacteria	Myxococcales	Nannocystaceae	uncultured_3233	NA
1370	1369	d:Bacteria(1.0000),p:Proteobacteria(0.9550),c:Gammaproteobacteria(0.8810),o:Chromatiales(0.7783),f:Granulosicoccaceae(0.7424),g:Granulosicoccus(0.8194)	Bacteria	Proteobacteria	Gammaproteobacteria	Chromatiales	Granulosicoccaceae	Granulosicoccus	NA
1371	1370	d:Bacteria(1.0000),p:Proteobacteria(0.7179),c:Alphaproteobacteria(0.6180),o:DB1_14(0.3877),f:Unknown_Family_1002533(0.2467),g:Unknown_Genus_1000663(0.0247)	Bacteria	Proteobacteria	Alphaproteobacteria	DB1_14	Unknown_Family_1002533	Unknown_Genus_1000663	NA
1372	1371	d:Bacteria(1.0000),p:Planctomycetes(0.9858),c:Planctomycetacia(0.9838),o:Planctomycetales(0.9919),f:Planctomycetaceae(0.9932),g:Blastopirellula(0.9731)	Bacteria	Planctomycetes	Planctomycetacia	Planctomycetales	Planctomycetaceae	Blastopirellula	NA
1373	1372	d:Bacteria(1.0000),p:Verrucomicrobia(0.9757),c:Verrucomicrobiae(0.9808),o:Verrucomicrobiales(0.9855),f:Rubritaleaceae(0.8344),g:Rubritalea(0.8663)	Bacteria	Verrucomicrobia	Verrucomicrobiae	Verrucomicrobiales	Rubritaleaceae	Rubritalea	NA
1374	1373	d:Bacteria(1.0000),p:Gemmatimonadetes(0.9614),c:Gemmatimonadetes(0.9789),o:BD2_11_terrestrial_group(0.9771),f:Unknown_Family_1002387(0.9803),g:Unknown_Genus_1000562(0.9741)	Bacteria	Gemmatimonadetes	Gemmatimonadetes	BD2_11_terrestrial_group	Unknown_Family_1002387	Unknown_Genus_1000562	NA
1375	1374	d:Bacteria(1.0000),p:Planctomycetes(0.6094),c:Phycisphaerae(0.4939),o:CCM11a(0.2539),f:Unknown_Family_1002500(0.1402),g:Unknown_Genus_1000628(0.0104)	Bacteria	Planctomycetes	Phycisphaerae	CCM11a	Unknown_Family_1002500	Unknown_Genus_1000628	NA
1376	1375	d:Bacteria(1.0000),p:Bacteroidetes(0.7462),c:Sphingobacteriia(0.6403),o:Sphingobacteriales(0.5634),f:Saprospiraceae(0.3412),g:uncultured_1272(0.0176)	Bacteria	Bacteroidetes	Sphingobacteriia	Sphingobacteriales	Saprospiraceae	uncultured_1272	NA
1377	1376	d:Bacteria(1.0000),p:Proteobacteria(0.9731),c:Deltaproteobacteria(0.9795),o:GR_WP33_30(0.9845),f:Unknown_Family_1002573(0.9818),g:Unknown_Genus_1000828(0.9821)	Bacteria	Proteobacteria	Deltaproteobacteria	GR_WP33_30	Unknown_Family_1002573	Unknown_Genus_1000828	NA
1378	1377	d:Bacteria(1.0000),p:Gemmatimonadetes(0.2393),c:Gemmatimonadetes(0.0942),o:BD2_11_terrestrial_group(0.0501),f:Unknown_Family_1002387(0.0173),g:Unknown_Genus_1000562(0.0008)	Bacteria	Gemmatimonadetes	Gemmatimonadetes	BD2_11_terrestrial_group	Unknown_Family_1002387	Unknown_Genus_1000562	NA
1379	1378	d:Bacteria(1.0000),p:Proteobacteria(0.9705),c:Gammaproteobacteria(0.9046),o:Alteromonadales(0.7223),f:Pseudoalteromonadaceae(0.4681),g:Pseudoalteromonas(0.0825)	Bacteria	Proteobacteria	Gammaproteobacteria	Alteromonadales	Pseudoalteromonadaceae	Pseudoalteromonas	NA
1380	1379	d:Bacteria(0.7559),p:Verrucomicrobia(0.1355),c:Opitutae(0.0486),o:Opitutae_vadinHA64(0.0171),f:Unknown_Family_1002695(0.0065),g:Unknown_Genus_1001032(0.0004)	Bacteria	Verrucomicrobia	Opitutae	Opitutae_vadinHA64	Unknown_Family_1002695	Unknown_Genus_1001032	NA
1381	1380	d:Bacteria(1.0000),p:Proteobacteria(0.9550),c:TA18(0.8810),o:Unknown_Order_1002648(0.7783),f:Unknown_Family_1002649(0.7424),g:Unknown_Genus_1000997(0.8194)	Bacteria	Proteobacteria	TA18	Unknown_Order_1002648	Unknown_Family_1002649	Unknown_Genus_1000997	NA
1382	1381	d:Bacteria(1.0000),p:Proteobacteria(0.9539),c:Alphaproteobacteria(0.9410),o:OCS116_clade(0.7223),f:Unknown_Family_1002537(0.6504),g:Unknown_Genus_1000667(0.6585)	Bacteria	Proteobacteria	Alphaproteobacteria	OCS116_clade	Unknown_Family_1002537	Unknown_Genus_1000667	NA
1383	1382	d:Bacteria(1.0000),p:Bacteroidetes(0.7815),c:Sphingobacteriia(0.6403),o:Sphingobacteriales(0.5634),f:Saprospiraceae(0.3775),g:uncultured_1272(0.0247)	Bacteria	Bacteroidetes	Sphingobacteriia	Sphingobacteriales	Saprospiraceae	uncultured_1272	NA
1384	1383	d:Bacteria(1.0000),p:Chloroflexi(0.6094),c:uncultured(0.2266),o:Unknown_Order_1002295(0.1483),f:Unknown_Family_1002296(0.0619),g:Unknown_Genus_1000423(0.0035)	Bacteria	Chloroflexi	uncultured	Unknown_Order_1002295	Unknown_Family_1002296	Unknown_Genus_1000423	NA
1385	1384	d:Bacteria(1.0000),p:Chlorobi(0.8522),c:Ignavibacteria(0.8575),o:Ignavibacteriales(0.7503),f:IheB3_7(0.3231),g:Unknown_Genus_1000368(0.0533)	Bacteria	Chlorobi	Ignavibacteria	Ignavibacteriales	IheB3_7	Unknown_Genus_1000368	NA
1386	1385	d:Bacteria(1.0000),p:Bacteroidetes(0.7179),c:Bacteroidetes_BD2_2(0.2800),o:Unknown_Order_1002204(0.1747),f:Unknown_Family_1002205(0.0810),g:Unknown_Genus_1000259(0.0048)	Bacteria	Bacteroidetes	Bacteroidetes_BD2_2	Unknown_Order_1002204	Unknown_Family_1002205	Unknown_Genus_1000259	NA
1387	1386	d:Bacteria(1.0000),p:Planctomycetes(0.7638),c:028H05_P_BN_P5(0.6254),o:Unknown_Order_1002482(0.5288),f:Unknown_Family_1002483(0.3412),g:Unknown_Genus_1000617(0.0679)	Bacteria	Planctomycetes	028H05_P_BN_P5	Unknown_Order_1002482	Unknown_Family_1002483	Unknown_Genus_1000617	NA
1388	1387	d:Bacteria(1.0000),p:Acidobacteria(0.7152),c:Subgroup_22(0.4939),o:Unknown_Order_1002151(0.2819),f:Unknown_Family_1002152(0.1668),g:Unknown_Genus_1000179(0.0140)	Bacteria	Acidobacteria	Subgroup_22	Unknown_Order_1002151	Unknown_Family_1002152	Unknown_Genus_1000179	NA
1389	1388	d:Bacteria(1.0000),p:Bacteroidetes(0.7206),c:Cytophagia(0.5883),o:Cytophagales(0.3524),f:Flammeovirgaceae(0.2201),g:Aureibacter(0.0212)	Bacteria	Bacteroidetes	Cytophagia	Cytophagales	Flammeovirgaceae	Aureibacter	NA
1390	1389	d:Bacteria(1.0000),p:Bacteroidetes(0.7261),c:Sphingobacteriia(0.6032),o:Sphingobacteriales(0.4230),f:Chitinophagaceae(0.2733),g:uncultured_1252(0.0283)	Bacteria	Bacteroidetes	Sphingobacteriia	Sphingobacteriales	Chitinophagaceae	uncultured_1252	NA
1391	1390	d:Bacteria(1.0000),p:Proteobacteria(0.9560),c:Gammaproteobacteria(0.9410),o:Vibrionales(0.6549),f:Vibrionaceae(0.5123),g:Enterovibrio(0.1411)	Bacteria	Proteobacteria	Gammaproteobacteria	Vibrionales	Vibrionaceae	Enterovibrio	NA
1392	1391	d:Bacteria(1.0000),p:Proteobacteria(0.7342),c:Deltaproteobacteria(0.6924),o:Bdellovibrionales(0.6091),f:Bacteriovoracaceae(0.4319),g:Peredibacter(0.0176)	Bacteria	Proteobacteria	Deltaproteobacteria	Bdellovibrionales	Bacteriovoracaceae	Peredibacter	NA
1393	1392	d:Bacteria(1.0000),p:Proteobacteria(1.0000),c:Deltaproteobacteria(1.0000),o:Desulfobacterales(1.0000),f:Desulfobulbaceae(1.0000),g:Desulfocapsa(0.9731)	Bacteria	Proteobacteria	Deltaproteobacteria	Desulfobacterales	Desulfobulbaceae	Desulfocapsa	NA
1394	1393	d:Bacteria(1.0000),p:Latescibacteria(0.8169),c:Unknown_Class_1002406(0.8103),o:Unknown_Order_1002407(0.6943),f:Unknown_Family_1002408(0.6043),g:Unknown_Genus_1000573(0.5700)	Bacteria	Latescibacteria	Unknown_Class_1002406	Unknown_Order_1002407	Unknown_Family_1002408	Unknown_Genus_1000573	NA
1395	1394	d:Bacteria(1.0000),p:Proteobacteria(0.8699),c:Deltaproteobacteria(0.8810),o:Bdellovibrionales(0.6943),f:Bdellovibrionaceae(0.6043),g:OM27_clade(0.5700)	Bacteria	Proteobacteria	Deltaproteobacteria	Bdellovibrionales	Bdellovibrionaceae	OM27_clade	NA
1396	1395	d:Bacteria(0.9054),p:Firmicutes(0.1706),c:Clostridia(0.0568),o:Clostridiales(0.0212),f:Peptostreptococcaceae(0.0078),g:Peptostreptococcus(0.0004)	Bacteria	Firmicutes	Clostridia	Clostridiales	Peptostreptococcaceae	Peptostreptococcus	NA
1397	1396	d:Bacteria(1.0000),p:Proteobacteria(0.7462),c:Deltaproteobacteria(0.7160),o:Bdellovibrionales(0.5786),f:Bacteriovoracaceae(0.3956),g:Peredibacter(0.0247)	Bacteria	Proteobacteria	Deltaproteobacteria	Bdellovibrionales	Bacteriovoracaceae	Peredibacter	NA
1398	1397	d:Bacteria(1.0000),p:Bacteroidetes(0.5540),c:Sphingobacteriia(0.1546),o:Sphingobacteriales(0.0980),f:Chitinophagaceae(0.0312),g:uncultured_1252(0.0014)	Bacteria	Bacteroidetes	Sphingobacteriia	Sphingobacteriales	Chitinophagaceae	uncultured_1252	NA
1399	1398	d:Bacteria(1.0000),p:Acidobacteria(0.8169),c:Subgroup_22(0.7396),o:Unknown_Order_1002151(0.6396),f:Unknown_Family_1002152(0.4681),g:Unknown_Genus_1000179(0.3044)	Bacteria	Acidobacteria	Subgroup_22	Unknown_Order_1002151	Unknown_Family_1002152	Unknown_Genus_1000179	NA
1400	1399	d:Bacteria(1.0000),p:Gemmatimonadetes(0.9624),c:Gemmatimonadetes(0.9801),o:BD2_11_terrestrial_group(0.9758),f:Unknown_Family_1002387(0.9699),g:Unknown_Genus_1000562(0.9739)	Bacteria	Gemmatimonadetes	Gemmatimonadetes	BD2_11_terrestrial_group	Unknown_Family_1002387	Unknown_Genus_1000562	NA
1401	1400	d:Bacteria(1.0000),p:Planctomycetes(0.8522),c:Phycisphaerae(0.8339),o:Phycisphaerales(0.6091),f:Phycisphaeraceae(0.4319),g:Urania_1B_19_marine_sediment_group(0.0825)	Bacteria	Planctomycetes	Phycisphaerae	Phycisphaerales	Phycisphaeraceae	Urania_1B_19_marine_sediment_group	NA
1402	1401	d:Bacteria(1.0000),p:Proteobacteria(0.9656),c:Gammaproteobacteria(0.9627),o:E01_9C_26_marine_group(0.9707),f:Unknown_Family_1002611(0.9283),g:Unknown_Genus_1000908(0.9729)	Bacteria	Proteobacteria	Gammaproteobacteria	E01_9C_26_marine_group	Unknown_Family_1002611	Unknown_Genus_1000908	NA
1403	1402	d:Bacteria(1.0000),p:Bacteroidetes(0.9949),c:Sphingobacteriia(0.9904),o:Sphingobacteriales(0.9970),f:Saprospiraceae(0.9829),g:uncultured_1272(0.9744)	Bacteria	Bacteroidetes	Sphingobacteriia	Sphingobacteriales	Saprospiraceae	uncultured_1272	NA
1404	1403	d:Bacteria(1.0000),p:Proteobacteria(0.9603),c:Gammaproteobacteria(0.9046),o:E01_9C_26_marine_group(0.7783),f:Unknown_Family_1002611(0.7424),g:Unknown_Genus_1000908(0.8194)	Bacteria	Proteobacteria	Gammaproteobacteria	E01_9C_26_marine_group	Unknown_Family_1002611	Unknown_Genus_1000908	NA
1405	1404	d:Bacteria(1.0000),p:Bacteroidetes(0.9406),c:Sphingobacteriia(0.8810),o:Sphingobacteriales(0.7783),f:Saprospiraceae(0.6504),g:uncultured_1272(0.1411)	Bacteria	Bacteroidetes	Sphingobacteriia	Sphingobacteriales	Saprospiraceae	uncultured_1272	NA
1406	1405	d:Bacteria(1.0000),p:Bacteroidetes(0.8876),c:Sphingobacteriia(0.8103),o:Sphingobacteriales(0.6943),f:Saprospiraceae(0.4681),g:uncultured_1272(0.0283)	Bacteria	Bacteroidetes	Sphingobacteriia	Sphingobacteriales	Saprospiraceae	uncultured_1272	NA
1407	1406	d:Bacteria(1.0000),p:Planctomycetes(0.9646),c:Phycisphaerae(0.8810),o:Phycisphaerales(0.6943),f:Phycisphaeraceae(0.6043),g:Urania_1B_19_marine_sediment_group(0.0972)	Bacteria	Planctomycetes	Phycisphaerae	Phycisphaerales	Phycisphaeraceae	Urania_1B_19_marine_sediment_group	NA
1408	1407	d:Bacteria(1.0000),p:Proteobacteria(0.9784),c:Gammaproteobacteria(0.9789),o:Alteromonadales(0.9758),f:Alteromonadaceae(0.9699),g:Aliiglaciecola(0.1264)	Bacteria	Proteobacteria	Gammaproteobacteria	Alteromonadales	Alteromonadaceae	Aliiglaciecola	NA
1409	1408	d:Bacteria(1.0000),p:Planctomycetes(0.9731),c:Planctomycetacia(0.9681),o:Planctomycetales(0.9745),f:Planctomycetaceae(0.9595),g:Blastopirellula(0.4815)	Bacteria	Planctomycetes	Planctomycetacia	Planctomycetales	Planctomycetaceae	Blastopirellula	NA
1410	1409	d:Bacteria(1.0000),p:Actinobacteria(0.9698),c:Acidimicrobiia(0.9775),o:Acidimicrobiales(0.9832),f:Sva0996_marine_group(0.9845),g:Unknown_Genus_1000185(0.9746)	Bacteria	Actinobacteria	Acidimicrobiia	Acidimicrobiales	Sva0996_marine_group	Unknown_Genus_1000185	NA
1411	1410	d:Bacteria(1.0000),p:Planctomycetes(0.7152),c:028H05_P_BN_P5(0.3870),o:Unknown_Order_1002482(0.2275),f:Unknown_Family_1002483(0.1193),g:Unknown_Genus_1000617(0.0073)	Bacteria	Planctomycetes	028H05_P_BN_P5	Unknown_Order_1002482	Unknown_Family_1002483	Unknown_Genus_1000617	NA
1412	1411	d:Bacteria(1.0000),p:Bacteroidetes(0.7288),c:Sphingobacteriia(0.6106),o:Sphingobacteriales(0.4582),f:Saprospiraceae(0.2467),g:Phaeodactylibacter(0.0104)	Bacteria	Bacteroidetes	Sphingobacteriia	Sphingobacteriales	Saprospiraceae	Phaeodactylibacter	NA
1413	1412	d:Bacteria(1.0000),p:Proteobacteria(0.9656),c:Deltaproteobacteria(0.9789),o:Myxococcales(0.9771),f:BIrii41(0.9179),g:Unknown_Genus_1000833(0.9601)	Bacteria	Proteobacteria	Deltaproteobacteria	Myxococcales	BIrii41	Unknown_Genus_1000833	NA
1414	1413	d:Bacteria(1.0000),p:Bacteroidetes(0.7638),c:Sphingobacteriia(0.6403),o:Sphingobacteriales(0.5634),f:Saprospiraceae(0.3231),g:uncultured_1272(0.0212)	Bacteria	Bacteroidetes	Sphingobacteriia	Sphingobacteriales	Saprospiraceae	uncultured_1272	NA
1415	1414	d:Bacteria(1.0000),p:Proteobacteria(0.9949),c:Betaproteobacteria(0.9778),o:Burkholderiales(0.9745),f:Comamonadaceae(0.9595),g:uncultured_2965(0.7470)	Bacteria	Proteobacteria	Betaproteobacteria	Burkholderiales	Comamonadaceae	uncultured_2965	NA
1416	1415	d:Bacteria(1.0000),p:Proteobacteria(0.7315),c:Gammaproteobacteria(0.6106),o:Chromatiales(0.4582),f:Ectothiorhodospiraceae(0.2999),g:Thiogranum(0.0247)	Bacteria	Proteobacteria	Gammaproteobacteria	Chromatiales	Ectothiorhodospiraceae	Thiogranum	NA
1417	1416	d:Bacteria(1.0000),p:Bacteroidetes(0.7152),c:Flavobacteriia(0.4405),o:Flavobacteriales(0.2539),f:Cryomorphaceae(0.1002),g:Owenweeksia(0.0061)	Bacteria	Bacteroidetes	Flavobacteriia	Flavobacteriales	Cryomorphaceae	Owenweeksia	NA
1418	1417	d:Bacteria(1.0000),p:Bacteroidetes(0.7992),c:Sphingobacteriia(0.6924),o:Sphingobacteriales(0.6091),f:Saprospiraceae(0.3956),g:uncultured_1272(0.0247)	Bacteria	Bacteroidetes	Sphingobacteriia	Sphingobacteriales	Saprospiraceae	uncultured_1272	NA
1419	1418	d:Bacteria(1.0000),p:Bacteroidetes(0.9406),c:Flavobacteriia(0.9356),o:Flavobacteriales(0.8903),f:Flavobacteriaceae(0.8344),g:Polaribacter(0.0825)	Bacteria	Bacteroidetes	Flavobacteriia	Flavobacteriales	Flavobacteriaceae	Polaribacter	NA
1420	1419	d:Bacteria(0.9802),p:Cloacimonetes(0.2920),c:SHA_4(0.0650),o:Unknown_Order_1002325(0.0262),f:Unknown_Family_1002326(0.0103),g:Unknown_Genus_1000437(0.0006)	Bacteria	Cloacimonetes	SHA_4	Unknown_Order_1002325	Unknown_Family_1002326	Unknown_Genus_1000437	NA
1421	1420	d:Bacteria(0.2824),p:Parcubacteria(0.0136),c:Unknown_Class_1002476(0.0089),o:Unknown_Order_1002477(0.0022),f:Unknown_Family_1002478(0.0011),g:Unknown_Genus_1000615(0.0001)	Bacteria	Parcubacteria	Unknown_Class_1002476	Unknown_Order_1002477	Unknown_Family_1002478	Unknown_Genus_1000615	NA
1422	1421	d:Bacteria(1.0000),p:Proteobacteria(0.9949),c:Deltaproteobacteria(0.9778),o:Desulfobacterales(0.9834),f:Desulfobulbaceae(0.9831),g:Desulfobulbus(0.9739)	Bacteria	Proteobacteria	Deltaproteobacteria	Desulfobacterales	Desulfobulbaceae	Desulfobulbus	NA
1423	1422	d:Bacteria(1.0000),p:Spirochaetae(0.9764),c:Spirochaetes(0.9812),o:Spirochaetales(0.9857),f:Spirochaetaceae(0.9863),g:Spirochaeta_2(0.9729)	Bacteria	Spirochaetae	Spirochaetes	Spirochaetales	Spirochaetaceae	Spirochaeta_2	NA
1424	1423	d:Bacteria(1.0000),p:Proteobacteria(0.7462),c:Gammaproteobacteria(0.6254),o:HOC36(0.3524),f:Unknown_Family_1002613(0.2201),g:Unknown_Genus_1000912(0.0212)	Bacteria	Proteobacteria	Gammaproteobacteria	HOC36	Unknown_Family_1002613	Unknown_Genus_1000912	NA
1425	1424	d:Bacteria(1.0000),p:Acidobacteria(0.9691),c:Holophagae(0.9801),o:Subgroup_10(0.9783),f:TK85(0.9075),g:Unknown_Genus_1000175(0.9367)	Bacteria	Acidobacteria	Holophagae	Subgroup_10	TK85	Unknown_Genus_1000175	NA
1426	1425	d:Bacteria(1.0000),p:Planctomycetes(0.9840),c:Planctomycetacia(0.9835),o:Planctomycetales(0.9909),f:Planctomycetaceae(0.9923),g:Rhodopirellula(0.6585)	Bacteria	Planctomycetes	Planctomycetacia	Planctomycetales	Planctomycetaceae	Rhodopirellula	NA
1427	1426	d:Bacteria(1.0000),p:Firmicutes(0.8876),c:Clostridia(0.7867),o:Clostridiales(0.6701),f:Ruminococcaceae(0.5583),g:uncultured_2071(0.0825)	Bacteria	Firmicutes	Clostridia	Clostridiales	Ruminococcaceae	uncultured_2071	NA
1428	1427	d:Bacteria(1.0000),p:Proteobacteria(0.5263),c:Alphaproteobacteria(0.2800),o:Caulobacterales(0.0980),f:Caulobacteraceae(0.0312),g:Caulobacter(0.0014)	Bacteria	Proteobacteria	Alphaproteobacteria	Caulobacterales	Caulobacteraceae	Caulobacter	NA
1429	1428	d:Bacteria(0.3572),p:Firmicutes(0.0344),c:Clostridia(0.0224),o:Clostridiales(0.0055),f:Clostridiaceae_2(0.0027),g:Alkaliphilus(0.0002)	Bacteria	Firmicutes	Clostridia	Clostridiales	Clostridiaceae_2	Alkaliphilus	NA
1430	1429	d:Bacteria(1.0000),p:Bacteroidetes(0.7261),c:Sphingobacteriia(0.6106),o:Sphingobacteriales(0.4582),f:Saprospiraceae(0.2467),g:Phaeodactylibacter(0.0073)	Bacteria	Bacteroidetes	Sphingobacteriia	Sphingobacteriales	Saprospiraceae	Phaeodactylibacter	NA
1431	1430	d:Bacteria(1.0000),p:Proteobacteria(0.4987),c:Deltaproteobacteria(0.1244),o:Desulfobacterales(0.0501),f:Desulfobulbaceae(0.0173),g:Desulfocapsa(0.0008)	Bacteria	Proteobacteria	Deltaproteobacteria	Desulfobacterales	Desulfobulbaceae	Desulfocapsa	NA
1432	1431	d:Bacteria(1.0000),p:Proteobacteria(0.9560),c:Deltaproteobacteria(0.9356),o:Sh765B_TzT_29(0.8623),f:Unknown_Family_1002579(0.8804),g:Unknown_Genus_1000858(0.8898)	Bacteria	Proteobacteria	Deltaproteobacteria	Sh765B_TzT_29	Unknown_Family_1002579	Unknown_Genus_1000858	NA
1433	1432	d:Bacteria(1.0000),p:Acidobacteria(0.9603),c:Subgroup_22(0.9573),o:Unknown_Order_1002151(0.9720),f:Unknown_Family_1002152(0.9387),g:Unknown_Genus_1000179(0.9731)	Bacteria	Acidobacteria	Subgroup_22	Unknown_Order_1002151	Unknown_Family_1002152	Unknown_Genus_1000179	NA
1434	1433	d:Bacteria(1.0000),p:Bacteroidetes(0.9705),c:Sphingobacteriia(0.9302),o:Sphingobacteriales(0.8623),f:Saprospiraceae(0.6964),g:uncultured_1272(0.2159)	Bacteria	Bacteroidetes	Sphingobacteriia	Sphingobacteriales	Saprospiraceae	uncultured_1272	NA
1435	1434	d:Bacteria(1.0000),p:Planctomycetes(0.9691),c:OM190(0.9046),o:Unknown_Order_1002492(0.8063),f:Unknown_Family_1002493(0.7884),g:Unknown_Genus_1000622(0.8429)	Bacteria	Planctomycetes	OM190	Unknown_Order_1002492	Unknown_Family_1002493	Unknown_Genus_1000622	NA
1436	1435	d:Bacteria(1.0000),p:Proteobacteria(0.9678),c:Gammaproteobacteria(0.9801),o:Sva0071(0.9745),f:Unknown_Family_1002626(0.9595),g:Unknown_Genus_1000970(0.9736)	Bacteria	Proteobacteria	Gammaproteobacteria	Sva0071	Unknown_Family_1002626	Unknown_Genus_1000970	NA
1437	1436	d:Bacteria(1.0000),p:Bacteroidetes(0.8522),c:Bacteroidia(0.6254),o:Bacteroidales(0.5288),f:Porphyromonadaceae(0.3412),g:uncultured_959(0.0679)	Bacteria	Bacteroidetes	Bacteroidia	Bacteroidales	Porphyromonadaceae	uncultured_959	NA
1438	1437	d:Bacteria(1.0000),p:Planctomycetes(0.9784),c:OM190(0.9786),o:Unknown_Order_1002492(0.9826),f:Unknown_Family_1002493(0.9838),g:Unknown_Genus_1000622(0.9753)	Bacteria	Planctomycetes	OM190	Unknown_Order_1002492	Unknown_Family_1002493	Unknown_Genus_1000622	NA
1439	1438	d:Bacteria(1.0000),p:Bacteroidetes(0.7462),c:Cytophagia(0.6180),o:Cytophagales(0.4935),f:MWH_CFBk5(0.1402),g:Unknown_Genus_1000297(0.0104)	Bacteria	Bacteroidetes	Cytophagia	Cytophagales	MWH_CFBk5	Unknown_Genus_1000297	NA
1440	1439	d:Bacteria(1.0000),p:Proteobacteria(0.9571),c:Alphaproteobacteria(0.9573),o:Rhizobiales(0.8623),f:Hyphomicrobiaceae(0.8344),g:Filomicrobium(0.6585)	Bacteria	Proteobacteria	Alphaproteobacteria	Rhizobiales	Hyphomicrobiaceae	Filomicrobium	NA
1441	1440	d:Bacteria(0.4818),p:Firmicutes(0.0476),c:Bacilli(0.0224),o:Lactobacillales(0.0055),f:Leuconostocaceae(0.0027),g:Weissella(0.0002)	Bacteria	Firmicutes	Bacilli	Lactobacillales	Leuconostocaceae	Weissella	NA
1442	1441	d:Bacteria(1.0000),p:Chloroflexi(0.9691),c:Anaerolineae(0.7867),o:Anaerolineales(0.6701),f:Anaerolineaceae(0.5583),g:uncultured_1395(0.3044)	Bacteria	Chloroflexi	Anaerolineae	Anaerolineales	Anaerolineaceae	uncultured_1395	NA
1443	1442	d:Bacteria(1.0000),p:Bacteroidetes(0.9691),c:Sphingobacteriia(0.8810),o:Sphingobacteriales(0.7783),f:Saprospiraceae(0.6043),g:uncultured_1272(0.0825)	Bacteria	Bacteroidetes	Sphingobacteriia	Sphingobacteriales	Saprospiraceae	uncultured_1272	NA
1444	1443	d:Bacteria(1.0000),p:Planctomycetes(0.9822),c:Planctomycetacia(0.9832),o:Planctomycetales(0.9899),f:Planctomycetaceae(0.9915),g:Bythopirellula(0.3930)	Bacteria	Planctomycetes	Planctomycetacia	Planctomycetales	Planctomycetaceae	Bythopirellula	NA
1445	1444	d:Bacteria(1.0000),p:Acidobacteria(0.7638),c:Holophagae(0.6688),o:Subgroup_10(0.5939),f:Sva0725(0.3231),g:Unknown_Genus_1000174(0.0533)	Bacteria	Acidobacteria	Holophagae	Subgroup_10	Sva0725	Unknown_Genus_1000174	NA
1446	1445	d:Bacteria(1.0000),p:Acidobacteria(0.9560),c:Subgroup_22(0.8810),o:Unknown_Order_1002151(0.7783),f:Unknown_Family_1002152(0.7424),g:Unknown_Genus_1000179(0.8194)	Bacteria	Acidobacteria	Subgroup_22	Unknown_Order_1002151	Unknown_Family_1002152	Unknown_Genus_1000179	NA
1447	1446	d:Bacteria(1.0000),p:Bacteroidetes(0.7815),c:Flavobacteriia(0.6924),o:Flavobacteriales(0.6091),f:NS9_marine_group(0.3775),g:Unknown_Genus_1000316(0.0972)	Bacteria	Bacteroidetes	Flavobacteriia	Flavobacteriales	NS9_marine_group	Unknown_Genus_1000316	NA
1448	1447	d:Bacteria(1.0000),p:Spirochaetae(0.8876),c:Spirochaetes(0.9046),o:Spirochaetales(0.8063),f:Spirochaetaceae(0.7884),g:Spirochaeta_2(0.5700)	Bacteria	Spirochaetae	Spirochaetes	Spirochaetales	Spirochaetaceae	Spirochaeta_2	NA
1449	1448	d:Bacteria(1.0000),p:Bacteroidetes(0.9656),c:Flavobacteriia(0.9801),o:Flavobacteriales(0.9783),f:Cryomorphaceae(0.9803),g:NS10_marine_group(0.9736)	Bacteria	Bacteroidetes	Flavobacteriia	Flavobacteriales	Cryomorphaceae	NS10_marine_group	NA
1450	1449	d:Bacteria(1.0000),p:Proteobacteria(0.9678),c:Gammaproteobacteria(0.9782),o:Oceanospirillales(0.9783),f:MBAE14(0.9848),g:Unknown_Genus_1000943(0.9744)	Bacteria	Proteobacteria	Gammaproteobacteria	Oceanospirillales	MBAE14	Unknown_Genus_1000943	NA
1451	1450	d:Bacteria(1.0000),p:Proteobacteria(0.9656),c:Alphaproteobacteria(0.9790),o:Sphingomonadales(0.9809),f:Erythrobacteraceae(0.9283),g:Erythrobacter(0.8429)	Bacteria	Proteobacteria	Alphaproteobacteria	Sphingomonadales	Erythrobacteraceae	Erythrobacter	NA
1452	1451	d:Bacteria(0.8057),p:Omnitrophica(0.5263),c:NPL_UPA2(0.3335),o:Unknown_Order_1002474(0.2011),f:Unknown_Family_1002475(0.1002),g:Unknown_Genus_1000614(0.0061)	Bacteria	Omnitrophica	NPL_UPA2	Unknown_Order_1002474	Unknown_Family_1002475	Unknown_Genus_1000614	NA
1453	1452	d:Bacteria(1.0000),p:Firmicutes(0.9539),c:Clostridia(0.9410),o:Clostridiales(0.9182),f:JTB215(0.6504),g:Unknown_Genus_1000524(0.6585)	Bacteria	Firmicutes	Clostridia	Clostridiales	JTB215	Unknown_Genus_1000524	NA
1454	1453	d:Bacteria(0.9552),p:Chloroflexi(0.2393),c:Caldilineae(0.0942),o:Caldilineales(0.0501),f:Caldilineaceae(0.0173),g:uncultured_1406(0.0008)	Bacteria	Chloroflexi	Caldilineae	Caldilineales	Caldilineaceae	uncultured_1406	NA
1455	1454	d:Bacteria(1.0000),p:Proteobacteria(0.7206),c:Gammaproteobacteria(0.5474),o:Oceanospirillales(0.2275),f:Alcanivoracaceae(0.1193),g:Alcanivorax(0.0073)	Bacteria	Proteobacteria	Gammaproteobacteria	Oceanospirillales	Alcanivoracaceae	Alcanivorax	NA
1456	1455	d:Bacteria(1.0000),p:Planctomycetes(0.9751),c:OM190(0.9798),o:Unknown_Order_1002492(0.9849),f:Unknown_Family_1002493(0.9829),g:Unknown_Genus_1000622(0.9837)	Bacteria	Planctomycetes	OM190	Unknown_Order_1002492	Unknown_Family_1002493	Unknown_Genus_1000622	NA
1457	1456	d:Bacteria(1.0000),p:Bacteroidetes(0.7288),c:Sphingobacteriia(0.6329),o:Sphingobacteriales(0.5481),f:Saprospiraceae(0.3231),g:uncultured_1272(0.0140)	Bacteria	Bacteroidetes	Sphingobacteriia	Sphingobacteriales	Saprospiraceae	uncultured_1272	NA
1458	1457	d:Bacteria(1.0000),p:Bacteroidetes(0.9635),c:Flavobacteriia(0.9789),o:Flavobacteriales(0.9771),f:Cryomorphaceae(0.9699),g:Salinirepens(0.7470)	Bacteria	Bacteroidetes	Flavobacteriia	Flavobacteriales	Cryomorphaceae	Salinirepens	NA
1459	1458	d:Bacteria(1.0000),p:Proteobacteria(0.9931),c:Alphaproteobacteria(0.9873),o:SAR11_clade(0.9960),f:Surface_1(0.9387),g:Unknown_Genus_1000743(0.8663)	Bacteria	Proteobacteria	Alphaproteobacteria	SAR11_clade	Surface_1	Unknown_Genus_1000743	NA
1460	1459	d:Bacteria(1.0000),p:Bacteroidetes(0.7315),c:Sphingobacteriia(0.6180),o:Sphingobacteriales(0.4935),f:Saprospiraceae(0.3231),g:uncultured_1272(0.0104)	Bacteria	Bacteroidetes	Sphingobacteriia	Sphingobacteriales	Saprospiraceae	uncultured_1272	NA
1461	1460	d:Bacteria(1.0000),p:Cyanobacteria(0.7815),c:Chloroplast(0.7396),o:Unknown_Order_1002334(0.6396),f:Unknown_Family_1002335(0.4681),g:Unknown_Genus_1000441(0.3044)	Bacteria	Cyanobacteria	Chloroplast	Unknown_Order_1002334	Unknown_Family_1002335	Unknown_Genus_1000441	NA
1462	1461	d:Bacteria(1.0000),p:Firmicutes(0.9550),c:Clostridia(0.9248),o:Clostridiales(0.8343),f:Lachnospiraceae(0.5123),g:uncultured_2021(0.3044)	Bacteria	Firmicutes	Clostridia	Clostridiales	Lachnospiraceae	uncultured_2021	NA
1463	1462	d:Bacteria(1.0000),p:Acidobacteria(0.9053),c:Subgroup_22(0.8339),o:Unknown_Order_1002151(0.7223),f:Unknown_Family_1002152(0.6504),g:Unknown_Genus_1000179(0.6585)	Bacteria	Acidobacteria	Subgroup_22	Unknown_Order_1002151	Unknown_Family_1002152	Unknown_Genus_1000179	NA
1464	1463	d:Bacteria(1.0000),p:Planctomycetes(0.9757),c:OM190(0.9789),o:Unknown_Order_1002492(0.9771),f:Unknown_Family_1002493(0.9803),g:Unknown_Genus_1000622(0.9741)	Bacteria	Planctomycetes	OM190	Unknown_Order_1002492	Unknown_Family_1002493	Unknown_Genus_1000622	NA
1465	1464	d:Bacteria(1.0000),p:Candidate_division_OP3(0.9685),c:Unknown_Class_1002231(0.9775),o:Unknown_Order_1002232(0.9832),f:Unknown_Family_1002233(0.9831),g:Unknown_Genus_1000354(0.9772)	Bacteria	Candidate_division_OP3	Unknown_Class_1002231	Unknown_Order_1002232	Unknown_Family_1002233	Unknown_Genus_1000354	NA
1466	1465	d:Bacteria(1.0000),p:Proteobacteria(0.9592),c:Deltaproteobacteria(0.9627),o:Myxococcales(0.8903),f:Haliangiaceae(0.4681),g:Haliangium(0.3044)	Bacteria	Proteobacteria	Deltaproteobacteria	Myxococcales	Haliangiaceae	Haliangium	NA
1467	1466	d:Bacteria(1.0000),p:Proteobacteria(0.9614),c:Alphaproteobacteria(0.9789),o:Rhizobiales(0.9720),f:Phyllobacteriaceae(0.9283),g:Nitratireductor(0.8663)	Bacteria	Proteobacteria	Alphaproteobacteria	Rhizobiales	Phyllobacteriaceae	Nitratireductor	NA
1468	1467	d:Bacteria(1.0000),p:Tenericutes(0.9624),c:Mollicutes(0.9801),o:NB1_n(0.9783),f:Unknown_Family_1002678(0.9848),g:Unknown_Genus_1001019(0.9744)	Bacteria	Tenericutes	Mollicutes	NB1_n	Unknown_Family_1002678	Unknown_Genus_1001019	NA
1469	1468	d:Bacteria(1.0000),p:Acidobacteria(0.7462),c:Holophagae(0.6403),o:Subgroup_10(0.5634),f:Sva0725(0.2999),g:Unknown_Genus_1000174(0.0386)	Bacteria	Acidobacteria	Holophagae	Subgroup_10	Sva0725	Unknown_Genus_1000174	NA
1470	1469	d:Bacteria(1.0000),p:Spirochaetae(0.7125),c:Spirochaetes(0.6032),o:Spirochaetales(0.4230),f:Spirochaetaceae(0.2733),g:Spirochaeta_2(0.0176)	Bacteria	Spirochaetae	Spirochaetes	Spirochaetales	Spirochaetaceae	Spirochaeta_2	NA
1471	1470	d:Bacteria(1.0000),p:Proteobacteria(0.6094),c:Gammaproteobacteria(0.1849),o:NKB5(0.1219),f:Unknown_Family_1002620(0.0428),g:Unknown_Genus_1000931(0.0022)	Bacteria	Proteobacteria	Gammaproteobacteria	NKB5	Unknown_Family_1002620	Unknown_Genus_1000931	NA
1472	1471	d:Bacteria(1.0000),p:Planctomycetes(0.8522),c:OM190(0.7631),o:Unknown_Order_1002492(0.6549),f:Unknown_Family_1002493(0.5123),g:Unknown_Genus_1000622(0.3930)	Bacteria	Planctomycetes	OM190	Unknown_Order_1002492	Unknown_Family_1002493	Unknown_Genus_1000622	NA
1473	1472	d:Bacteria(1.0000),p:Proteobacteria(1.0000),c:Deltaproteobacteria(1.0000),o:Desulfovibrionales(1.0000),f:Desulfovibrionaceae(1.0000),g:Desulfovibrio(1.0000)	Bacteria	Proteobacteria	Deltaproteobacteria	Desulfovibrionales	Desulfovibrionaceae	Desulfovibrio	NA
1474	1473	d:Bacteria(1.0000),p:Proteobacteria(0.9770),c:Deltaproteobacteria(0.9815),o:Desulfobacterales(0.9771),f:Desulfobacteraceae(0.9803),g:Desulfofaba(0.8429)	Bacteria	Proteobacteria	Deltaproteobacteria	Desulfobacterales	Desulfobacteraceae	Desulfofaba	NA
1475	1474	d:Bacteria(1.0000),p:Firmicutes(0.7125),c:Clostridia(0.5474),o:Clostridiales(0.2819),f:Peptococcaceae(0.1193),g:Peptococcus(0.0073)	Bacteria	Firmicutes	Clostridia	Clostridiales	Peptococcaceae	Peptococcus	NA
1476	1475	d:Bacteria(1.0000),p:Planctomycetes(0.7206),c:Planctomycetacia(0.6254),o:Planctomycetales(0.5288),f:Planctomycetaceae(0.3412),g:Planctomyces(0.0176)	Bacteria	Planctomycetes	Planctomycetacia	Planctomycetales	Planctomycetaceae	Planctomyces	NA
1477	1476	d:Bacteria(1.0000),p:Bacteroidetes(0.7125),c:Sphingobacteriia(0.3870),o:Sphingobacteriales(0.2275),f:Saprospiraceae(0.1002),g:Lewinella(0.0022)	Bacteria	Bacteroidetes	Sphingobacteriia	Sphingobacteriales	Saprospiraceae	Lewinella	NA
1478	1477	d:Bacteria(1.0000),p:Proteobacteria(0.7315),c:Deltaproteobacteria(0.6329),o:Oligoflexales(0.5481),f:Oligoflexaceae(0.3594),g:Unknown_Genus_1000854(0.0825)	Bacteria	Proteobacteria	Deltaproteobacteria	Oligoflexales	Oligoflexaceae	Unknown_Genus_1000854	NA
1479	1478	d:Bacteria(1.0000),p:Bacteroidetes(0.7179),c:Bacteroidia(0.5474),o:Bacteroidales(0.3172),f:Porphyromonadaceae(0.0428),g:Parabacteroides(0.0022)	Bacteria	Bacteroidetes	Bacteroidia	Bacteroidales	Porphyromonadaceae	Parabacteroides	NA
1480	1479	d:Bacteria(1.0000),p:Lentisphaerae(0.7125),c:SS1_B_03_39(0.3335),o:Unknown_Order_1002459(0.2011),f:Unknown_Family_1002460(0.1002),g:Unknown_Genus_1000599(0.0061)	Bacteria	Lentisphaerae	SS1_B_03_39	Unknown_Order_1002459	Unknown_Family_1002460	Unknown_Genus_1000599	NA
1481	1480	d:Bacteria(1.0000),p:Proteobacteria(0.8522),c:Alphaproteobacteria(0.7160),o:Rhizobiales(0.5786),f:Rhodobiaceae(0.3956),g:Rhodobium(0.1118)	Bacteria	Proteobacteria	Alphaproteobacteria	Rhizobiales	Rhodobiaceae	Rhodobium	NA
1482	1481	d:Bacteria(1.0000),p:Proteobacteria(0.9582),c:Deltaproteobacteria(0.9519),o:Bdellovibrionales(0.9462),f:Bdellovibrionaceae(0.9179),g:OM27_clade(0.9601)	Bacteria	Proteobacteria	Deltaproteobacteria	Bdellovibrionales	Bdellovibrionaceae	OM27_clade	NA
1483	1482	d:Bacteria(1.0000),p:Cyanobacteria(0.9751),c:Chloroplast(0.9805),o:Unknown_Order_1002334(0.9853),f:Unknown_Family_1002335(0.9846),g:Unknown_Genus_1000441(0.9854)	Bacteria	Cyanobacteria	Chloroplast	Unknown_Order_1002334	Unknown_Family_1002335	Unknown_Genus_1000441	NA
1484	1483	d:Bacteria(1.0000),p:Planctomycetes(0.9672),c:Phycisphaerae(0.8810),o:Phycisphaerales(0.7503),f:Phycisphaeraceae(0.6964),g:Urania_1B_19_marine_sediment_group(0.1264)	Bacteria	Planctomycetes	Phycisphaerae	Phycisphaerales	Phycisphaeraceae	Urania_1B_19_marine_sediment_group	NA
1485	1484	d:Bacteria(1.0000),p:Candidate_division_OP3(0.9646),c:Unknown_Class_1002231(0.9793),o:Unknown_Order_1002232(0.9809),f:Unknown_Family_1002233(0.9843),g:Unknown_Genus_1000354(0.9749)	Bacteria	Candidate_division_OP3	Unknown_Class_1002231	Unknown_Order_1002232	Unknown_Family_1002233	Unknown_Genus_1000354	NA
1486	1485	d:Bacteria(1.0000),p:Bacteroidetes(0.7815),c:Sphingobacteriia(0.6688),o:Sphingobacteriales(0.5939),f:Saprospiraceae(0.3594),g:uncultured_1272(0.0247)	Bacteria	Bacteroidetes	Sphingobacteriia	Sphingobacteriales	Saprospiraceae	uncultured_1272	NA
1487	1486	d:Bacteria(1.0000),p:Planctomycetes(0.7315),c:028H05_P_BN_P5(0.6106),o:Unknown_Order_1002482(0.4582),f:Unknown_Family_1002483(0.2999),g:Unknown_Genus_1000617(0.0386)	Bacteria	Planctomycetes	028H05_P_BN_P5	Unknown_Order_1002482	Unknown_Family_1002483	Unknown_Genus_1000617	NA
1488	1487	d:Bacteria(1.0000),p:Chloroflexi(0.7261),c:Ardenticatenia(0.5957),o:uncultured_1400(0.3877),f:Unknown_Family_1002246(0.2467),g:Unknown_Genus_1000376(0.0247)	Bacteria	Chloroflexi	Ardenticatenia	uncultured_1400	Unknown_Family_1002246	Unknown_Genus_1000376	NA
1489	1488	d:Bacteria(1.0000),p:Planctomycetes(0.9711),c:Planctomycetacia(0.9356),o:Planctomycetales(0.8903),f:Planctomycetaceae(0.8971),g:uncultured_2371(0.0533)	Bacteria	Planctomycetes	Planctomycetacia	Planctomycetales	Planctomycetaceae	uncultured_2371	NA
1490	1489	d:Bacteria(1.0000),p:Spirochaetae(0.9582),c:Spirochaetes(0.9627),o:Spirochaetales(0.9733),f:Spirochaetaceae(0.9491),g:Spirochaeta_2(0.9367)	Bacteria	Spirochaetae	Spirochaetes	Spirochaetales	Spirochaetaceae	Spirochaeta_2	NA
1491	1490	d:Bacteria(1.0000),p:Proteobacteria(0.9877),c:Deltaproteobacteria(0.9842),o:Desulfobacterales(0.9929),f:Nitrospinaceae(0.9940),g:Nitrospina(0.9943)	Bacteria	Proteobacteria	Deltaproteobacteria	Desulfobacterales	Nitrospinaceae	Nitrospina	NA
1492	1491	d:Bacteria(1.0000),p:Cyanobacteria(0.9790),c:Cyanobacteria(0.9735),o:SubsectionIII(0.9182),f:FamilyI_1536(0.9075),g:Phormidium(0.8898)	Bacteria	Cyanobacteria	Cyanobacteria	SubsectionIII	FamilyI_1536	Phormidium	NA
1493	1492	d:Bacteria(1.0000),p:Bacteroidetes(0.9691),c:Sphingobacteriia(0.8575),o:Sphingobacteriales(0.7503),f:Saprospiraceae(0.6043),g:Unknown_Genus_1000341(0.0972)	Bacteria	Bacteroidetes	Sphingobacteriia	Sphingobacteriales	Saprospiraceae	Unknown_Genus_1000341	NA
1494	1493	d:Bacteria(1.0000),p:Bacteroidetes(0.9539),c:Cytophagia(0.9410),o:Order_II(0.9182),f:Rhodothermaceae(0.9075),g:uncultured_1069(0.4815)	Bacteria	Bacteroidetes	Cytophagia	Order_II	Rhodothermaceae	uncultured_1069	NA
1495	1494	d:Bacteria(1.0000),p:Acidobacteria(0.8346),c:Holophagae(0.8339),o:Acanthopleuribacterales(0.7223),f:Acanthopleuribacteraceae(0.6504),g:Acanthopleuribacter(0.6585)	Bacteria	Acidobacteria	Holophagae	Acanthopleuribacterales	Acanthopleuribacteraceae	Acanthopleuribacter	NA
1496	1495	d:Bacteria(1.0000),p:Acidobacteria(0.9635),c:Subgroup_22(0.9735),o:Unknown_Order_1002151(0.9758),f:Unknown_Family_1002152(0.9699),g:Unknown_Genus_1000179(0.9739)	Bacteria	Acidobacteria	Subgroup_22	Unknown_Order_1002151	Unknown_Family_1002152	Unknown_Genus_1000179	NA
1497	1496	d:Bacteria(1.0000),p:Proteobacteria(0.7315),c:Deltaproteobacteria(0.6688),o:Bdellovibrionales(0.5939),f:Bacteriovoracaceae(0.4137),g:Halobacteriovorax(0.0104)	Bacteria	Proteobacteria	Deltaproteobacteria	Bdellovibrionales	Bacteriovoracaceae	Halobacteriovorax	NA
1498	1497	d:Bacteria(1.0000),p:Bacteroidetes(0.8876),c:Flavobacteriia(0.8575),o:Flavobacteriales(0.7503),f:Flavobacteriaceae(0.5583),g:NS4_marine_group(0.0283)	Bacteria	Bacteroidetes	Flavobacteriia	Flavobacteriales	Flavobacteriaceae	NS4_marine_group	NA
1499	1498	d:Bacteria(1.0000),p:Bacteroidetes(0.9656),c:Sphingobacteriia(0.7396),o:Sphingobacteriales(0.6396),f:Saprospiraceae(0.4319),g:uncultured_1272(0.0247)	Bacteria	Bacteroidetes	Sphingobacteriia	Sphingobacteriales	Saprospiraceae	uncultured_1272	NA
1500	1499	d:Bacteria(1.0000),p:Cyanobacteria(0.4987),c:Cyanobacteria(0.1244),o:SubsectionIII(0.0741),f:FamilyI_1536(0.0243),g:Phormidium(0.0011)	Bacteria	Cyanobacteria	Cyanobacteria	SubsectionIII	FamilyI_1536	Phormidium	NA
1501	1500	d:Archaea(1.0000),p:Woesearchaeota__DHVEG_6_(0.9582),c:Unknown_Class_1002110(0.9627),o:Unknown_Order_1002111(0.9733),f:Unknown_Family_1002112(0.9491),g:Unknown_Genus_1000128(0.9734)	Archaea	Woesearchaeota__DHVEG_6_	Unknown_Class_1002110	Unknown_Order_1002111	Unknown_Family_1002112	Unknown_Genus_1000128	NA
1502	1501	d:Bacteria(1.0000),p:Firmicutes(0.7288),c:Clostridia(0.6032),o:Clostridiales(0.4230),f:Lachnospiraceae(0.2201),g:uncultured_2021(0.0176)	Bacteria	Firmicutes	Clostridia	Clostridiales	Lachnospiraceae	uncultured_2021	NA
1503	1502	d:Bacteria(1.0000),p:Proteobacteria(0.9406),c:Gammaproteobacteria(0.6688),o:Chromatiales(0.5939),f:Chromatiaceae(0.4137),g:Nitrosococcus(0.1264)	Bacteria	Proteobacteria	Gammaproteobacteria	Chromatiales	Chromatiaceae	Nitrosococcus	NA
1504	1503	d:Bacteria(1.0000),p:Proteobacteria(0.5540),c:Deltaproteobacteria(0.2800),o:Sva0485(0.1219),f:Unknown_Family_1002580(0.0428),g:Unknown_Genus_1000859(0.0022)	Bacteria	Proteobacteria	Deltaproteobacteria	Sva0485	Unknown_Family_1002580	Unknown_Genus_1000859	NA
1505	1504	d:Bacteria(1.0000),p:Acidobacteria(0.7179),c:Holophagae(0.6106),o:Subgroup_10(0.4582),f:Sva0725(0.1668),g:Unknown_Genus_1000174(0.0140)	Bacteria	Acidobacteria	Holophagae	Subgroup_10	Sva0725	Unknown_Genus_1000174	NA
1506	1505	d:Bacteria(1.0000),p:Planctomycetes(0.6371),c:Phycisphaerae(0.4405),o:Phycisphaerales(0.2011),f:Phycisphaeraceae(0.1002),g:uncultured_11424(0.0014)	Bacteria	Planctomycetes	Phycisphaerae	Phycisphaerales	Phycisphaeraceae	uncultured_11424	NA
1507	1506	d:Bacteria(1.0000),p:Bacteroidetes(0.9784),c:Sphingobacteriia(0.9797),o:Sphingobacteriales(0.9796),f:Saprospiraceae(0.9803),g:uncultured_1272(0.9367)	Bacteria	Bacteroidetes	Sphingobacteriia	Sphingobacteriales	Saprospiraceae	uncultured_1272	NA
1508	1507	d:Bacteria(1.0000),p:Bacteroidetes(0.7992),c:Sphingobacteriia(0.6924),o:Sphingobacteriales(0.6091),f:Saprospiraceae(0.3956),g:uncultured_1272(0.0140)	Bacteria	Bacteroidetes	Sphingobacteriia	Sphingobacteriales	Saprospiraceae	uncultured_1272	NA
1509	1508	d:Bacteria(1.0000),p:Proteobacteria(0.6924),c:Alphaproteobacteria(0.5957),o:Rickettsiales(0.3877),f:LWSR_14(0.2467),g:Unknown_Genus_1000726(0.0247)	Bacteria	Proteobacteria	Alphaproteobacteria	Rickettsiales	LWSR_14	Unknown_Genus_1000726	NA
1510	1509	d:Bacteria(1.0000),p:Proteobacteria(0.6371),c:Gammaproteobacteria(0.4405),o:BD7_8_marine_group(0.2275),f:Unknown_Family_1002603(0.1193),g:Unknown_Genus_1000892(0.0073)	Bacteria	Proteobacteria	Gammaproteobacteria	BD7_8_marine_group	Unknown_Family_1002603	Unknown_Genus_1000892	NA
1511	1510	d:Bacteria(1.0000),p:Proteobacteria(0.9790),c:Gammaproteobacteria(0.9825),o:Thiotrichales(0.9771),f:Francisellaceae(0.9283),g:Francisella(0.9729)	Bacteria	Proteobacteria	Gammaproteobacteria	Thiotrichales	Francisellaceae	Francisella	NA
1512	1511	d:Bacteria(1.0000),p:Bacteroidetes(0.9672),c:Sphingobacteriia(0.8339),o:Sphingobacteriales(0.7223),f:Saprospiraceae(0.6043),g:Aureispira(0.1118)	Bacteria	Bacteroidetes	Sphingobacteriia	Sphingobacteriales	Saprospiraceae	Aureispira	NA
1513	1512	d:Bacteria(1.0000),p:Planctomycetes(0.6371),c:Pla3_lineage(0.4405),o:Unknown_Order_1002514(0.2539),f:Unknown_Family_1002515(0.1402),g:Unknown_Genus_1000649(0.0104)	Bacteria	Planctomycetes	Pla3_lineage	Unknown_Order_1002514	Unknown_Family_1002515	Unknown_Genus_1000649	NA
1514	1513	d:Bacteria(1.0000),p:Planctomycetes(0.9691),c:Phycisphaerae(0.9775),o:Phycisphaerales(0.7783),f:Phycisphaeraceae(0.7424),g:Urania_1B_19_marine_sediment_group(0.0972)	Bacteria	Planctomycetes	Phycisphaerae	Phycisphaerales	Phycisphaeraceae	Urania_1B_19_marine_sediment_group	NA
1515	1514	d:Bacteria(1.0000),p:Acidobacteria(0.7342),c:Subgroup_22(0.6924),o:Unknown_Order_1002151(0.6091),f:Unknown_Family_1002152(0.4319),g:Unknown_Genus_1000179(0.1411)	Bacteria	Acidobacteria	Subgroup_22	Unknown_Order_1002151	Unknown_Family_1002152	Unknown_Genus_1000179	NA
1516	1515	d:Bacteria(1.0000),p:Chloroflexi(0.7315),c:Anaerolineae(0.6180),o:Anaerolineales(0.4935),f:Anaerolineaceae(0.3231),g:uncultured_1395(0.0176)	Bacteria	Chloroflexi	Anaerolineae	Anaerolineales	Anaerolineaceae	uncultured_1395	NA
1517	1516	d:Bacteria(1.0000),p:Bacteroidetes(0.8876),c:Sphingobacteriia(0.8103),o:Sphingobacteriales(0.6943),f:Saprospiraceae(0.4681),g:uncultured_1272(0.0386)	Bacteria	Bacteroidetes	Sphingobacteriia	Sphingobacteriales	Saprospiraceae	uncultured_1272	NA
1518	1517	d:Archaea(1.0000),p:Woesearchaeota__DHVEG_6_(0.9751),c:Unknown_Class_1002110(0.9805),o:Unknown_Order_1002111(0.9853),f:Unknown_Family_1002112(0.9846),g:Unknown_Genus_1000128(0.9854)	Archaea	Woesearchaeota__DHVEG_6_	Unknown_Class_1002110	Unknown_Order_1002111	Unknown_Family_1002112	Unknown_Genus_1000128	NA
1519	1518	d:Bacteria(1.0000),p:Bacteroidetes(0.4987),c:Bacteroidetes_BD2_2(0.1546),o:Unknown_Order_1002204(0.0980),f:Unknown_Family_1002205(0.0312),g:Unknown_Genus_1000259(0.0014)	Bacteria	Bacteroidetes	Bacteroidetes_BD2_2	Unknown_Order_1002204	Unknown_Family_1002205	Unknown_Genus_1000259	NA
1520	1519	d:Bacteria(1.0000),p:Planctomycetes(0.9718),c:Planctomycetacia(0.9788),o:Planctomycetales(0.9843),f:Planctomycetaceae(0.9820),g:uncultured_2371(0.0972)	Bacteria	Planctomycetes	Planctomycetacia	Planctomycetales	Planctomycetaceae	uncultured_2371	NA
1521	1520	d:Bacteria(1.0000),p:Chloroflexi(0.8346),c:Caldilineae(0.7160),o:Caldilineales(0.6244),f:Caldilineaceae(0.4500),g:uncultured_1406(0.0533)	Bacteria	Chloroflexi	Caldilineae	Caldilineales	Caldilineaceae	uncultured_1406	NA
1522	1521	d:Bacteria(0.2824),p:Bacteroidetes(0.0136),c:Bacteroidia(0.0089),o:Bacteroidales(0.0022),f:M2PB4_65_termite_group(0.0011),g:Unknown_Genus_1000276(0.0001)	Bacteria	Bacteroidetes	Bacteroidia	Bacteroidales	M2PB4_65_termite_group	Unknown_Genus_1000276	NA
1523	1522	d:Bacteria(1.0000),p:Proteobacteria(0.4987),c:Deltaproteobacteria(0.2800),o:Desulfuromonadales(0.0741),f:GR_WP33_58(0.0243),g:Unknown_Genus_1000817(0.0011)	Bacteria	Proteobacteria	Deltaproteobacteria	Desulfuromonadales	GR_WP33_58	Unknown_Genus_1000817	NA
1524	1523	d:Bacteria(1.0000),p:Proteobacteria(0.9550),c:Gammaproteobacteria(0.8810),o:Chromatiales(0.7223),f:Granulosicoccaceae(0.6504),g:Granulosicoccus(0.6585)	Bacteria	Proteobacteria	Gammaproteobacteria	Chromatiales	Granulosicoccaceae	Granulosicoccus	NA
1525	1524	d:Bacteria(1.0000),p:Bacteroidetes(0.5817),c:Sphingobacteriia(0.1849),o:Sphingobacteriales(0.1219),f:Chitinophagaceae(0.0428),g:uncultured_1252(0.0022)	Bacteria	Bacteroidetes	Sphingobacteriia	Sphingobacteriales	Chitinophagaceae	uncultured_1252	NA
1526	1525	d:Bacteria(1.0000),p:Proteobacteria(0.7992),c:Deltaproteobacteria(0.7867),o:Desulfobacterales(0.6244),f:Desulfobulbaceae(0.4500),g:Desulfobulbus(0.0679)	Bacteria	Proteobacteria	Deltaproteobacteria	Desulfobacterales	Desulfobulbaceae	Desulfobulbus	NA
1527	1526	d:Bacteria(1.0000),p:Bacteroidetes(0.7315),c:Bacteroidia(0.5883),o:Bacteroidia_Incertae_Sedis_11192(0.3524),f:Prolixibacteraceae(0.2201),g:Prolixibacter(0.0212)	Bacteria	Bacteroidetes	Bacteroidia	Bacteroidia_Incertae_Sedis_11192	Prolixibacteraceae	Prolixibacter	NA
1528	1527	d:Bacteria(0.1124),p:Proteobacteria(0.0095),c:Epsilonproteobacteria(0.0062),o:Campylobacterales(0.0015),f:Helicobacteraceae(0.0007),g:Sulfurimonas(0.0001)	Bacteria	Proteobacteria	Epsilonproteobacteria	Campylobacterales	Helicobacteraceae	Sulfurimonas	NA
1529	1528	d:Bacteria(1.0000),p:Bacteroidetes(0.9592),c:Flavobacteriia(0.9681),o:Flavobacteriales(0.9745),f:Flavobacteriaceae(0.9179),g:Maribacter(0.1264)	Bacteria	Bacteroidetes	Flavobacteriia	Flavobacteriales	Flavobacteriaceae	Maribacter	NA
1530	1529	d:Bacteria(1.0000),p:Tenericutes(0.9685),c:Mollicutes(0.9775),o:Mycoplasmatales(0.9832),f:Mycoplasmataceae(0.9831),g:Mycoplasma(0.9772)	Bacteria	Tenericutes	Mollicutes	Mycoplasmatales	Mycoplasmataceae	Mycoplasma	NA
1531	1530	d:Bacteria(1.0000),p:Planctomycetes(0.5817),c:Planctomycetacia(0.3870),o:Planctomycetales(0.2275),f:Planctomycetaceae(0.1193),g:Planctomyces(0.0014)	Bacteria	Planctomycetes	Planctomycetacia	Planctomycetales	Planctomycetaceae	Planctomyces	NA
1532	1531	d:Bacteria(1.0000),p:Marinimicrobia__SAR406_clade_(0.4500),c:Unknown_Class_1002465(0.2266),o:Unknown_Order_1002466(0.1483),f:Unknown_Family_1002467(0.0619),g:Unknown_Genus_1000602(0.0035)	Bacteria	Marinimicrobia__SAR406_clade_	Unknown_Class_1002465	Unknown_Order_1002466	Unknown_Family_1002467	Unknown_Genus_1000602	NA
1533	1532	d:Bacteria(1.0000),p:Bacteroidetes(0.6924),c:Sphingobacteriia(0.3335),o:Sphingobacteriales(0.2011),f:Chitinophagaceae(0.1002),g:uncultured_1252(0.0061)	Bacteria	Bacteroidetes	Sphingobacteriia	Sphingobacteriales	Chitinophagaceae	uncultured_1252	NA
1534	1533	d:Bacteria(1.0000),p:Bacteroidetes(0.9592),c:Bacteroidetes_BD2_2(0.7867),o:Unknown_Order_1002204(0.6701),f:Unknown_Family_1002205(0.5583),g:Unknown_Genus_1000259(0.4815)	Bacteria	Bacteroidetes	Bacteroidetes_BD2_2	Unknown_Order_1002204	Unknown_Family_1002205	Unknown_Genus_1000259	NA
1535	1534	d:Bacteria(0.8057),p:Cyanobacteria(0.1706),c:Chloroplast(0.0486),o:Unknown_Order_1002334(0.0171),f:Unknown_Family_1002335(0.0065),g:Unknown_Genus_1000441(0.0004)	Bacteria	Cyanobacteria	Chloroplast	Unknown_Order_1002334	Unknown_Family_1002335	Unknown_Genus_1000441	NA
1536	1535	d:Bacteria(1.0000),p:Proteobacteria(0.9691),c:Alphaproteobacteria(0.9302),o:DB1_14(0.8063),f:Unknown_Family_1002533(0.7884),g:Unknown_Genus_1000663(0.8429)	Bacteria	Proteobacteria	Alphaproteobacteria	DB1_14	Unknown_Family_1002533	Unknown_Genus_1000663	NA
1537	1536	d:Bacteria(1.0000),p:Planctomycetes(0.8169),c:OM190(0.7160),o:Unknown_Order_1002492(0.6244),f:Unknown_Family_1002493(0.4500),g:Unknown_Genus_1000622(0.2159)	Bacteria	Planctomycetes	OM190	Unknown_Order_1002492	Unknown_Family_1002493	Unknown_Genus_1000622	NA
1538	1537	d:Bacteria(1.0000),p:Bacteroidetes(0.9592),c:Flavobacteriia(0.9464),o:Flavobacteriales(0.9462),f:Flavobacteriaceae(0.9179),g:Wenyingzhuangia(0.3930)	Bacteria	Bacteroidetes	Flavobacteriia	Flavobacteriales	Flavobacteriaceae	Wenyingzhuangia	NA
1539	1538	d:Bacteria(1.0000),p:Bacteroidetes(0.7125),c:Sphingobacteriia(0.4939),o:Sphingobacteriales(0.2819),f:Chitinophagaceae(0.1668),g:uncultured_1252(0.0104)	Bacteria	Bacteroidetes	Sphingobacteriia	Sphingobacteriales	Chitinophagaceae	uncultured_1252	NA
1540	1539	d:Bacteria(1.0000),p:Planctomycetes(0.8169),c:OM190(0.7396),o:Unknown_Order_1002492(0.6396),f:Unknown_Family_1002493(0.4681),g:Unknown_Genus_1000622(0.3044)	Bacteria	Planctomycetes	OM190	Unknown_Order_1002492	Unknown_Family_1002493	Unknown_Genus_1000622	NA
1541	1540	d:Bacteria(1.0000),p:Planctomycetes(0.9614),c:Planctomycetacia(0.7867),o:Planctomycetales(0.6701),f:Planctomycetaceae(0.5583),g:Planctomyces(0.0972)	Bacteria	Planctomycetes	Planctomycetacia	Planctomycetales	Planctomycetaceae	Planctomyces	NA
1542	1541	d:Bacteria(1.0000),p:Proteobacteria(0.7288),c:Alphaproteobacteria(0.6477),o:Rickettsiales(0.4230),f:AKIW1012(0.2467),g:Unknown_Genus_1000720(0.0247)	Bacteria	Proteobacteria	Alphaproteobacteria	Rickettsiales	AKIW1012	Unknown_Genus_1000720	NA
1543	1542	d:Bacteria(1.0000),p:Proteobacteria(0.7638),c:Deltaproteobacteria(0.6688),o:Myxococcales(0.4582),f:Blfdi19(0.2999),g:Unknown_Genus_1000834(0.0386)	Bacteria	Proteobacteria	Deltaproteobacteria	Myxococcales	Blfdi19	Unknown_Genus_1000834	NA
[truncated: 3,720 more rows]
