# Supplementary material for: Community ecology across bacteria, archaea and microbial eukaryotes in the sediment and seawater of coastal Puerto Nuevo, Baja California
Source: PLoS One. 2019 Feb 14;14(2):e0212355. doi: 10.1371/journal.pone.0212355 (PMC6375613; doi:10.1371/journal.pone.0212355)
Supplement: S2 Table — Assigned microbial eukaryotic taxonomy for 18S OTUs. (CSV) [file pone.0212355.s002.csv]

Supplemental Table 2. Assigned Eukaryotic, 18S Taxa to OTU ID
	OTU	Taxa	Kingdom	Phylum	Class	Order	Family	Genus	Species
1	0	d:Eukaryota(1.0000),p:Mollusca(0.9943),c:Gastropoda(0.9502),o:Caenogastropoda(0.9533),f:Unknown_Family_1003512(0.9471),g:Unknown_Genus_1001409(0.9232)	Eukaryota	Mollusca	Gastropoda	Caenogastropoda	Unknown_Family_1003512	Unknown_Genus_1001409	NA
2	1	d:Eukaryota(1.0000),p:Florideophycidae(0.7900),c:Corallinophycidae(0.7732),o:Unknown_Order_1003045(0.7824),f:Unknown_Family_1003046(0.8281),g:Mesophyllum(0.2265)	Eukaryota	Florideophycidae	Corallinophycidae	Unknown_Order_1003045	Unknown_Family_1003046	Mesophyllum	NA
3	2	d:Eukaryota(0.9672),p:Ochrophyta(0.2717),c:Diatomea(0.1472),o:Bacillariophytina(0.0201),f:Bacillariophyceae(0.0084),g:Psammodictyon(0.0019)	Eukaryota	Ochrophyta	Diatomea	Bacillariophytina	Bacillariophyceae	Psammodictyon	NA
4	3	d:Eukaryota(0.9446),p:Ochrophyta(0.2717),c:Diatomea(0.1472),o:Bacillariophytina(0.0201),f:Bacillariophyceae(0.0084),g:Nitzschia(0.0019)	Eukaryota	Ochrophyta	Diatomea	Bacillariophytina	Bacillariophyceae	Nitzschia	NA
5	4	d:Eukaryota(1.0000),p:Dinoflagellata(0.6278),c:Dinophyceae(0.6316),o:Gymnodiniphycidae(0.5718),f:Gymnodinium_clade(0.5711),g:Spiniferodinium(0.6733)	Eukaryota	Dinoflagellata	Dinophyceae	Gymnodiniphycidae	Gymnodinium_clade	Spiniferodinium	NA
6	5	d:Eukaryota(0.3116),p:Dinoflagellata(0.0265),c:Dinophyceae(0.0097),o:Gymnodiniphycidae(0.0039),f:Suessiaceae(0.0005),g:Unknown_Genus_1001773(0.0008)	Eukaryota	Dinoflagellata	Dinophyceae	Gymnodiniphycidae	Suessiaceae	Unknown_Genus_1001773	NA
7	6	d:Eukaryota(0.7864),p:Nematoda(0.1592),c:Chromadorea(0.0870),o:Araeolaimida(0.0156),f:Unknown_Family_1003522(0.0061),g:Unknown_Genus_1001419(0.0016)	Eukaryota	Nematoda	Chromadorea	Araeolaimida	Unknown_Family_1003522	Unknown_Genus_1001419	NA
8	7	d:Eukaryota(1.0000),p:Ochrophyta(0.4428),c:Diatomea(0.3267),o:Coscinodiscophytina(0.0942),f:Fragilariales(0.0486),g:Licmophora(0.0150)	Eukaryota	Ochrophyta	Diatomea	Coscinodiscophytina	Fragilariales	Licmophora	NA
9	8	d:Eukaryota(0.8994),p:Arthropoda(0.2125),c:Insecta(0.1026),o:Orthoptera(0.0178),f:Unknown_Family_1003417(0.0073),g:Unknown_Genus_1001292(0.0017)	Eukaryota	Arthropoda	Insecta	Orthoptera	Unknown_Family_1003417	Unknown_Genus_1001292	NA
10	9	d:Eukaryota(1.0000),p:Unknown_Phylum_1002968(0.5284),c:Ulvophyceae(0.3104),o:Unknown_Order_1003017(0.2150),f:Unknown_Family_1003018(0.1131),g:Unknown_Genus_1001105(0.0357)	Eukaryota	Unknown_Phylum_1002968	Ulvophyceae	Unknown_Order_1003017	Unknown_Family_1003018	Unknown_Genus_1001105	NA
11	10	d:Eukaryota(1.0000),p:Ochrophyta(0.5899),c:Diatomea(0.5217),o:Bacillariophytina(0.2150),f:Bacillariophyceae(0.1131),g:Nitzschia(0.0357)	Eukaryota	Ochrophyta	Diatomea	Bacillariophytina	Bacillariophyceae	Nitzschia	NA
12	11	d:Eukaryota(0.5829),p:Ochrophyta(0.1058),c:Diatomea(0.0559),o:Bacillariophytina(0.0100),f:Bacillariophyceae(0.0033),g:Frustulia(0.0013)	Eukaryota	Ochrophyta	Diatomea	Bacillariophytina	Bacillariophyceae	Frustulia	NA
13	12	d:Eukaryota(0.8090),p:Annelida(0.1725),c:Polychaeta(0.0948),o:Terebellida(0.0167),f:Unknown_Family_1003328(0.0067),g:Unknown_Genus_1001209(0.0017)	Eukaryota	Annelida	Polychaeta	Terebellida	Unknown_Family_1003328	Unknown_Genus_1001209	NA
14	13	d:Eukaryota(0.6281),p:Ochrophyta(0.1192),c:Diatomea(0.0637),o:Coscinodiscophytina(0.0123),f:Fragilariales(0.0044),g:Licmophora(0.0014)	Eukaryota	Ochrophyta	Diatomea	Coscinodiscophytina	Fragilariales	Licmophora	NA
15	14	d:Eukaryota(1.0000),p:Florideophycidae(0.9943),c:Corallinophycidae(0.9989),o:Unknown_Order_1003045(0.9975),f:Unknown_Family_1003046(0.9941),g:Marginisporum(0.2265)	Eukaryota	Florideophycidae	Corallinophycidae	Unknown_Order_1003045	Unknown_Family_1003046	Marginisporum	NA
16	15	d:Eukaryota(1.0000),p:Unknown_Phylum_1002968(0.2546),c:Chlorophyceae(0.1472),o:Unknown_Order_1002976(0.0424),f:Unknown_Family_1002977(0.0209),g:Unknown_Genus_1001093(0.0062)	Eukaryota	Unknown_Phylum_1002968	Chlorophyceae	Unknown_Order_1002976	Unknown_Family_1002977	Unknown_Genus_1001093	NA
17	16	d:Eukaryota(1.0000),p:Arthropoda(0.2717),c:Arachnida(0.1635),o:Araneae(0.0597),f:Unknown_Family_1003336(0.0302),g:Unknown_Genus_1001216(0.0091)	Eukaryota	Arthropoda	Arachnida	Araneae	Unknown_Family_1003336	Unknown_Genus_1001216	NA
18	17	d:Eukaryota(1.0000),p:Florideophycidae(0.7879),c:Rhodymeniophycidae(0.3594),o:Unknown_Order_1003051(0.2668),f:Unknown_Family_1003052(0.1410),g:Betaphycus(0.0239)	Eukaryota	Florideophycidae	Rhodymeniophycidae	Unknown_Order_1003051	Unknown_Family_1003052	Betaphycus	NA
19	18	d:Eukaryota(1.0000),p:Unknown_Phylum_1002968(0.5650),c:Ulvophyceae(0.3594),o:Unknown_Order_1003017(0.2668),f:Unknown_Family_1003018(0.1410),g:Unknown_Genus_1001105(0.0466)	Eukaryota	Unknown_Phylum_1002968	Ulvophyceae	Unknown_Order_1003017	Unknown_Family_1003018	Unknown_Genus_1001105	NA
20	19	d:Eukaryota(1.0000),p:Florideophycidae(0.3915),c:Rhodymeniophycidae(0.1798),o:Unknown_Order_1003051(0.0769),f:Unknown_Family_1003052(0.0394),g:Unknown_Genus_1001112(0.0032)	Eukaryota	Florideophycidae	Rhodymeniophycidae	Unknown_Order_1003051	Unknown_Family_1003052	Unknown_Genus_1001112	NA
21	20	d:Eukaryota(0.7411),p:Ochrophyta(0.1858),c:Diatomea(0.1026),o:Bacillariophytina(0.0145),f:Bacillariophyceae(0.0056),g:Nitzschia(0.0015)	Eukaryota	Ochrophyta	Diatomea	Bacillariophytina	Bacillariophyceae	Nitzschia	NA
22	21	d:Eukaryota(0.8090),p:Annelida(0.1725),c:Polychaeta(0.0948),o:Terebellida(0.0167),f:Unknown_Family_1003328(0.0067),g:Unknown_Genus_1001209(0.0017)	Eukaryota	Annelida	Polychaeta	Terebellida	Unknown_Family_1003328	Unknown_Genus_1001209	NA
23	22	d:Eukaryota(1.0000),p:Ochrophyta(0.5113),c:Diatomea(0.3757),o:Coscinodiscophytina(0.1287),f:Fragilariales(0.0670),g:Licmophora(0.0210)	Eukaryota	Ochrophyta	Diatomea	Coscinodiscophytina	Fragilariales	Licmophora	NA
24	23	d:Eukaryota(0.3794),p:Platyhelminthes(0.0392),c:Rhabditophora(0.0171),o:Rhabdocoela(0.0056),f:Unknown_Family_1003592(0.0010),g:Unknown_Genus_1001513(0.0010)	Eukaryota	Platyhelminthes	Rhabditophora	Rhabdocoela	Unknown_Family_1003592	Unknown_Genus_1001513	NA
25	24	d:Eukaryota(0.7185),p:Ochrophyta(0.1592),c:Diatomea(0.0793),o:Coscinodiscophytina(0.0145),f:Fragilariales(0.0056),g:Licmophora(0.0015)	Eukaryota	Ochrophyta	Diatomea	Coscinodiscophytina	Fragilariales	Licmophora	NA
26	25	d:Eukaryota(1.0000),p:Unknown_Phylum_1002968(0.2888),c:Trebouxiophyceae(0.1472),o:Trebouxiales(0.0252),f:Unknown_Family_1003016(0.0117),g:Trebouxia(0.0032)	Eukaryota	Unknown_Phylum_1002968	Trebouxiophyceae	Trebouxiales	Unknown_Family_1003016	Trebouxia	NA
27	26	d:Eukaryota(1.0000),p:Unknown_Phylum_1002968(0.2546),c:Chlorophyceae(0.1472),o:Chlamydomonadales(0.0424),f:Unknown_Family_1002980(0.0209),g:Chlamydomonas(0.0062)	Eukaryota	Unknown_Phylum_1002968	Chlorophyceae	Chlamydomonadales	Unknown_Family_1002980	Chlamydomonas	NA
28	27	d:Eukaryota(0.8542),p:Arthropoda(0.1858),c:Arachnida(0.1026),o:Araneae(0.0178),f:Unknown_Family_1003336(0.0073),g:Unknown_Genus_1001216(0.0017)	Eukaryota	Arthropoda	Arachnida	Araneae	Unknown_Family_1003336	Unknown_Genus_1001216	NA
29	28	d:Eukaryota(1.0000),p:Unknown_Phylum_1002968(0.7719),c:Trebouxiophyceae(0.4036),o:Chlorellales(0.2912),f:Unknown_Family_1003011(0.1599),g:Nannochloris(0.0547)	Eukaryota	Unknown_Phylum_1002968	Trebouxiophyceae	Chlorellales	Unknown_Family_1003011	Nannochloris	NA
30	29	d:Eukaryota(0.9220),p:Arthropoda(0.2125),c:Arachnida(0.1181),o:Araneae(0.0189),f:Unknown_Family_1003336(0.0078),g:Unknown_Genus_1001216(0.0018)	Eukaryota	Arthropoda	Arachnida	Araneae	Unknown_Family_1003336	Unknown_Genus_1001216	NA
31	30	d:Eukaryota(0.7638),p:Ochrophyta(0.1725),c:Diatomea(0.0948),o:Coscinodiscophytina(0.0145),f:Fragilariales(0.0056),g:Licmophora(0.0015)	Eukaryota	Ochrophyta	Diatomea	Coscinodiscophytina	Fragilariales	Licmophora	NA
32	31	d:Eukaryota(1.0000),p:Priapulida(0.2546),c:Unknown_Class_1003676(0.1472),o:Unknown_Order_1003677(0.0424),f:Tubiluchidae(0.0209),g:Unknown_Genus_1001545(0.0062)	Eukaryota	Priapulida	Unknown_Class_1003676	Unknown_Order_1003677	Tubiluchidae	Unknown_Genus_1001545	NA
33	32	d:Eukaryota(1.0000),p:Unknown_Phylum_1003810(0.5646),c:Unknown_Class_1003811(0.4661),o:Unknown_Order_1003812(0.3108),f:Unknown_Family_1003813(0.2691),g:Unknown_Genus_1001715(0.2265)	Eukaryota	Unknown_Phylum_1003810	Unknown_Class_1003811	Unknown_Order_1003812	Unknown_Family_1003813	Unknown_Genus_1001715	NA
34	33	d:Eukaryota(1.0000),p:Ochrophyta(0.7254),c:Diatomea(0.7732),o:Bacillariophytina(0.3371),f:Mediophyceae(0.2124),g:Chaetoceros(0.1114)	Eukaryota	Ochrophyta	Diatomea	Bacillariophytina	Mediophyceae	Chaetoceros	NA
35	34	d:Eukaryota(0.8090),p:Priapulida(0.1858),c:Unknown_Class_1003676(0.1026),o:Unknown_Order_1003677(0.0178),f:Tubiluchidae(0.0073),g:Unknown_Genus_1001545(0.0017)	Eukaryota	Priapulida	Unknown_Class_1003676	Unknown_Order_1003677	Tubiluchidae	Unknown_Genus_1001545	NA
36	35	d:Eukaryota(1.0000),p:Dinoflagellata(0.6658),c:Dinophyceae(0.6858),o:Gymnodiniphycidae(0.6617),f:Suessiaceae(0.7373),g:Pelagodinium(0.1114)	Eukaryota	Dinoflagellata	Dinophyceae	Gymnodiniphycidae	Suessiaceae	Pelagodinium	NA
37	36	d:Eukaryota(1.0000),p:Dinoflagellata(0.5648),c:Dinophyceae(0.4105),o:Gymnodiniphycidae(0.3371),f:Kareniaceae(0.2278),g:Karlodinium(0.1403)	Eukaryota	Dinoflagellata	Dinophyceae	Gymnodiniphycidae	Kareniaceae	Karlodinium	NA
38	37	d:Eukaryota(0.7864),p:Annelida(0.1725),c:Polychaeta(0.0948),o:Terebellida(0.0167),f:Unknown_Family_1003328(0.0067),g:Unknown_Genus_1001209(0.0017)	Eukaryota	Annelida	Polychaeta	Terebellida	Unknown_Family_1003328	Unknown_Genus_1001209	NA
39	38	d:Eukaryota(1.0000),p:Dinoflagellata(0.2717),c:Dinophyceae(0.1635),o:Gymnodiniphycidae(0.0597),f:Gymnodinium_clade(0.0302),g:Gymnodinium(0.0091)	Eukaryota	Dinoflagellata	Dinophyceae	Gymnodiniphycidae	Gymnodinium_clade	Gymnodinium	NA
40	39	d:Eukaryota(1.0000),p:Annelida(0.3060),c:Polychaeta(0.1961),o:Phyllodocida(0.0597),f:Unknown_Family_1003320(0.0302),g:Unknown_Genus_1001197(0.0091)	Eukaryota	Annelida	Polychaeta	Phyllodocida	Unknown_Family_1003320	Unknown_Genus_1001197	NA
41	40	d:Eukaryota(0.8542),p:Arthropoda(0.2125),c:Chilopoda(0.1026),o:Unknown_Order_1003440(0.0178),f:Unknown_Family_1003441(0.0073),g:Unknown_Genus_1001307(0.0017)	Eukaryota	Arthropoda	Chilopoda	Unknown_Order_1003440	Unknown_Family_1003441	Unknown_Genus_1001307	NA
42	41	d:Eukaryota(1.0000),p:Ochrophyta(0.6278),c:Diatomea(0.5773),o:Bacillariophytina(0.2150),f:Bacillariophyceae(0.1131),g:Nitzschia(0.0357)	Eukaryota	Ochrophyta	Diatomea	Bacillariophytina	Bacillariophyceae	Nitzschia	NA
43	42	d:Eukaryota(0.8542),p:Ochrophyta(0.2392),c:Diatomea(0.1337),o:Coscinodiscophytina(0.0167),f:Fragilariales(0.0067),g:Thalassionema(0.0017)	Eukaryota	Ochrophyta	Diatomea	Coscinodiscophytina	Fragilariales	Thalassionema	NA
44	43	d:Eukaryota(0.9220),p:Platyhelminthes(0.2392),c:Rhabditophora(0.1337),o:Rhabdocoela(0.0252),f:Unknown_Family_1003592(0.0117),g:Unknown_Genus_1001513(0.0032)	Eukaryota	Platyhelminthes	Rhabditophora	Rhabdocoela	Unknown_Family_1003592	Unknown_Genus_1001513	NA
45	44	d:Eukaryota(1.0000),p:Arthropoda(0.2717),c:Arachnida(0.1635),o:Araneae(0.0424),f:Unknown_Family_1003336(0.0209),g:Unknown_Genus_1001216(0.0062)	Eukaryota	Arthropoda	Arachnida	Araneae	Unknown_Family_1003336	Unknown_Genus_1001216	NA
46	45	d:Eukaryota(1.0000),p:Ciliophora(0.9786),c:Intramacronucleata(0.9902),o:Spirotrichea(0.9098),f:Oligotrichia(0.8629),g:uncultured_9191(0.1403)	Eukaryota	Ciliophora	Intramacronucleata	Spirotrichea	Oligotrichia	uncultured_9191	NA
47	46	d:Eukaryota(1.0000),p:Mollusca(0.8111),c:Bivalvia(0.9394),o:Veneroida(0.8298),f:Unknown_Family_1003496(0.9060),g:Unknown_Genus_1001391(0.8635)	Eukaryota	Mollusca	Bivalvia	Veneroida	Unknown_Family_1003496	Unknown_Genus_1001391	NA
48	47	d:Eukaryota(1.0000),p:Ochrophyta(0.5645),c:Diatomea(0.4105),o:Coscinodiscophytina(0.2323),f:Fragilariales(0.1223),g:Licmophora(0.0357)	Eukaryota	Ochrophyta	Diatomea	Coscinodiscophytina	Fragilariales	Licmophora	NA
49	48	d:Eukaryota(1.0000),p:Dinoflagellata(0.5646),c:Dinophyceae(0.4661),o:Gymnodiniphycidae(0.3108),f:Gymnodinium_clade(0.2691),g:Spiniferodinium(0.2265)	Eukaryota	Dinoflagellata	Dinophyceae	Gymnodiniphycidae	Gymnodinium_clade	Spiniferodinium	NA
50	49	d:Eukaryota(1.0000),p:Ochrophyta(0.7719),c:Diatomea(0.8012),o:Bacillariophytina(0.3022),f:Bacillariophyceae(0.1693),g:Nitzschia(0.0588)	Eukaryota	Ochrophyta	Diatomea	Bacillariophytina	Bacillariophyceae	Nitzschia	NA
51	50	d:Eukaryota(0.7411),p:Ochrophyta(0.1458),c:Diatomea(0.0793),o:Bacillariophytina(0.0145),f:Bacillariophyceae(0.0056),g:Nitzschia(0.0015)	Eukaryota	Ochrophyta	Diatomea	Bacillariophytina	Bacillariophyceae	Nitzschia	NA
52	51	d:Eukaryota(0.9672),p:Arthropoda(0.2392),c:Arachnida(0.1259),o:Araneae(0.0212),f:Unknown_Family_1003336(0.0090),g:Unknown_Genus_1001216(0.0019)	Eukaryota	Arthropoda	Arachnida	Araneae	Unknown_Family_1003336	Unknown_Genus_1001216	NA
53	52	d:Eukaryota(0.6281),p:Annelida(0.1192),c:Polychaeta(0.0637),o:Phyllodocida(0.0123),f:Unknown_Family_1003320(0.0044),g:Unknown_Genus_1001197(0.0014)	Eukaryota	Annelida	Polychaeta	Phyllodocida	Unknown_Family_1003320	Unknown_Genus_1001197	NA
54	53	d:Eukaryota(1.0000),p:Ciliophora(0.4428),c:Intramacronucleata(0.3267),o:Spirotrichea(0.2323),f:Hypotrichia(0.0670),g:Holosticha(0.0180)	Eukaryota	Ciliophora	Intramacronucleata	Spirotrichea	Hypotrichia	Holosticha	NA
55	54	d:Eukaryota(0.6733),p:Annelida(0.1325),c:Polychaeta(0.0715),o:Phyllodocida(0.0134),f:Unknown_Family_1003320(0.0050),g:Unknown_Genus_1001197(0.0015)	Eukaryota	Annelida	Polychaeta	Phyllodocida	Unknown_Family_1003320	Unknown_Genus_1001197	NA
56	55	d:Eukaryota(0.9672),p:Unknown_Phylum_1002968(0.2258),c:Chlorophyceae(0.1181),o:Unknown_Order_1002976(0.0201),f:Unknown_Family_1002977(0.0084),g:Unknown_Genus_1001093(0.0019)	Eukaryota	Unknown_Phylum_1002968	Chlorophyceae	Unknown_Order_1002976	Unknown_Family_1002977	Unknown_Genus_1001093	NA
57	56	d:Eukaryota(0.9220),p:Annelida(0.2717),c:Polychaeta(0.1635),o:Unknown_Order_1003322(0.0597),f:Orbiniidae(0.0302),g:Unknown_Genus_1001203(0.0091)	Eukaryota	Annelida	Polychaeta	Unknown_Order_1003322	Orbiniidae	Unknown_Genus_1001203	NA
58	57	d:Eukaryota(0.4699),p:Mollusca(0.0658),c:Bivalvia(0.0326),o:Veneroida(0.0078),f:Unknown_Family_1003496(0.0021),g:Unknown_Genus_1001391(0.0012)	Eukaryota	Mollusca	Bivalvia	Veneroida	Unknown_Family_1003496	Unknown_Genus_1001391	NA
59	58	d:Eukaryota(0.7638),p:Annelida(0.1592),c:Polychaeta(0.0870),o:Terebellida(0.0156),f:Unknown_Family_1003328(0.0061),g:Unknown_Genus_1001209(0.0016)	Eukaryota	Annelida	Polychaeta	Terebellida	Unknown_Family_1003328	Unknown_Genus_1001209	NA
60	59	d:Eukaryota(1.0000),p:Ochrophyta(0.2888),c:Diatomea(0.1635),o:Coscinodiscophytina(0.0252),f:Fragilariales(0.0117),g:Licmophora(0.0032)	Eukaryota	Ochrophyta	Diatomea	Coscinodiscophytina	Fragilariales	Licmophora	NA
61	60	d:Eukaryota(0.6055),p:Dinoflagellata(0.1058),c:Dinophyceae(0.0559),o:Gymnodiniphycidae(0.0112),f:Unknown_Family_1003853(0.0039),g:Gyrodinium(0.0013)	Eukaryota	Dinoflagellata	Dinophyceae	Gymnodiniphycidae	Unknown_Family_1003853	Gyrodinium	NA
62	61	d:Eukaryota(0.7638),p:Ochrophyta(0.1858),c:Diatomea(0.1026),o:Bacillariophytina(0.0156),f:Bacillariophyceae(0.0061),g:Nitzschia(0.0015)	Eukaryota	Ochrophyta	Diatomea	Bacillariophytina	Bacillariophyceae	Nitzschia	NA
63	62	d:Eukaryota(0.7638),p:Ochrophyta(0.1725),c:Diatomea(0.0870),o:Coscinodiscophytina(0.0156),f:Fragilariales(0.0061),g:Licmophora(0.0016)	Eukaryota	Ochrophyta	Diatomea	Coscinodiscophytina	Fragilariales	Licmophora	NA
64	63	d:Eukaryota(1.0000),p:Ochrophyta(0.7100),c:Diatomea(0.7732),o:Coscinodiscophytina(0.2803),f:Fragilariales(0.1504),g:Licmophora(0.0507)	Eukaryota	Ochrophyta	Diatomea	Coscinodiscophytina	Fragilariales	Licmophora	NA
65	64	d:Eukaryota(1.0000),p:Annelida(0.4600),c:Polychaeta(0.3431),o:Phyllodocida(0.2495),f:Unknown_Family_1003320(0.1315),g:Unknown_Genus_1001197(0.0426)	Eukaryota	Annelida	Polychaeta	Phyllodocida	Unknown_Family_1003320	Unknown_Genus_1001197	NA
66	65	d:Eukaryota(0.8090),p:Cnidaria(0.1725),c:Hydrozoa(0.0948),o:Trachymedusae(0.0167),f:Unknown_Family_1003277(0.0067),g:Unknown_Genus_1001574(0.0017)	Eukaryota	Cnidaria	Hydrozoa	Trachymedusae	Unknown_Family_1003277	Unknown_Genus_1001574	NA
67	66	d:Eukaryota(1.0000),p:Annelida(0.2546),c:Polychaeta(0.1472),o:Eunicida(0.0252),f:Unknown_Family_1003317(0.0117),g:Unknown_Genus_1001194(0.0032)	Eukaryota	Annelida	Polychaeta	Eunicida	Unknown_Family_1003317	Unknown_Genus_1001194	NA
68	67	d:Eukaryota(0.6281),p:Arthropoda(0.1325),c:Insecta(0.0715),o:Orthoptera(0.0112),f:Unknown_Family_1003417(0.0039),g:Unknown_Genus_1001292(0.0013)	Eukaryota	Arthropoda	Insecta	Orthoptera	Unknown_Family_1003417	Unknown_Genus_1001292	NA
69	68	d:Eukaryota(1.0000),p:Unknown_Phylum_1002968(0.3231),c:Chlorophyceae(0.1961),o:Unknown_Order_1002976(0.0942),f:Unknown_Family_1002977(0.0486),g:Unknown_Genus_1001093(0.0150)	Eukaryota	Unknown_Phylum_1002968	Chlorophyceae	Unknown_Order_1002976	Unknown_Family_1002977	Unknown_Genus_1001093	NA
70	69	d:Eukaryota(0.8090),p:Arthropoda(0.1725),c:Arachnida(0.0948),o:Opiliones(0.0167),f:Unknown_Family_1003337(0.0067),g:Unknown_Genus_1001217(0.0017)	Eukaryota	Arthropoda	Arachnida	Opiliones	Unknown_Family_1003337	Unknown_Genus_1001217	NA
71	70	d:Eukaryota(1.0000),p:Ochrophyta(0.3915),c:Diatomea(0.2778),o:Coscinodiscophytina(0.0769),f:Fragilariales(0.0394),g:Licmophora(0.0121)	Eukaryota	Ochrophyta	Diatomea	Coscinodiscophytina	Fragilariales	Licmophora	NA
72	71	d:Eukaryota(0.2438),p:Arthropoda(0.0184),c:Insecta(0.0080),o:Diptera(0.0032),f:Unknown_Family_1003408(0.0004),g:Unknown_Genus_1001283(0.0007)	Eukaryota	Arthropoda	Insecta	Diptera	Unknown_Family_1003408	Unknown_Genus_1001283	NA
73	72	d:Eukaryota(0.8768),p:Brachiopoda(0.1858),c:Unknown_Class_1003448(0.1026),o:Unknown_Order_1003449(0.0178),f:Unknown_Family_1003450(0.0073),g:Unknown_Genus_1001313(0.0017)	Eukaryota	Brachiopoda	Unknown_Class_1003448	Unknown_Order_1003449	Unknown_Family_1003450	Unknown_Genus_1001313	NA
74	73	d:Eukaryota(0.9898),p:Unknown_Phylum_1002968(0.2717),c:Chlorophyceae(0.1181),o:Chlamydomonadales(0.0201),f:Unknown_Family_1002980(0.0084),g:Chlamydomonas(0.0019)	Eukaryota	Unknown_Phylum_1002968	Chlorophyceae	Chlamydomonadales	Unknown_Family_1002980	Chlamydomonas	NA
75	74	d:Eukaryota(1.0000),p:Ochrophyta(0.7100),c:Diatomea(0.7732),o:Coscinodiscophytina(0.2912),f:Fragilariales(0.1599),g:Licmophora(0.0426)	Eukaryota	Ochrophyta	Diatomea	Coscinodiscophytina	Fragilariales	Licmophora	NA
76	75	d:Eukaryota(1.0000),p:Ochrophyta(0.5653),c:Diatomea(0.3969),o:Coscinodiscophytina(0.1632),f:Fragilariales(0.0854),g:Licmophora(0.0269)	Eukaryota	Ochrophyta	Diatomea	Coscinodiscophytina	Fragilariales	Licmophora	NA
77	76	d:Eukaryota(1.0000),p:Ciliophora(0.9817),c:Intramacronucleata(0.9920),o:Spirotrichea(0.9185),f:Hypotrichia(0.7373),g:Trachelostyla(0.1403)	Eukaryota	Ciliophora	Intramacronucleata	Spirotrichea	Hypotrichia	Trachelostyla	NA
78	77	d:Eukaryota(0.9446),p:Ciliophora(0.2717),c:Intramacronucleata(0.1635),o:Spirotrichea(0.0201),f:Euplotia(0.0084),g:Diophrys(0.0019)	Eukaryota	Ciliophora	Intramacronucleata	Spirotrichea	Euplotia	Diophrys	NA
79	78	d:Eukaryota(0.4246),p:Dinoflagellata(0.0658),c:Dinophyceae(0.0326),o:Gymnodiniphycidae(0.0078),f:Gymnodinium_clade(0.0021),g:Erythropsidinium(0.0011)	Eukaryota	Dinoflagellata	Dinophyceae	Gymnodiniphycidae	Gymnodinium_clade	Erythropsidinium	NA
80	79	d:Eukaryota(1.0000),p:Ochrophyta(0.5653),c:Diatomea(0.3969),o:Bacillariophytina(0.1632),f:Bacillariophyceae(0.0854),g:Psammodictyon(0.0269)	Eukaryota	Ochrophyta	Diatomea	Bacillariophytina	Bacillariophyceae	Psammodictyon	NA
81	80	d:Eukaryota(0.8768),p:Basidiomycota(0.1992),c:Agaricomycetes(0.1104),o:Hymenochaetales(0.0189),f:Rickenellaceae(0.0078),g:Resinicium(0.0017)	Eukaryota	Basidiomycota	Agaricomycetes	Hymenochaetales	Rickenellaceae	Resinicium	NA
82	81	d:Eukaryota(1.0000),p:Florideophycidae(1.0000),c:Corallinophycidae(1.0000),o:Unknown_Order_1003045(1.0000),f:Unknown_Family_1003046(1.0000),g:Jania(0.7768)	Eukaryota	Florideophycidae	Corallinophycidae	Unknown_Order_1003045	Unknown_Family_1003046	Jania	NA
83	82	d:Eukaryota(1.0000),p:Cnidaria(0.7922),c:Anthozoa(0.5773),o:Actiniaria(0.4808),f:Unknown_Family_1003256(0.4048),g:Unknown_Genus_1001555(0.4711)	Eukaryota	Cnidaria	Anthozoa	Actiniaria	Unknown_Family_1003256	Unknown_Genus_1001555	NA
84	83	d:Eukaryota(1.0000),p:Ochrophyta(0.2392),c:Diatomea(0.1337),o:Bacillariophytina(0.0252),f:Bacillariophyceae(0.0117),g:Nitzschia(0.0019)	Eukaryota	Ochrophyta	Diatomea	Bacillariophytina	Bacillariophyceae	Nitzschia	NA
85	84	d:Eukaryota(1.0000),p:Protalveolata(0.5113),c:Syndiniales(0.3920),o:Unknown_Order_1003905(0.2912),f:Unknown_Family_1003906(0.1599),g:Amoebophrya(0.0547)	Eukaryota	Protalveolata	Syndiniales	Unknown_Order_1003905	Unknown_Family_1003906	Amoebophrya	NA
86	85	d:Eukaryota(0.8768),p:Ochrophyta(0.2125),c:Diatomea(0.1181),o:Bacillariophytina(0.0189),f:Bacillariophyceae(0.0078),g:Nitzschia(0.0017)	Eukaryota	Ochrophyta	Diatomea	Bacillariophytina	Bacillariophyceae	Nitzschia	NA
87	86	d:Eukaryota(1.0000),p:Annelida(0.4086),c:Polychaeta(0.2941),o:Phyllodocida(0.1632),f:Unknown_Family_1003320(0.0854),g:Unknown_Genus_1001197(0.0269)	Eukaryota	Annelida	Polychaeta	Phyllodocida	Unknown_Family_1003320	Unknown_Genus_1001197	NA
88	87	d:Eukaryota(0.8542),p:Brachiopoda(0.1725),c:Unknown_Class_1003448(0.0948),o:Unknown_Order_1003449(0.0167),f:Unknown_Family_1003450(0.0067),g:Unknown_Genus_1001313(0.0017)	Eukaryota	Brachiopoda	Unknown_Class_1003448	Unknown_Order_1003449	Unknown_Family_1003450	Unknown_Genus_1001313	NA
89	88	d:Eukaryota(1.0000),p:Priapulida(0.2546),c:Unknown_Class_1003676(0.1472),o:Unknown_Order_1003677(0.0424),f:Tubiluchidae(0.0209),g:Unknown_Genus_1001545(0.0062)	Eukaryota	Priapulida	Unknown_Class_1003676	Unknown_Order_1003677	Tubiluchidae	Unknown_Genus_1001545	NA
90	89	d:Eukaryota(0.7638),p:Arthropoda(0.1592),c:Arachnida(0.0870),o:Araneae(0.0156),f:Unknown_Family_1003336(0.0061),g:Unknown_Genus_1001216(0.0016)	Eukaryota	Arthropoda	Arachnida	Araneae	Unknown_Family_1003336	Unknown_Genus_1001216	NA
91	90	d:Eukaryota(1.0000),p:Ochrophyta(0.4771),c:Diatomea(0.2941),o:Coscinodiscophytina(0.0942),f:Fragilariales(0.0486),g:Licmophora(0.0150)	Eukaryota	Ochrophyta	Diatomea	Coscinodiscophytina	Fragilariales	Licmophora	NA
92	91	d:Eukaryota(0.9898),p:Dinoflagellata(0.2258),c:Dinophyceae(0.1259),o:Peridiniphycidae(0.0212),f:Thoracosphaeraceae(0.0090),g:SSMS0806(0.0019)	Eukaryota	Dinoflagellata	Dinophyceae	Peridiniphycidae	Thoracosphaeraceae	SSMS0806	NA
93	92	d:Eukaryota(1.0000),p:Ochrophyta(0.4257),c:Diatomea(0.3104),o:Bacillariophytina(0.0942),f:Bacillariophyceae(0.0486),g:Nitzschia(0.0121)	Eukaryota	Ochrophyta	Diatomea	Bacillariophytina	Bacillariophyceae	Nitzschia	NA
94	93	d:Eukaryota(0.4020),p:Dinoflagellata(0.0392),c:Dinophyceae(0.0171),o:Gymnodiniphycidae(0.0056),f:Gymnodinium_clade(0.0010),g:Gymnodinium(0.0010)	Eukaryota	Dinoflagellata	Dinophyceae	Gymnodiniphycidae	Gymnodinium_clade	Gymnodinium	NA
95	94	d:Eukaryota(0.8768),p:Ochrophyta(0.2258),c:Diatomea(0.1259),o:Coscinodiscophytina(0.0178),f:Fragilariales(0.0073),g:Licmophora(0.0017)	Eukaryota	Ochrophyta	Diatomea	Coscinodiscophytina	Fragilariales	Licmophora	NA
96	95	d:Eukaryota(0.7411),p:Basidiomycota(0.1592),c:Agaricomycetes(0.0870),o:Hymenochaetales(0.0156),f:Rickenellaceae(0.0061),g:Skvortzovia(0.0016)	Eukaryota	Basidiomycota	Agaricomycetes	Hymenochaetales	Rickenellaceae	Skvortzovia	NA
97	96	d:Eukaryota(0.6959),p:Ciliophora(0.1325),c:Intramacronucleata(0.0715),o:Spirotrichea(0.0134),f:Hypotrichia(0.0050),g:uncultured_9182(0.0015)	Eukaryota	Ciliophora	Intramacronucleata	Spirotrichea	Hypotrichia	uncultured_9182	NA
98	97	d:Eukaryota(1.0000),p:Priapulida(0.2258),c:Unknown_Class_1003676(0.1259),o:Unknown_Order_1003677(0.0212),f:Tubiluchidae(0.0090),g:Unknown_Genus_1001545(0.0019)	Eukaryota	Priapulida	Unknown_Class_1003676	Unknown_Order_1003677	Tubiluchidae	Unknown_Genus_1001545	NA
99	98	d:Eukaryota(0.9220),p:Ochrophyta(0.2392),c:Diatomea(0.1181),o:Bacillariophytina(0.0189),f:Bacillariophyceae(0.0078),g:Nitzschia(0.0018)	Eukaryota	Ochrophyta	Diatomea	Bacillariophytina	Bacillariophyceae	Nitzschia	NA
100	99	d:Eukaryota(0.9446),p:SCM37C52(0.1992),c:Unknown_Class_1003907(0.1104),o:Unknown_Order_1003908(0.0189),f:Unknown_Family_1003909(0.0078),g:Unknown_Genus_1001805(0.0018)	Eukaryota	SCM37C52	Unknown_Class_1003907	Unknown_Order_1003908	Unknown_Family_1003909	Unknown_Genus_1001805	NA
101	100	d:Eukaryota(0.7411),p:Ochrophyta(0.1592),c:Diatomea(0.0870),o:Bacillariophytina(0.0145),f:Bacillariophyceae(0.0056),g:Nitzschia(0.0015)	Eukaryota	Ochrophyta	Diatomea	Bacillariophytina	Bacillariophyceae	Nitzschia	NA
102	101	d:Eukaryota(0.7411),p:Dinoflagellata(0.1458),c:Dinophyceae(0.0793),o:Gymnodiniphycidae(0.0145),f:Incertae_Sedis_9247(0.0056),g:Cochlodinium(0.0015)	Eukaryota	Dinoflagellata	Dinophyceae	Gymnodiniphycidae	Incertae_Sedis_9247	Cochlodinium	NA
103	102	d:Eukaryota(1.0000),p:Annelida(0.4771),c:Polychaeta(0.3594),o:Terebellida(0.2668),f:Unknown_Family_1003328(0.1410),g:Unknown_Genus_1001209(0.0466)	Eukaryota	Annelida	Polychaeta	Terebellida	Unknown_Family_1003328	Unknown_Genus_1001209	NA
104	103	d:Eukaryota(0.6959),p:Ciliophora(0.1458),c:Intramacronucleata(0.0793),o:Spirotrichea(0.0145),f:Hypotrichia(0.0050),g:Anteholosticha(0.0015)	Eukaryota	Ciliophora	Intramacronucleata	Spirotrichea	Hypotrichia	Anteholosticha	NA
105	104	d:Eukaryota(0.5151),p:Platyhelminthes(0.0925),c:Rhabditophora(0.0482),o:Rhabdocoela(0.0100),f:Unknown_Family_1003592(0.0033),g:Unknown_Genus_1001513(0.0013)	Eukaryota	Platyhelminthes	Rhabditophora	Rhabdocoela	Unknown_Family_1003592	Unknown_Genus_1001513	NA
106	105	d:Eukaryota(1.0000),p:Ochrophyta(0.3402),c:Diatomea(0.2288),o:Bacillariophytina(0.0942),f:Bacillariophyceae(0.0486),g:Nitzschia(0.0091)	Eukaryota	Ochrophyta	Diatomea	Bacillariophytina	Bacillariophyceae	Nitzschia	NA
107	106	d:Eukaryota(1.0000),p:Florideophycidae(0.7922),c:Nemaliophycidae(0.4036),o:Unknown_Order_1003049(0.3462),f:Unknown_Family_1003050(0.2124),g:Unknown_Genus_1001111(0.1114)	Eukaryota	Florideophycidae	Nemaliophycidae	Unknown_Order_1003049	Unknown_Family_1003050	Unknown_Genus_1001111	NA
108	107	d:Eukaryota(0.7864),p:Arthropoda(0.1725),c:Arachnida(0.0870),o:Araneae(0.0156),f:Unknown_Family_1003336(0.0061),g:Unknown_Genus_1001216(0.0016)	Eukaryota	Arthropoda	Arachnida	Araneae	Unknown_Family_1003336	Unknown_Genus_1001216	NA
109	108	d:Eukaryota(0.9220),p:Arthropoda(0.2392),c:Arachnida(0.1104),o:Amblypygi(0.0189),f:Unknown_Family_1003335(0.0078),g:Unknown_Genus_1001215(0.0018)	Eukaryota	Arthropoda	Arachnida	Amblypygi	Unknown_Family_1003335	Unknown_Genus_1001215	NA
110	109	d:Eukaryota(1.0000),p:Cryptomonadales(0.7792),c:Unknown_Class_1003091(0.8747),o:Unknown_Order_1003092(0.8925),f:Unknown_Family_1003093(0.9282),g:uncultured_6216(0.1693)	Eukaryota	Cryptomonadales	Unknown_Class_1003091	Unknown_Order_1003092	Unknown_Family_1003093	uncultured_6216	NA
111	110	d:Eukaryota(1.0000),p:Florideophycidae(0.4600),c:Rhodymeniophycidae(0.2288),o:Unknown_Order_1003051(0.1287),f:Unknown_Family_1003052(0.0670),g:Betaphycus(0.0091)	Eukaryota	Florideophycidae	Rhodymeniophycidae	Unknown_Order_1003051	Unknown_Family_1003052	Betaphycus	NA
112	111	d:Eukaryota(0.7411),p:Ochrophyta(0.1858),c:Diatomea(0.0948),o:Bacillariophytina(0.0145),f:Bacillariophyceae(0.0056),g:Nitzschia(0.0015)	Eukaryota	Ochrophyta	Diatomea	Bacillariophytina	Bacillariophyceae	Nitzschia	NA
113	112	d:Eukaryota(1.0000),p:Florideophycidae(0.8451),c:Rhodymeniophycidae(0.7802),o:Unknown_Order_1003051(0.7919),f:Unknown_Family_1003052(0.8455),g:Dudresnaya(0.0824)	Eukaryota	Florideophycidae	Rhodymeniophycidae	Unknown_Order_1003051	Unknown_Family_1003052	Dudresnaya	NA
114	113	d:Eukaryota(1.0000),p:Cryptomonadales(0.9817),c:Unknown_Class_1003091(0.9920),o:Unknown_Order_1003092(0.9941),f:Unknown_Family_1003093(0.9863),g:Teleaulax(0.8431)	Eukaryota	Cryptomonadales	Unknown_Class_1003091	Unknown_Order_1003092	Unknown_Family_1003093	Teleaulax	NA
115	114	d:Eukaryota(1.0000),p:Florideophycidae(0.7857),c:Nemaliophycidae(0.5217),o:Unknown_Order_1003049(0.3866),f:Unknown_Family_1003050(0.3270),g:Unknown_Genus_1001111(0.2911)	Eukaryota	Florideophycidae	Nemaliophycidae	Unknown_Order_1003049	Unknown_Family_1003050	Unknown_Genus_1001111	NA
116	115	d:Eukaryota(0.3116),p:Priapulida(0.0265),c:Unknown_Class_1003676(0.0115),o:Unknown_Order_1003677(0.0046),f:Tubiluchidae(0.0006),g:Unknown_Genus_1001545(0.0009)	Eukaryota	Priapulida	Unknown_Class_1003676	Unknown_Order_1003677	Tubiluchidae	Unknown_Genus_1001545	NA
117	116	d:Eukaryota(1.0000),p:Ciliophora(0.7857),c:Intramacronucleata(0.8424),o:Spirotrichea(0.8393),f:Oligotrichia(0.7373),g:Strombidium(0.1403)	Eukaryota	Ciliophora	Intramacronucleata	Spirotrichea	Oligotrichia	Strombidium	NA
118	117	d:Eukaryota(1.0000),p:Ochrophyta(0.5650),c:Diatomea(0.4036),o:Coscinodiscophytina(0.1805),f:Fragilariales(0.0946),g:Licmophora(0.0298)	Eukaryota	Ochrophyta	Diatomea	Coscinodiscophytina	Fragilariales	Licmophora	NA
119	118	d:Eukaryota(1.0000),p:Cryptomonadales(0.7792),c:Unknown_Class_1003091(0.8747),o:Unknown_Order_1003092(0.8925),f:Unknown_Family_1003093(0.9282),g:uncultured_6216(0.1693)	Eukaryota	Cryptomonadales	Unknown_Class_1003091	Unknown_Order_1003092	Unknown_Family_1003093	uncultured_6216	NA
120	119	d:Eukaryota(1.0000),p:Ochrophyta(0.2717),c:Diatomea(0.1635),o:Bacillariophytina(0.0252),f:Bacillariophyceae(0.0117),g:Nitzschia(0.0019)	Eukaryota	Ochrophyta	Diatomea	Bacillariophytina	Bacillariophyceae	Nitzschia	NA
121	120	d:Eukaryota(0.3116),p:Florideophycidae(0.0265),c:Nemaliophycidae(0.0115),o:Unknown_Order_1003049(0.0046),f:Unknown_Family_1003050(0.0006),g:Audouinella(0.0009)	Eukaryota	Florideophycidae	Nemaliophycidae	Unknown_Order_1003049	Unknown_Family_1003050	Audouinella	NA
122	121	d:Eukaryota(0.7864),p:Ochrophyta(0.1725),c:Diatomea(0.0948),o:Bacillariophytina(0.0156),f:Bacillariophyceae(0.0061),g:Nitzschia(0.0016)	Eukaryota	Ochrophyta	Diatomea	Bacillariophytina	Bacillariophyceae	Nitzschia	NA
123	122	d:Eukaryota(1.0000),p:Ochrophyta(0.5648),c:Diatomea(0.4105),o:Coscinodiscophytina(0.1977),f:Fragilariales(0.1038),g:Licmophora(0.0328)	Eukaryota	Ochrophyta	Diatomea	Coscinodiscophytina	Fragilariales	Licmophora	NA
124	123	d:Eukaryota(1.0000),p:Florideophycidae(0.5113),c:Rhodymeniophycidae(0.2288),o:Unknown_Order_1003051(0.1287),f:Unknown_Family_1003052(0.0670),g:Unknown_Genus_1001112(0.0150)	Eukaryota	Florideophycidae	Rhodymeniophycidae	Unknown_Order_1003051	Unknown_Family_1003052	Unknown_Genus_1001112	NA
125	124	d:Eukaryota(1.0000),p:Florideophycidae(0.7254),c:Rhodymeniophycidae(0.2778),o:Unknown_Order_1003051(0.1805),f:Unknown_Family_1003052(0.0946),g:Unknown_Genus_1001112(0.0150)	Eukaryota	Florideophycidae	Rhodymeniophycidae	Unknown_Order_1003051	Unknown_Family_1003052	Unknown_Genus_1001112	NA
126	125	d:Eukaryota(0.9672),p:Ochrophyta(0.2717),c:Diatomea(0.1472),o:Bacillariophytina(0.0201),f:Bacillariophyceae(0.0084),g:Nitzschia(0.0019)	Eukaryota	Ochrophyta	Diatomea	Bacillariophytina	Bacillariophyceae	Nitzschia	NA
127	126	d:Eukaryota(1.0000),p:Ochrophyta(0.4942),c:Diatomea(0.3594),o:Coscinodiscophytina(0.1115),f:Fragilariales(0.0578),g:Licmophora(0.0180)	Eukaryota	Ochrophyta	Diatomea	Coscinodiscophytina	Fragilariales	Licmophora	NA
128	127	d:Eukaryota(1.0000),p:Florideophycidae(0.3915),c:Rhodymeniophycidae(0.1635),o:Unknown_Order_1003051(0.0597),f:Unknown_Family_1003052(0.0302),g:Coelothrix(0.0019)	Eukaryota	Florideophycidae	Rhodymeniophycidae	Unknown_Order_1003051	Unknown_Family_1003052	Coelothrix	NA
129	128	d:Eukaryota(0.7185),p:Ochrophyta(0.1725),c:Diatomea(0.0948),o:Coscinodiscophytina(0.0134),f:Fragilariales(0.0050),g:Licmophora(0.0015)	Eukaryota	Ochrophyta	Diatomea	Coscinodiscophytina	Fragilariales	Licmophora	NA
130	129	d:Eukaryota(0.7638),p:Ochrophyta(0.1858),c:Diatomea(0.1026),o:Coscinodiscophytina(0.0145),f:Fragilariales(0.0056),g:Licmophora(0.0015)	Eukaryota	Ochrophyta	Diatomea	Coscinodiscophytina	Fragilariales	Licmophora	NA
131	130	d:Eukaryota(0.7185),p:Mollusca(0.1458),c:Gastropoda(0.0793),o:Heterobranchia(0.0145),f:Unknown_Family_1003514(0.0056),g:Unknown_Genus_1001411(0.0015)	Eukaryota	Mollusca	Gastropoda	Heterobranchia	Unknown_Family_1003514	Unknown_Genus_1001411	NA
132	131	d:Eukaryota(0.6507),p:Apicomplexa(0.1192),c:Conoidasida(0.0637),o:Coccidia(0.0123),f:Eimeriorina(0.0044),g:Cystoisospora(0.0014)	Eukaryota	Apicomplexa	Conoidasida	Coccidia	Eimeriorina	Cystoisospora	NA
133	132	d:Eukaryota(1.0000),p:Ochrophyta(0.7254),c:Diatomea(0.7802),o:Bacillariophytina(0.2495),f:Bacillariophyceae(0.1315),g:Nitzschia(0.0426)	Eukaryota	Ochrophyta	Diatomea	Bacillariophytina	Bacillariophyceae	Nitzschia	NA
134	133	d:Eukaryota(1.0000),p:Ochrophyta(0.2546),c:Diatomea(0.1472),o:Bacillariophytina(0.0212),f:Mediophyceae(0.0090),g:Chaetoceros(0.0019)	Eukaryota	Ochrophyta	Diatomea	Bacillariophytina	Mediophyceae	Chaetoceros	NA
135	134	d:Eukaryota(1.0000),p:Ochrophyta(0.4086),c:Diatomea(0.2941),o:Bacillariophytina(0.0769),f:Bacillariophyceae(0.0394),g:Nitzschia(0.0091)	Eukaryota	Ochrophyta	Diatomea	Bacillariophytina	Bacillariophyceae	Nitzschia	NA
136	135	d:Eukaryota(0.5603),p:Dinoflagellata(0.0925),c:Dinophyceae(0.0482),o:CCMP1878(0.0100),f:Unknown_Family_1003848(0.0033),g:Unknown_Genus_1001765(0.0013)	Eukaryota	Dinoflagellata	Dinophyceae	CCMP1878	Unknown_Family_1003848	Unknown_Genus_1001765	NA
137	136	d:Eukaryota(1.0000),p:Mollusca(0.2392),c:Gastropoda(0.1337),o:Heterobranchia(0.0252),f:Unknown_Family_1003514(0.0117),g:Unknown_Genus_1001411(0.0032)	Eukaryota	Mollusca	Gastropoda	Heterobranchia	Unknown_Family_1003514	Unknown_Genus_1001411	NA
138	137	d:Eukaryota(0.7864),p:Ochrophyta(0.1858),c:Diatomea(0.1026),o:Bacillariophytina(0.0167),f:Bacillariophyceae(0.0067),g:Fragilariopsis(0.0017)	Eukaryota	Ochrophyta	Diatomea	Bacillariophytina	Bacillariophyceae	Fragilariopsis	NA
139	138	d:Eukaryota(0.8316),p:Ochrophyta(0.2125),c:Diatomea(0.1181),o:Bacillariophytina(0.0178),f:Bacillariophyceae(0.0067),g:Nitzschia(0.0017)	Eukaryota	Ochrophyta	Diatomea	Bacillariophytina	Bacillariophyceae	Nitzschia	NA
140	139	d:Eukaryota(0.7185),p:Ochrophyta(0.1592),c:Diatomea(0.0870),o:Bacillariophytina(0.0134),f:Bacillariophyceae(0.0050),g:Nitzschia(0.0015)	Eukaryota	Ochrophyta	Diatomea	Bacillariophytina	Bacillariophyceae	Nitzschia	NA
141	140	d:Eukaryota(0.7185),p:Cnidaria(0.1458),c:Anthozoa(0.0793),o:Actiniaria(0.0145),f:Unknown_Family_1003256(0.0056),g:Unknown_Genus_1001555(0.0015)	Eukaryota	Cnidaria	Anthozoa	Actiniaria	Unknown_Family_1003256	Unknown_Genus_1001555	NA
142	141	d:Eukaryota(1.0000),p:Ciliophora(0.3060),c:Intramacronucleata(0.1961),o:Spirotrichea(0.0424),f:Hypotrichia(0.0209),g:Unknown_Genus_1001753(0.0062)	Eukaryota	Ciliophora	Intramacronucleata	Spirotrichea	Hypotrichia	Unknown_Genus_1001753	NA
143	142	d:Eukaryota(0.3342),p:Platyhelminthes(0.0265),c:Rhabditophora(0.0115),o:Rhabdocoela(0.0046),f:Unknown_Family_1003592(0.0006),g:Unknown_Genus_1001513(0.0009)	Eukaryota	Platyhelminthes	Rhabditophora	Rhabdocoela	Unknown_Family_1003592	Unknown_Genus_1001513	NA
144	143	d:Eukaryota(0.4473),p:Ochrophyta(0.0658),c:Diatomea(0.0326),o:Coscinodiscophytina(0.0078),f:Fragilariales(0.0021),g:Licmophora(0.0012)	Eukaryota	Ochrophyta	Diatomea	Coscinodiscophytina	Fragilariales	Licmophora	NA
145	144	d:Eukaryota(0.8542),p:Annelida(0.1992),c:Polychaeta(0.1104),o:Phyllodocida(0.0178),f:Unknown_Family_1003320(0.0073),g:Unknown_Genus_1001197(0.0017)	Eukaryota	Annelida	Polychaeta	Phyllodocida	Unknown_Family_1003320	Unknown_Genus_1001197	NA
146	145	d:Eukaryota(1.0000),p:Dinoflagellata(0.5455),c:Dinophyceae(0.3969),o:Peridiniphycidae(0.3022),f:Peridiniales(0.1693),g:Heterocapsa(0.0588)	Eukaryota	Dinoflagellata	Dinophyceae	Peridiniphycidae	Peridiniales	Heterocapsa	NA
147	146	d:Eukaryota(0.7411),p:Ochrophyta(0.1592),c:Diatomea(0.0870),o:Bacillariophytina(0.0156),f:Bacillariophyceae(0.0061),g:Hantzschia(0.0015)	Eukaryota	Ochrophyta	Diatomea	Bacillariophytina	Bacillariophyceae	Hantzschia	NA
148	147	d:Eukaryota(0.2890),p:Dinoflagellata(0.0225),c:Dinophyceae(0.0097),o:Gymnodiniphycidae(0.0039),f:Suessiaceae(0.0005),g:Unknown_Genus_1001773(0.0008)	Eukaryota	Dinoflagellata	Dinophyceae	Gymnodiniphycidae	Suessiaceae	Unknown_Genus_1001773	NA
149	148	d:Eukaryota(1.0000),p:Ochrophyta(0.3060),c:Diatomea(0.1961),o:Bacillariophytina(0.0424),f:Bacillariophyceae(0.0209),g:Nitzschia(0.0032)	Eukaryota	Ochrophyta	Diatomea	Bacillariophytina	Bacillariophyceae	Nitzschia	NA
150	149	d:Eukaryota(1.0000),p:Unknown_Phylum_1002968(0.3402),c:Trebouxiophyceae(0.1798),o:Chlorellales(0.0597),f:Unknown_Family_1003011(0.0302),g:Nannochloris(0.0091)	Eukaryota	Unknown_Phylum_1002968	Trebouxiophyceae	Chlorellales	Unknown_Family_1003011	Nannochloris	NA
151	150	d:Eukaryota(1.0000),p:Ciliophora(0.7719),c:Intramacronucleata(0.8012),o:Spirotrichea(0.8014),f:Choreotrichia(0.2124),g:uncultured_9117(0.1114)	Eukaryota	Ciliophora	Intramacronucleata	Spirotrichea	Choreotrichia	uncultured_9117	NA
152	151	d:Eukaryota(0.7185),p:Ochrophyta(0.1725),c:Diatomea(0.0870),o:Coscinodiscophytina(0.0145),f:Fragilariales(0.0056),g:Licmophora(0.0015)	Eukaryota	Ochrophyta	Diatomea	Coscinodiscophytina	Fragilariales	Licmophora	NA
153	152	d:Eukaryota(1.0000),p:Ochrophyta(0.7409),c:Diatomea(0.7872),o:Coscinodiscophytina(0.2912),f:Fragilariales(0.1599),g:Licmophora(0.0507)	Eukaryota	Ochrophyta	Diatomea	Coscinodiscophytina	Fragilariales	Licmophora	NA
154	153	d:Eukaryota(1.0000),p:Dinoflagellata(0.5650),c:Dinophyceae(0.4036),o:Peridiniphycidae(0.3352),f:Peridiniales(0.1977),g:Archaeperidinium(0.0466)	Eukaryota	Dinoflagellata	Dinophyceae	Peridiniphycidae	Peridiniales	Archaeperidinium	NA
155	154	d:Eukaryota(0.6733),p:Ciliophora(0.1325),c:Intramacronucleata(0.0715),o:Conthreep(0.0134),f:Oligohymenophorea(0.0050),g:Tetrahymena(0.0015)	Eukaryota	Ciliophora	Intramacronucleata	Conthreep	Oligohymenophorea	Tetrahymena	NA
156	155	d:Eukaryota(1.0000),p:Protalveolata(0.2888),c:Syndiniales(0.1798),o:Unknown_Order_1003905(0.0769),f:Unknown_Family_1003906(0.0394),g:Amoebophrya(0.0121)	Eukaryota	Protalveolata	Syndiniales	Unknown_Order_1003905	Unknown_Family_1003906	Amoebophrya	NA
157	156	d:Eukaryota(0.8316),p:Ochrophyta(0.1725),c:Diatomea(0.0948),o:Bacillariophytina(0.0167),f:Bacillariophyceae(0.0067),g:Nitzschia(0.0017)	Eukaryota	Ochrophyta	Diatomea	Bacillariophytina	Bacillariophyceae	Nitzschia	NA
158	157	d:Eukaryota(0.9220),p:Discosea(0.2125),c:Longamoebia(0.1181),o:Centramoebida(0.0201),f:Unknown_Family_1002759(0.0084),g:Acanthamoeba(0.0019)	Eukaryota	Discosea	Longamoebia	Centramoebida	Unknown_Family_1002759	Acanthamoeba	NA
159	158	d:Eukaryota(0.6055),p:Cnidaria(0.1192),c:Anthozoa(0.0637),o:Alcyonacea(0.0123),f:Unknown_Family_1003263(0.0044),g:Unknown_Genus_1001562(0.0014)	Eukaryota	Cnidaria	Anthozoa	Alcyonacea	Unknown_Family_1003263	Unknown_Genus_1001562	NA
160	159	d:Eukaryota(1.0000),p:Florideophycidae(0.7792),c:Rhodymeniophycidae(0.3991),o:Unknown_Order_1003051(0.3242),f:Unknown_Family_1003052(0.1882),g:Betaphycus(0.0298)	Eukaryota	Florideophycidae	Rhodymeniophycidae	Unknown_Order_1003051	Unknown_Family_1003052	Betaphycus	NA
161	160	d:Eukaryota(0.9898),p:Protalveolata(0.2125),c:Syndiniales(0.1181),o:Unknown_Order_1003905(0.0201),f:Syndiniales_Group_III(0.0084),g:Unknown_Genus_1001803(0.0019)	Eukaryota	Protalveolata	Syndiniales	Unknown_Order_1003905	Syndiniales_Group_III	Unknown_Genus_1001803	NA
162	161	d:Eukaryota(1.0000),p:Ciliophora(1.0000),c:Intramacronucleata(1.0000),o:Spirotrichea(1.0000),f:Oligotrichia(0.9377),g:Strombidium(0.8584)	Eukaryota	Ciliophora	Intramacronucleata	Spirotrichea	Oligotrichia	Strombidium	NA
163	162	d:Eukaryota(1.0000),p:Ochrophyta(0.6658),c:Diatomea(0.6316),o:Bacillariophytina(0.2323),f:Bacillariophyceae(0.1223),g:Nitzschia(0.0387)	Eukaryota	Ochrophyta	Diatomea	Bacillariophytina	Bacillariophyceae	Nitzschia	NA
164	163	d:Eukaryota(0.9446),p:Ochrophyta(0.2258),c:Diatomea(0.1259),o:Bacillariophytina(0.0201),f:Bacillariophyceae(0.0078),g:Nitzschia(0.0018)	Eukaryota	Ochrophyta	Diatomea	Bacillariophytina	Bacillariophyceae	Nitzschia	NA
165	164	d:Eukaryota(0.7638),p:Ochrophyta(0.1858),c:Diatomea(0.1026),o:Bacillariophytina(0.0145),f:Bacillariophyceae(0.0056),g:Nitzschia(0.0015)	Eukaryota	Ochrophyta	Diatomea	Bacillariophytina	Bacillariophyceae	Nitzschia	NA
166	165	d:Eukaryota(1.0000),p:Florideophycidae(0.7874),c:Rhodymeniophycidae(0.3431),o:Unknown_Order_1003051(0.2495),f:Unknown_Family_1003052(0.1315),g:Betaphycus(0.0180)	Eukaryota	Florideophycidae	Rhodymeniophycidae	Unknown_Order_1003051	Unknown_Family_1003052	Betaphycus	NA
167	166	d:Eukaryota(0.8768),p:Ciliophora(0.2258),c:Intramacronucleata(0.1259),o:Spirotrichea(0.0189),f:Euplotia(0.0073),g:Diophrys(0.0017)	Eukaryota	Ciliophora	Intramacronucleata	Spirotrichea	Euplotia	Diophrys	NA
168	167	d:Eukaryota(0.5603),p:Basidiomycota(0.1058),c:Agaricomycetes(0.0559),o:Boletales(0.0100),f:Boletinellaceae(0.0033),g:Phlebopus(0.0013)	Eukaryota	Basidiomycota	Agaricomycetes	Boletales	Boletinellaceae	Phlebopus	NA
169	168	d:Eukaryota(0.7411),p:Arthropoda(0.1458),c:Arachnida(0.0793),o:Unknown_Order_1003345(0.0145),f:Unknown_Family_1003346(0.0056),g:Unknown_Genus_1001214(0.0015)	Eukaryota	Arthropoda	Arachnida	Unknown_Order_1003345	Unknown_Family_1003346	Unknown_Genus_1001214	NA
170	169	d:Eukaryota(0.5603),p:Ciliophora(0.0925),c:Intramacronucleata(0.0482),o:Spirotrichea(0.0100),f:Euplotia(0.0033),g:Diophrys(0.0013)	Eukaryota	Ciliophora	Intramacronucleata	Spirotrichea	Euplotia	Diophrys	NA
171	170	d:Eukaryota(0.2664),p:Dinoflagellata(0.0225),c:Dinophyceae(0.0097),o:Gymnodiniphycidae(0.0032),f:Unknown_Family_1003853(0.0004),g:Gyrodinium(0.0007)	Eukaryota	Dinoflagellata	Dinophyceae	Gymnodiniphycidae	Unknown_Family_1003853	Gyrodinium	NA
172	171	d:Eukaryota(1.0000),p:Ochrophyta(0.5652),c:Diatomea(0.3969),o:Bacillariophytina(0.1805),f:Bacillariophyceae(0.0946),g:Nitzschia(0.0298)	Eukaryota	Ochrophyta	Diatomea	Bacillariophytina	Bacillariophyceae	Nitzschia	NA
173	172	d:Eukaryota(0.7411),p:Ochrophyta(0.1725),c:Diatomea(0.0948),o:Coscinodiscophytina(0.0145),f:Fragilariales(0.0056),g:Licmophora(0.0015)	Eukaryota	Ochrophyta	Diatomea	Coscinodiscophytina	Fragilariales	Licmophora	NA
174	173	d:Eukaryota(0.8316),p:Discosea(0.1725),c:Longamoebia(0.0948),o:Centramoebida(0.0167),f:Unknown_Family_1002759(0.0067),g:Acanthamoeba(0.0017)	Eukaryota	Discosea	Longamoebia	Centramoebida	Unknown_Family_1002759	Acanthamoeba	NA
175	174	d:Eukaryota(0.7864),p:Ochrophyta(0.1858),c:Diatomea(0.1026),o:Bacillariophytina(0.0156),f:Mediophyceae(0.0061),g:Chaetoceros(0.0016)	Eukaryota	Ochrophyta	Diatomea	Bacillariophytina	Mediophyceae	Chaetoceros	NA
176	175	d:Eukaryota(1.0000),p:Protalveolata(0.2888),c:Syndiniales(0.1798),o:Unknown_Order_1003905(0.0769),f:Unknown_Family_1003906(0.0394),g:Amoebophrya(0.0121)	Eukaryota	Protalveolata	Syndiniales	Unknown_Order_1003905	Unknown_Family_1003906	Amoebophrya	NA
177	176	d:Eukaryota(0.4699),p:Ochrophyta(0.0658),c:Diatomea(0.0326),o:Bacillariophytina(0.0078),f:Bacillariophyceae(0.0021),g:Nitzschia(0.0012)	Eukaryota	Ochrophyta	Diatomea	Bacillariophytina	Bacillariophyceae	Nitzschia	NA
178	177	d:Eukaryota(0.8542),p:Dinoflagellata(0.1858),c:Dinophyceae(0.0948),o:Gymnodiniphycidae(0.0167),f:Unknown_Family_1003853(0.0067),g:Gyrodinium(0.0017)	Eukaryota	Dinoflagellata	Dinophyceae	Gymnodiniphycidae	Unknown_Family_1003853	Gyrodinium	NA
179	178	d:Eukaryota(0.4020),p:Ochrophyta(0.0525),c:Diatomea(0.0248),o:Bacillariophytina(0.0067),f:Mediophyceae(0.0016),g:Chaetoceros(0.0011)	Eukaryota	Ochrophyta	Diatomea	Bacillariophytina	Mediophyceae	Chaetoceros	NA
180	179	d:Eukaryota(1.0000),p:Annelida(0.2717),c:Polychaeta(0.1635),o:Eunicida(0.0424),f:Unknown_Family_1003317(0.0209),g:Unknown_Genus_1001194(0.0062)	Eukaryota	Annelida	Polychaeta	Eunicida	Unknown_Family_1003317	Unknown_Genus_1001194	NA
181	180	d:Eukaryota(0.6507),p:Basidiomycota(0.1192),c:Agaricomycetes(0.0637),o:Hymenochaetales(0.0123),f:Rickenellaceae(0.0044),g:Skvortzovia(0.0014)	Eukaryota	Basidiomycota	Agaricomycetes	Hymenochaetales	Rickenellaceae	Skvortzovia	NA
182	181	d:Eukaryota(1.0000),p:Protalveolata(0.2888),c:Syndiniales(0.1798),o:Unknown_Order_1003905(0.0769),f:Unknown_Family_1003906(0.0394),g:Amoebophrya(0.0121)	Eukaryota	Protalveolata	Syndiniales	Unknown_Order_1003905	Unknown_Family_1003906	Amoebophrya	NA
183	182	d:Eukaryota(0.7411),p:Ochrophyta(0.1725),c:Diatomea(0.0948),o:Bacillariophytina(0.0156),f:Bacillariophyceae(0.0061),g:Fragilariopsis(0.0016)	Eukaryota	Ochrophyta	Diatomea	Bacillariophytina	Bacillariophyceae	Fragilariopsis	NA
184	183	d:Eukaryota(1.0000),p:Ochrophyta(0.5899),c:Diatomea(0.5217),o:Coscinodiscophytina(0.2323),f:Fragilariales(0.1223),g:Licmophora(0.0387)	Eukaryota	Ochrophyta	Diatomea	Coscinodiscophytina	Fragilariales	Licmophora	NA
185	184	d:Eukaryota(0.7185),p:Dinoflagellata(0.1458),c:Dinophyceae(0.0793),o:Gymnodiniphycidae(0.0145),f:Unknown_Family_1003853(0.0056),g:Gyrodinium(0.0015)	Eukaryota	Dinoflagellata	Dinophyceae	Gymnodiniphycidae	Unknown_Family_1003853	Gyrodinium	NA
186	185	d:Eukaryota(0.9220),p:Arthropoda(0.1992),c:Arachnida(0.1104),o:Araneae(0.0189),f:Unknown_Family_1003336(0.0078),g:Unknown_Genus_1001216(0.0018)	Eukaryota	Arthropoda	Arachnida	Araneae	Unknown_Family_1003336	Unknown_Genus_1001216	NA
187	186	d:Eukaryota(0.9898),p:Ochrophyta(0.2546),c:Diatomea(0.1472),o:Bacillariophytina(0.0252),f:Bacillariophyceae(0.0090),g:Nitzschia(0.0019)	Eukaryota	Ochrophyta	Diatomea	Bacillariophytina	Bacillariophyceae	Nitzschia	NA
188	187	d:Eukaryota(0.3568),p:Arthropoda(0.0265),c:Arachnida(0.0115),o:Amblypygi(0.0046),f:Unknown_Family_1003335(0.0006),g:Unknown_Genus_1001215(0.0009)	Eukaryota	Arthropoda	Arachnida	Amblypygi	Unknown_Family_1003335	Unknown_Genus_1001215	NA
189	188	d:Eukaryota(1.0000),p:Discosea(0.2546),c:Longamoebia(0.1472),o:Centramoebida(0.0424),f:Unknown_Family_1002759(0.0209),g:Acanthamoeba(0.0062)	Eukaryota	Discosea	Longamoebia	Centramoebida	Unknown_Family_1002759	Acanthamoeba	NA
190	189	d:Eukaryota(1.0000),p:Phragmoplastophyta(0.5113),c:Embryophyta(0.3920),o:Lamiales(0.2668),f:Unknown_Family_1002925(0.1410),g:Thunbergia(0.0466)	Eukaryota	Phragmoplastophyta	Embryophyta	Lamiales	Unknown_Family_1002925	Thunbergia	NA
191	190	d:Eukaryota(0.7185),p:Annelida(0.1458),c:Polychaeta(0.0793),o:Phyllodocida(0.0134),f:Unknown_Family_1003320(0.0050),g:Unknown_Genus_1001197(0.0015)	Eukaryota	Annelida	Polychaeta	Phyllodocida	Unknown_Family_1003320	Unknown_Genus_1001197	NA
192	191	d:Eukaryota(1.0000),p:Dinoflagellata(0.3060),c:Incertae_Sedis_9341(0.1798),o:Unknown_Order_1003865(0.0769),f:Unknown_Family_1003866(0.0394),g:Blastodinium(0.0121)	Eukaryota	Dinoflagellata	Incertae_Sedis_9341	Unknown_Order_1003865	Unknown_Family_1003866	Blastodinium	NA
193	192	d:Eukaryota(1.0000),p:Mollusca(0.6278),c:Bivalvia(0.6316),o:Myoida(0.3022),f:Unknown_Family_1003495(0.1693),g:Unknown_Genus_1001390(0.0588)	Eukaryota	Mollusca	Bivalvia	Myoida	Unknown_Family_1003495	Unknown_Genus_1001390	NA
194	193	d:Eukaryota(0.1760),p:Florideophycidae(0.0143),c:Rhodymeniophycidae(0.0062),o:Unknown_Order_1003051(0.0025),f:Unknown_Family_1003052(0.0003),g:Dudresnaya(0.0005)	Eukaryota	Florideophycidae	Rhodymeniophycidae	Unknown_Order_1003051	Unknown_Family_1003052	Dudresnaya	NA
195	194	d:Eukaryota(0.8768),p:Arthropoda(0.2125),c:Arachnida(0.1026),o:Araneae(0.0178),f:Unknown_Family_1003336(0.0073),g:Unknown_Genus_1001216(0.0017)	Eukaryota	Arthropoda	Arachnida	Araneae	Unknown_Family_1003336	Unknown_Genus_1001216	NA
196	195	d:Eukaryota(0.4473),p:Ochrophyta(0.0658),c:Diatomea(0.0326),o:Coscinodiscophytina(0.0078),f:Fragilariales(0.0021),g:Licmophora(0.0012)	Eukaryota	Ochrophyta	Diatomea	Coscinodiscophytina	Fragilariales	Licmophora	NA
197	196	d:Eukaryota(0.8316),p:Apicomplexa(0.1725),c:Conoidasida(0.0948),o:Coccidia(0.0167),f:Eimeriorina(0.0067),g:Goussia(0.0017)	Eukaryota	Apicomplexa	Conoidasida	Coccidia	Eimeriorina	Goussia	NA
198	197	d:Eukaryota(0.9672),p:Arthropoda(0.2392),c:Arachnida(0.1259),o:Araneae(0.0212),f:Unknown_Family_1003336(0.0090),g:Unknown_Genus_1001216(0.0019)	Eukaryota	Arthropoda	Arachnida	Araneae	Unknown_Family_1003336	Unknown_Genus_1001216	NA
199	198	d:Eukaryota(0.7411),p:Apicomplexa(0.1458),c:Aconoidasida(0.0793),o:Piroplasmorida(0.0145),f:Unknown_Family_1003818(0.0056),g:Theileria(0.0015)	Eukaryota	Apicomplexa	Aconoidasida	Piroplasmorida	Unknown_Family_1003818	Theileria	NA
200	199	d:Eukaryota(0.2212),p:Mollusca(0.0184),c:Gastropoda(0.0080),o:Caenogastropoda(0.0032),f:Unknown_Family_1003512(0.0004),g:Unknown_Genus_1001409(0.0007)	Eukaryota	Mollusca	Gastropoda	Caenogastropoda	Unknown_Family_1003512	Unknown_Genus_1001409	NA
201	200	d:Eukaryota(0.9672),p:Ochrophyta(0.2392),c:Diatomea(0.1337),o:Bacillariophytina(0.0212),f:Bacillariophyceae(0.0090),g:Nitzschia(0.0019)	Eukaryota	Ochrophyta	Diatomea	Bacillariophytina	Bacillariophyceae	Nitzschia	NA
202	201	d:Eukaryota(1.0000),p:Unknown_Phylum_1002968(0.5284),c:Trebouxiophyceae(0.2614),o:Incertae_Sedis_12702(0.1460),f:Unknown_Family_1003013(0.0762),g:Chloropyrula(0.0239)	Eukaryota	Unknown_Phylum_1002968	Trebouxiophyceae	Incertae_Sedis_12702	Unknown_Family_1003013	Chloropyrula	NA
203	202	d:Eukaryota(0.9672),p:Arthropoda(0.2258),c:Arachnida(0.1259),o:Opiliones(0.0201),f:Unknown_Family_1003337(0.0084),g:Unknown_Genus_1001217(0.0019)	Eukaryota	Arthropoda	Arachnida	Opiliones	Unknown_Family_1003337	Unknown_Genus_1001217	NA
204	203	d:Eukaryota(0.9898),p:Florideophycidae(0.3744),c:Rhodymeniophycidae(0.1472),o:Unknown_Order_1003051(0.0424),f:Unknown_Family_1003052(0.0209),g:Coelothrix(0.0019)	Eukaryota	Florideophycidae	Rhodymeniophycidae	Unknown_Order_1003051	Unknown_Family_1003052	Coelothrix	NA
205	204	d:Eukaryota(0.8994),p:Cnidaria(0.1992),c:Anthozoa(0.1104),o:Actiniaria(0.0189),f:Unknown_Family_1003256(0.0078),g:Unknown_Genus_1001555(0.0018)	Eukaryota	Cnidaria	Anthozoa	Actiniaria	Unknown_Family_1003256	Unknown_Genus_1001555	NA
206	205	d:Eukaryota(0.9220),p:Dinoflagellata(0.1992),c:Dinophyceae(0.1104),o:Gymnodiniphycidae(0.0189),f:Gymnodinium_clade(0.0078),g:Gymnodinium(0.0018)	Eukaryota	Dinoflagellata	Dinophyceae	Gymnodiniphycidae	Gymnodinium_clade	Gymnodinium	NA
207	206	d:Eukaryota(1.0000),p:Ochrophyta(0.6945),c:Diatomea(0.6858),o:Bacillariophytina(0.2803),f:Bacillariophyceae(0.1504),g:Nitzschia(0.0426)	Eukaryota	Ochrophyta	Diatomea	Bacillariophytina	Bacillariophyceae	Nitzschia	NA
208	207	d:Eukaryota(0.2890),p:Basidiomycota(0.0225),c:Agaricomycetes(0.0097),o:Boletales(0.0039),f:Boletaceae(0.0005),g:Strobilomyces(0.0008)	Eukaryota	Basidiomycota	Agaricomycetes	Boletales	Boletaceae	Strobilomyces	NA
209	208	d:Eukaryota(0.7185),p:Ochrophyta(0.1592),c:Diatomea(0.0870),o:Bacillariophytina(0.0134),f:Bacillariophyceae(0.0050),g:Nitzschia(0.0015)	Eukaryota	Ochrophyta	Diatomea	Bacillariophytina	Bacillariophyceae	Nitzschia	NA
210	209	d:Eukaryota(1.0000),p:Phragmoplastophyta(0.3060),c:Embryophyta(0.1961),o:Dendrocerotales(0.0942),f:Unknown_Family_1002829(0.0486),g:Megaceros(0.0150)	Eukaryota	Phragmoplastophyta	Embryophyta	Dendrocerotales	Unknown_Family_1002829	Megaceros	NA
211	210	d:Eukaryota(1.0000),p:Florideophycidae(0.7727),c:Corallinophycidae(0.5773),o:Unknown_Order_1003045(0.4808),f:Unknown_Family_1003046(0.4048),g:Unknown_Genus_1001110(0.0328)	Eukaryota	Florideophycidae	Corallinophycidae	Unknown_Order_1003045	Unknown_Family_1003046	Unknown_Genus_1001110	NA
212	211	d:Eukaryota(1.0000),p:Florideophycidae(0.5113),c:Rhodymeniophycidae(0.2451),o:Unknown_Order_1003051(0.1460),f:Unknown_Family_1003052(0.0762),g:Unknown_Genus_1001112(0.0121)	Eukaryota	Florideophycidae	Rhodymeniophycidae	Unknown_Order_1003051	Unknown_Family_1003052	Unknown_Genus_1001112	NA
213	212	d:Eukaryota(1.0000),p:Dinoflagellata(0.2717),c:Dinophyceae(0.1635),o:Gymnodiniphycidae(0.0597),f:Unknown_Family_1003853(0.0302),g:Gyrodinium(0.0091)	Eukaryota	Dinoflagellata	Dinophyceae	Gymnodiniphycidae	Unknown_Family_1003853	Gyrodinium	NA
214	213	d:Eukaryota(0.9672),p:Basidiomycota(0.2546),c:Agaricomycetes(0.1472),o:Trechisporales(0.0212),f:Hydnodontaceae(0.0090),g:uncultured_8267(0.0019)	Eukaryota	Basidiomycota	Agaricomycetes	Trechisporales	Hydnodontaceae	uncultured_8267	NA
215	214	d:Eukaryota(1.0000),p:Unknown_Phylum_1002968(0.2392),c:Chlorophyceae(0.1337),o:Unknown_Order_1002976(0.0252),f:Unknown_Family_1002977(0.0117),g:Unknown_Genus_1001093(0.0032)	Eukaryota	Unknown_Phylum_1002968	Chlorophyceae	Unknown_Order_1002976	Unknown_Family_1002977	Unknown_Genus_1001093	NA
216	215	d:Eukaryota(1.0000),p:Unknown_Phylum_1002968(0.6945),c:Chlorophyceae(0.3991),o:Unknown_Order_1002976(0.3022),f:Unknown_Family_1002977(0.1693),g:Unknown_Genus_1001093(0.0588)	Eukaryota	Unknown_Phylum_1002968	Chlorophyceae	Unknown_Order_1002976	Unknown_Family_1002977	Unknown_Genus_1001093	NA
217	216	d:Eukaryota(0.7864),p:Dinoflagellata(0.1592),c:Dinophyceae(0.0870),o:Gymnodiniphycidae(0.0156),f:Suessiaceae(0.0061),g:Biecheleria(0.0016)	Eukaryota	Dinoflagellata	Dinophyceae	Gymnodiniphycidae	Suessiaceae	Biecheleria	NA
218	217	d:Eukaryota(0.7638),p:Dinoflagellata(0.1592),c:Dinophyceae(0.0870),o:Peridiniphycidae(0.0145),f:Peridiniales(0.0056),g:Diplopsalopsis(0.0015)	Eukaryota	Dinoflagellata	Dinophyceae	Peridiniphycidae	Peridiniales	Diplopsalopsis	NA
219	218	d:Eukaryota(0.9446),p:Dinoflagellata(0.2125),c:Dinophyceae(0.1181),o:Gymnodiniphycidae(0.0201),f:Unknown_Family_1003853(0.0084),g:Gyrodinium(0.0019)	Eukaryota	Dinoflagellata	Dinophyceae	Gymnodiniphycidae	Unknown_Family_1003853	Gyrodinium	NA
220	219	d:Eukaryota(1.0000),p:Ciliophora(0.5645),c:Intramacronucleata(0.5217),o:Spirotrichea(0.3239),f:Hypotrichia(0.1410),g:Holosticha(0.0466)	Eukaryota	Ciliophora	Intramacronucleata	Spirotrichea	Hypotrichia	Holosticha	NA
221	220	d:Eukaryota(0.7638),p:Ochrophyta(0.1592),c:Diatomea(0.0870),o:Bacillariophytina(0.0156),f:Bacillariophyceae(0.0061),g:Nitzschia(0.0015)	Eukaryota	Ochrophyta	Diatomea	Bacillariophytina	Bacillariophyceae	Nitzschia	NA
222	221	d:Eukaryota(0.8768),p:Dinoflagellata(0.1858),c:Dinophyceae(0.1026),o:Gymnodiniphycidae(0.0178),f:Unknown_Family_1003853(0.0073),g:Gyrodinium(0.0017)	Eukaryota	Dinoflagellata	Dinophyceae	Gymnodiniphycidae	Unknown_Family_1003853	Gyrodinium	NA
223	222	d:Eukaryota(0.8316),p:Ochrophyta(0.1858),c:Diatomea(0.1026),o:Bacillariophytina(0.0167),f:Bacillariophyceae(0.0067),g:Nitzschia(0.0017)	Eukaryota	Ochrophyta	Diatomea	Bacillariophytina	Bacillariophyceae	Nitzschia	NA
224	223	d:Eukaryota(0.7864),p:Ochrophyta(0.1592),c:Diatomea(0.0870),o:Bacillariophytina(0.0156),f:Bacillariophyceae(0.0061),g:Nitzschia(0.0016)	Eukaryota	Ochrophyta	Diatomea	Bacillariophytina	Bacillariophyceae	Nitzschia	NA
225	224	d:Eukaryota(1.0000),p:Ochrophyta(0.6278),c:Diatomea(0.5773),o:Coscinodiscophytina(0.2323),f:Fragilariales(0.1223),g:Thalassionema(0.0387)	Eukaryota	Ochrophyta	Diatomea	Coscinodiscophytina	Fragilariales	Thalassionema	NA
226	225	d:Eukaryota(0.9898),p:Dinoflagellata(0.2258),c:Dinophyceae(0.1259),o:Peridiniphycidae(0.0212),f:Peridiniales(0.0090),g:Durinskia(0.0019)	Eukaryota	Dinoflagellata	Dinophyceae	Peridiniphycidae	Peridiniales	Durinskia	NA
227	226	d:Eukaryota(0.8994),p:Cryptomonadales(0.2125),c:Unknown_Class_1003091(0.1181),o:Unknown_Order_1003092(0.0201),f:Unknown_Family_1003093(0.0084),g:Teleaulax(0.0019)	Eukaryota	Cryptomonadales	Unknown_Class_1003091	Unknown_Order_1003092	Unknown_Family_1003093	Teleaulax	NA
228	227	d:Eukaryota(0.6959),p:SGUH942(0.1325),c:Unknown_Class_1003913(0.0715),o:Unknown_Order_1003914(0.0134),f:Unknown_Family_1003915(0.0050),g:Unknown_Genus_1001807(0.0015)	Eukaryota	SGUH942	Unknown_Class_1003913	Unknown_Order_1003914	Unknown_Family_1003915	Unknown_Genus_1001807	NA
229	228	d:Eukaryota(1.0000),p:Ciliophora(0.2392),c:Intramacronucleata(0.1337),o:Spirotrichea(0.0252),f:Hypotrichia(0.0117),g:Anteholosticha(0.0032)	Eukaryota	Ciliophora	Intramacronucleata	Spirotrichea	Hypotrichia	Anteholosticha	NA
230	229	d:Eukaryota(0.7864),p:Arthropoda(0.1592),c:Arachnida(0.0870),o:Araneae(0.0156),f:Unknown_Family_1003336(0.0061),g:Unknown_Genus_1001216(0.0016)	Eukaryota	Arthropoda	Arachnida	Araneae	Unknown_Family_1003336	Unknown_Genus_1001216	NA
231	230	d:Eukaryota(1.0000),p:Dinoflagellata(0.3744),c:Dinophyceae(0.2614),o:Gymnodiniphycidae(0.1632),f:Gymnodinium_clade(0.0854),g:Gymnodinium(0.0269)	Eukaryota	Dinoflagellata	Dinophyceae	Gymnodiniphycidae	Gymnodinium_clade	Gymnodinium	NA
232	231	d:Eukaryota(0.3794),p:Ochrophyta(0.0525),c:Diatomea(0.0248),o:Bacillariophytina(0.0067),f:Mediophyceae(0.0016),g:Chaetoceros(0.0011)	Eukaryota	Ochrophyta	Diatomea	Bacillariophytina	Mediophyceae	Chaetoceros	NA
233	232	d:Eukaryota(1.0000),p:Florideophycidae(0.9247),c:Rhodymeniophycidae(0.7942),o:Unknown_Order_1003051(0.8109),f:Unknown_Family_1003052(0.8803),g:Coelothrix(0.1114)	Eukaryota	Florideophycidae	Rhodymeniophycidae	Unknown_Order_1003051	Unknown_Family_1003052	Coelothrix	NA
234	233	d:Eukaryota(0.8542),p:Brachiopoda(0.1725),c:Unknown_Class_1003448(0.0948),o:Unknown_Order_1003449(0.0167),f:Unknown_Family_1003450(0.0067),g:Unknown_Genus_1001313(0.0017)	Eukaryota	Brachiopoda	Unknown_Class_1003448	Unknown_Order_1003449	Unknown_Family_1003450	Unknown_Genus_1001313	NA
235	234	d:Eukaryota(1.0000),p:Echinodermata(0.9361),c:Holothuroidea(0.9746),o:Unknown_Order_1003470(0.9858),f:Unknown_Family_1003471(0.9667),g:Unknown_Genus_1001363(0.9516)	Eukaryota	Echinodermata	Holothuroidea	Unknown_Order_1003470	Unknown_Family_1003471	Unknown_Genus_1001363	NA
236	235	d:Eukaryota(0.9898),p:Basidiomycota(0.2717),c:Agaricomycetes(0.1635),o:Hymenochaetales(0.0201),f:Schizoporaceae(0.0084),g:Oxyporus(0.0019)	Eukaryota	Basidiomycota	Agaricomycetes	Hymenochaetales	Schizoporaceae	Oxyporus	NA
237	236	d:Eukaryota(0.5603),p:Ochrophyta(0.1058),c:Diatomea(0.0559),o:Bacillariophytina(0.0100),f:Bacillariophyceae(0.0033),g:Hantzschia(0.0013)	Eukaryota	Ochrophyta	Diatomea	Bacillariophytina	Bacillariophyceae	Hantzschia	NA
238	237	d:Eukaryota(0.7638),p:Ciliophora(0.1725),c:Intramacronucleata(0.0948),o:Spirotrichea(0.0167),f:Euplotia(0.0056),g:Diophrys(0.0015)	Eukaryota	Ciliophora	Intramacronucleata	Spirotrichea	Euplotia	Diophrys	NA
239	238	d:Eukaryota(1.0000),p:Dinoflagellata(0.3915),c:Dinophyceae(0.2778),o:Incertae_Sedis_9268(0.1805),f:Unknown_Family_1003854(0.0946),g:Azadinium(0.0298)	Eukaryota	Dinoflagellata	Dinophyceae	Incertae_Sedis_9268	Unknown_Family_1003854	Azadinium	NA
240	239	d:Eukaryota(0.3116),p:Dinoflagellata(0.0265),c:Dinophyceae(0.0115),o:Gymnodiniphycidae(0.0046),f:Suessiaceae(0.0005),g:Unknown_Genus_1001773(0.0008)	Eukaryota	Dinoflagellata	Dinophyceae	Gymnodiniphycidae	Suessiaceae	Unknown_Genus_1001773	NA
241	240	d:Eukaryota(1.0000),p:Florideophycidae(0.7564),c:Rhodymeniophycidae(0.4661),o:Unknown_Order_1003051(0.3108),f:Unknown_Family_1003052(0.2691),g:Betaphycus(0.0387)	Eukaryota	Florideophycidae	Rhodymeniophycidae	Unknown_Order_1003051	Unknown_Family_1003052	Betaphycus	NA
242	241	d:Eukaryota(1.0000),p:Ciliophora(0.3231),c:Intramacronucleata(0.2125),o:Spirotrichea(0.0769),f:Euplotia(0.0209),g:Diophrys(0.0062)	Eukaryota	Ciliophora	Intramacronucleata	Spirotrichea	Euplotia	Diophrys	NA
243	242	d:Eukaryota(1.0000),p:Mollusca(0.7770),c:Bivalvia(0.9178),o:Myoida(0.7919),f:Unknown_Family_1003495(0.8455),g:Unknown_Genus_1001390(0.8431)	Eukaryota	Mollusca	Bivalvia	Myoida	Unknown_Family_1003495	Unknown_Genus_1001390	NA
244	243	d:Eukaryota(0.9220),p:Cryptomonadales(0.2125),c:Unknown_Class_1003091(0.1181),o:Unknown_Order_1003092(0.0201),f:Unknown_Family_1003093(0.0084),g:Teleaulax(0.0019)	Eukaryota	Cryptomonadales	Unknown_Class_1003091	Unknown_Order_1003092	Unknown_Family_1003093	Teleaulax	NA
245	244	d:Eukaryota(1.0000),p:Florideophycidae(0.4257),c:Rhodymeniophycidae(0.1961),o:Unknown_Order_1003051(0.0942),f:Unknown_Family_1003052(0.0486),g:Dictyothamnion(0.0062)	Eukaryota	Florideophycidae	Rhodymeniophycidae	Unknown_Order_1003051	Unknown_Family_1003052	Dictyothamnion	NA
246	245	d:Eukaryota(0.4246),p:Arthropoda(0.0658),c:Arachnida(0.0326),o:Unknown_Order_1003345(0.0067),f:Unknown_Family_1003346(0.0016),g:Unknown_Genus_1001214(0.0011)	Eukaryota	Arthropoda	Arachnida	Unknown_Order_1003345	Unknown_Family_1003346	Unknown_Genus_1001214	NA
247	246	d:Eukaryota(1.0000),p:Ochrophyta(0.9691),c:Diatomea(0.9850),o:Bacillariophytina(0.7919),f:Bacillariophyceae(0.8455),g:Psammodictyon(0.1114)	Eukaryota	Ochrophyta	Diatomea	Bacillariophytina	Bacillariophyceae	Psammodictyon	NA
248	247	d:Eukaryota(1.0000),p:Apicomplexa(0.2888),c:Conoidasida(0.1798),o:Coccidia(0.0769),f:Eimeriorina(0.0394),g:Hyaloklossia(0.0062)	Eukaryota	Apicomplexa	Conoidasida	Coccidia	Eimeriorina	Hyaloklossia	NA
249	248	d:Eukaryota(0.8994),p:Florideophycidae(0.2546),c:Rhodymeniophycidae(0.1259),o:Unknown_Order_1003051(0.0212),f:Unknown_Family_1003052(0.0090),g:Betaphycus(0.0017)	Eukaryota	Florideophycidae	Rhodymeniophycidae	Unknown_Order_1003051	Unknown_Family_1003052	Betaphycus	NA
250	249	d:Eukaryota(1.0000),p:Cryptomonadales(0.4086),c:Unknown_Class_1003091(0.2941),o:Unknown_Order_1003092(0.1977),f:Unknown_Family_1003093(0.1038),g:Teleaulax(0.0180)	Eukaryota	Cryptomonadales	Unknown_Class_1003091	Unknown_Order_1003092	Unknown_Family_1003093	Teleaulax	NA
251	250	d:Eukaryota(1.0000),p:Ciliophora(0.8451),c:Intramacronucleata(0.9625),o:Spirotrichea(0.9620),f:Euplotia(0.9187),g:Paradiophrys(0.8839)	Eukaryota	Ciliophora	Intramacronucleata	Spirotrichea	Euplotia	Paradiophrys	NA
252	251	d:Eukaryota(0.6733),p:Ciliophora(0.1325),c:Intramacronucleata(0.0715),o:Armophorea(0.0123),f:Clevelandellida(0.0044),g:Clevelandella(0.0014)	Eukaryota	Ciliophora	Intramacronucleata	Armophorea	Clevelandellida	Clevelandella	NA
253	252	d:Eukaryota(0.4473),p:Cryptomonadales(0.0525),c:Unknown_Class_1003091(0.0248),o:Unknown_Order_1003092(0.0067),f:Unknown_Family_1003093(0.0016),g:uncultured_6216(0.0011)	Eukaryota	Cryptomonadales	Unknown_Class_1003091	Unknown_Order_1003092	Unknown_Family_1003093	uncultured_6216	NA
254	253	d:Eukaryota(1.0000),p:Dinoflagellata(0.5284),c:Dinophyceae(0.3947),o:Gymnodiniphycidae(0.3022),f:Kareniaceae(0.1693),g:Karenia(0.0588)	Eukaryota	Dinoflagellata	Dinophyceae	Gymnodiniphycidae	Kareniaceae	Karenia	NA
255	254	d:Eukaryota(0.9898),p:Dinoflagellata(0.2125),c:Dinophyceae(0.1181),o:Gymnodiniphycidae(0.0201),f:Unknown_Family_1003853(0.0084),g:Gyrodinium(0.0019)	Eukaryota	Dinoflagellata	Dinophyceae	Gymnodiniphycidae	Unknown_Family_1003853	Gyrodinium	NA
256	255	d:Eukaryota(0.8994),p:Dinoflagellata(0.1992),c:Dinophyceae(0.1104),o:Gymnodiniphycidae(0.0178),f:Unknown_Family_1003853(0.0073),g:Gyrodinium(0.0017)	Eukaryota	Dinoflagellata	Dinophyceae	Gymnodiniphycidae	Unknown_Family_1003853	Gyrodinium	NA
257	256	d:Eukaryota(0.2664),p:Annelida(0.0184),c:Polychaeta(0.0080),o:Palpata_Incertae_Sedis_12924(0.0032),f:Unknown_Family_1003319(0.0004),g:Unknown_Genus_1001196(0.0007)	Eukaryota	Annelida	Polychaeta	Palpata_Incertae_Sedis_12924	Unknown_Family_1003319	Unknown_Genus_1001196	NA
258	257	d:Eukaryota(0.9446),p:Dinoflagellata(0.2258),c:Dinophyceae(0.1259),o:Gymnodiniphycidae(0.0212),f:Unknown_Family_1003853(0.0090),g:Gyrodinium(0.0019)	Eukaryota	Dinoflagellata	Dinophyceae	Gymnodiniphycidae	Unknown_Family_1003853	Gyrodinium	NA
259	258	d:Eukaryota(0.6507),p:Ascomycota(0.1192),c:Sordariomycetes(0.0637),o:Hypocreales(0.0123),f:Ophiocordycipitaceae(0.0044),g:Ophiocordyceps(0.0014)	Eukaryota	Ascomycota	Sordariomycetes	Hypocreales	Ophiocordycipitaceae	Ophiocordyceps	NA
260	259	d:Eukaryota(1.0000),p:Ochrophyta(0.7564),c:Diatomea(0.7942),o:Bacillariophytina(0.3462),f:Bacillariophyceae(0.2124),g:Frustulia(0.0669)	Eukaryota	Ochrophyta	Diatomea	Bacillariophytina	Bacillariophyceae	Frustulia	NA
261	260	d:Eukaryota(1.0000),p:Dinoflagellata(0.2888),c:Dinophyceae(0.1798),o:Peridiniphycidae(0.0769),f:Thoracosphaeraceae(0.0394),g:uncultured_9329(0.0091)	Eukaryota	Dinoflagellata	Dinophyceae	Peridiniphycidae	Thoracosphaeraceae	uncultured_9329	NA
262	261	d:Eukaryota(1.0000),p:Arthropoda(0.4086),c:Arachnida(0.2941),o:Unknown_Order_1003345(0.1287),f:Unknown_Family_1003346(0.0670),g:Unknown_Genus_1001214(0.0210)	Eukaryota	Arthropoda	Arachnida	Unknown_Order_1003345	Unknown_Family_1003346	Unknown_Genus_1001214	NA
263	262	d:Eukaryota(0.4473),p:Ochrophyta(0.0658),c:Diatomea(0.0326),o:Coscinodiscophytina(0.0078),f:Fragilariales(0.0021),g:Licmophora(0.0012)	Eukaryota	Ochrophyta	Diatomea	Coscinodiscophytina	Fragilariales	Licmophora	NA
264	263	d:Eukaryota(0.8768),p:Ciliophora(0.2258),c:Intramacronucleata(0.1259),o:Spirotrichea(0.0201),f:Hypotrichia(0.0078),g:Anteholosticha(0.0018)	Eukaryota	Ciliophora	Intramacronucleata	Spirotrichea	Hypotrichia	Anteholosticha	NA
265	264	d:Eukaryota(1.0000),p:Annelida(0.2717),c:Polychaeta(0.1635),o:Palpata_Incertae_Sedis_12924(0.0424),f:Unknown_Family_1003319(0.0209),g:Unknown_Genus_1001196(0.0062)	Eukaryota	Annelida	Polychaeta	Palpata_Incertae_Sedis_12924	Unknown_Family_1003319	Unknown_Genus_1001196	NA
266	265	d:Eukaryota(0.1033),p:Arthropoda(0.0062),c:Insecta(0.0027),o:Diptera(0.0011),f:Unknown_Family_1003408(0.0001),g:Unknown_Genus_1001283(0.0002)	Eukaryota	Arthropoda	Insecta	Diptera	Unknown_Family_1003408	Unknown_Genus_1001283	NA
267	266	d:Eukaryota(0.8768),p:Ochrophyta(0.1992),c:Diatomea(0.1104),o:Bacillariophytina(0.0178),f:Bacillariophyceae(0.0073),g:Nitzschia(0.0017)	Eukaryota	Ochrophyta	Diatomea	Bacillariophytina	Bacillariophyceae	Nitzschia	NA
268	267	d:Eukaryota(0.6733),p:Unknown_Phylum_1002968(0.1325),c:Pedinophyceae(0.0715),o:Pedinomonadales(0.0134),f:Unknown_Family_1003002(0.0050),g:Pedinomonas(0.0015)	Eukaryota	Unknown_Phylum_1002968	Pedinophyceae	Pedinomonadales	Unknown_Family_1003002	Pedinomonas	NA
269	268	d:Eukaryota(0.9898),p:Dinoflagellata(0.2258),c:Dinophyceae(0.1259),o:Gymnodiniphycidae(0.0212),f:Unknown_Family_1003853(0.0090),g:Gyrodinium(0.0019)	Eukaryota	Dinoflagellata	Dinophyceae	Gymnodiniphycidae	Unknown_Family_1003853	Gyrodinium	NA
270	269	d:Eukaryota(1.0000),p:Ochrophyta(0.5899),c:Diatomea(0.4661),o:Coscinodiscophytina(0.1977),f:Fragilariales(0.1038),g:Thalassionema(0.0328)	Eukaryota	Ochrophyta	Diatomea	Coscinodiscophytina	Fragilariales	Thalassionema	NA
271	270	d:Eukaryota(0.8090),p:Cnidaria(0.1858),c:Anthozoa(0.1026),o:Alcyonacea(0.0178),f:Unknown_Family_1003263(0.0073),g:Unknown_Genus_1001562(0.0017)	Eukaryota	Cnidaria	Anthozoa	Alcyonacea	Unknown_Family_1003263	Unknown_Genus_1001562	NA
272	271	d:Eukaryota(1.0000),p:Annelida(0.3573),c:Polychaeta(0.2451),o:Terebellida(0.1460),f:Unknown_Family_1003328(0.0762),g:Unknown_Genus_1001209(0.0239)	Eukaryota	Annelida	Polychaeta	Terebellida	Unknown_Family_1003328	Unknown_Genus_1001209	NA
273	272	d:Eukaryota(1.0000),p:Ochrophyta(0.5646),c:Diatomea(0.4105),o:Bacillariophytina(0.2150),f:Bacillariophyceae(0.1131),g:Nitzschia(0.0357)	Eukaryota	Ochrophyta	Diatomea	Bacillariophytina	Bacillariophyceae	Nitzschia	NA
274	273	d:Eukaryota(0.4925),p:Dinoflagellata(0.0792),c:Dinophyceae(0.0404),o:Gymnodiniphycidae(0.0078),f:Suessiaceae(0.0021),g:Symbiodinium(0.0012)	Eukaryota	Dinoflagellata	Dinophyceae	Gymnodiniphycidae	Suessiaceae	Symbiodinium	NA
275	274	d:Eukaryota(0.7411),p:Ciliophora(0.1458),c:Intramacronucleata(0.0793),o:Spirotrichea(0.0145),f:Euplotia(0.0056),g:Diophrys(0.0015)	Eukaryota	Ciliophora	Intramacronucleata	Spirotrichea	Euplotia	Diophrys	NA
276	275	d:Eukaryota(1.0000),p:Protalveolata(0.6658),c:Syndiniales(0.6858),o:Unknown_Order_1003905(0.6617),f:Unknown_Family_1003906(0.7373),g:Amoebophrya(0.7251)	Eukaryota	Protalveolata	Syndiniales	Unknown_Order_1003905	Unknown_Family_1003906	Amoebophrya	NA
277	276	d:Eukaryota(0.5603),p:Mollusca(0.0925),c:Gastropoda(0.0482),o:Heterobranchia(0.0100),f:Unknown_Family_1003514(0.0033),g:Unknown_Genus_1001411(0.0013)	Eukaryota	Mollusca	Gastropoda	Heterobranchia	Unknown_Family_1003514	Unknown_Genus_1001411	NA
278	277	d:Eukaryota(1.0000),p:Ochrophyta(0.6658),c:Diatomea(0.5773),o:Coscinodiscophytina(0.2323),f:Fragilariales(0.1223),g:Thalassionema(0.0387)	Eukaryota	Ochrophyta	Diatomea	Coscinodiscophytina	Fragilariales	Thalassionema	NA
279	278	d:Eukaryota(1.0000),p:Ochrophyta(0.7409),c:Diatomea(0.7802),o:Coscinodiscophytina(0.3132),f:Fragilariales(0.1788),g:Licmophora(0.0547)	Eukaryota	Ochrophyta	Diatomea	Coscinodiscophytina	Fragilariales	Licmophora	NA
280	279	d:Eukaryota(0.9220),p:Ochrophyta(0.3231),c:Diatomea(0.2125),o:Bacillariophytina(0.0201),f:Bacillariophyceae(0.0084),g:Nitzschia(0.0019)	Eukaryota	Ochrophyta	Diatomea	Bacillariophytina	Bacillariophyceae	Nitzschia	NA
281	280	d:Eukaryota(0.8090),p:Ochrophyta(0.1725),c:Diatomea(0.0948),o:Bacillariophytina(0.0156),f:Bacillariophyceae(0.0061),g:Nitzschia(0.0016)	Eukaryota	Ochrophyta	Diatomea	Bacillariophytina	Bacillariophyceae	Nitzschia	NA
282	281	d:Eukaryota(0.3568),p:Dinoflagellata(0.0392),c:Dinophyceae(0.0171),o:Peridiniphycidae(0.0056),f:Peridiniales(0.0010),g:Peridinium(0.0010)	Eukaryota	Dinoflagellata	Dinophyceae	Peridiniphycidae	Peridiniales	Peridinium	NA
283	282	d:Eukaryota(0.7638),p:Cnidaria(0.1858),c:Anthozoa(0.1026),o:Alcyonacea(0.0178),f:Unknown_Family_1003263(0.0073),g:Unknown_Genus_1001562(0.0017)	Eukaryota	Cnidaria	Anthozoa	Alcyonacea	Unknown_Family_1003263	Unknown_Genus_1001562	NA
284	283	d:Eukaryota(1.0000),p:Ochrophyta(0.4428),c:Diatomea(0.3267),o:Bacillariophytina(0.1115),f:Bacillariophyceae(0.0578),g:Nitzschia(0.0150)	Eukaryota	Ochrophyta	Diatomea	Bacillariophytina	Bacillariophyceae	Nitzschia	NA
285	284	d:Eukaryota(1.0000),p:Annelida(0.2546),c:Polychaeta(0.1472),o:Phyllodocida(0.0212),f:Unknown_Family_1003320(0.0090),g:Unknown_Genus_1001197(0.0019)	Eukaryota	Annelida	Polychaeta	Phyllodocida	Unknown_Family_1003320	Unknown_Genus_1001197	NA
286	285	d:Eukaryota(0.8768),p:Ciliophora(0.2258),c:Intramacronucleata(0.1259),o:Spirotrichea(0.0212),f:Hypotrichia(0.0073),g:Apokeronopsis(0.0017)	Eukaryota	Ciliophora	Intramacronucleata	Spirotrichea	Hypotrichia	Apokeronopsis	NA
287	286	d:Eukaryota(1.0000),p:Unknown_Phylum_1002968(0.4086),c:Chlorophyceae(0.2451),o:Unknown_Order_1002976(0.1115),f:Unknown_Family_1002977(0.0578),g:Unknown_Genus_1001093(0.0180)	Eukaryota	Unknown_Phylum_1002968	Chlorophyceae	Unknown_Order_1002976	Unknown_Family_1002977	Unknown_Genus_1001093	NA
288	287	d:Eukaryota(0.7638),p:Dinoflagellata(0.1592),c:Dinophyceae(0.0870),o:Gymnodiniphycidae(0.0156),f:Incertae_Sedis_9247(0.0061),g:Cochlodinium(0.0016)	Eukaryota	Dinoflagellata	Dinophyceae	Gymnodiniphycidae	Incertae_Sedis_9247	Cochlodinium	NA
289	288	d:Eukaryota(1.0000),p:Ochrophyta(0.6945),c:Diatomea(0.6858),o:Bacillariophytina(0.2495),f:Bacillariophyceae(0.1315),g:Nitzschia(0.0426)	Eukaryota	Ochrophyta	Diatomea	Bacillariophytina	Bacillariophyceae	Nitzschia	NA
290	289	d:Eukaryota(1.0000),p:Florideophycidae(0.3915),c:Rhodymeniophycidae(0.1472),o:Unknown_Order_1003051(0.0424),f:Unknown_Family_1003052(0.0209),g:Betaphycus(0.0019)	Eukaryota	Florideophycidae	Rhodymeniophycidae	Unknown_Order_1003051	Unknown_Family_1003052	Betaphycus	NA
291	290	d:Eukaryota(0.9220),p:Dinoflagellata(0.2125),c:Dinophyceae(0.1181),o:Prorocentrales(0.0189),f:Unknown_Family_1003856(0.0078),g:Prorocentrum(0.0018)	Eukaryota	Dinoflagellata	Dinophyceae	Prorocentrales	Unknown_Family_1003856	Prorocentrum	NA
292	291	d:Eukaryota(0.7638),p:Ciliophora(0.1858),c:Intramacronucleata(0.1026),o:Spirotrichea(0.0167),f:Hypotrichia(0.0067),g:Stylonychia(0.0015)	Eukaryota	Ciliophora	Intramacronucleata	Spirotrichea	Hypotrichia	Stylonychia	NA
293	292	d:Eukaryota(1.0000),p:Ochrophyta(0.7254),c:Diatomea(0.7400),o:Coscinodiscophytina(0.2668),f:Fragilariales(0.1410),g:Thalassionema(0.0466)	Eukaryota	Ochrophyta	Diatomea	Coscinodiscophytina	Fragilariales	Thalassionema	NA
294	293	d:Eukaryota(0.7864),p:Phragmoplastophyta(0.1592),c:Embryophyta(0.0870),o:Oxalidales(0.0156),f:Unknown_Family_1002945(0.0061),g:Oxalis(0.0016)	Eukaryota	Phragmoplastophyta	Embryophyta	Oxalidales	Unknown_Family_1002945	Oxalis	NA
295	294	d:Eukaryota(0.6507),p:Ciliophora(0.1192),c:Intramacronucleata(0.0637),o:Spirotrichea(0.0123),f:Hypotrichia(0.0044),g:Anteholosticha(0.0014)	Eukaryota	Ciliophora	Intramacronucleata	Spirotrichea	Hypotrichia	Anteholosticha	NA
296	295	d:Eukaryota(0.9446),p:Ochrophyta(0.2546),c:Diatomea(0.1472),o:Coscinodiscophytina(0.0201),f:Fragilariales(0.0084),g:Licmophora(0.0019)	Eukaryota	Ochrophyta	Diatomea	Coscinodiscophytina	Fragilariales	Licmophora	NA
297	296	d:Eukaryota(1.0000),p:Nematoda(0.3915),c:Chromadorea(0.2778),o:Araeolaimida(0.1115),f:Unknown_Family_1003522(0.0578),g:Unknown_Genus_1001419(0.0180)	Eukaryota	Nematoda	Chromadorea	Araeolaimida	Unknown_Family_1003522	Unknown_Genus_1001419	NA
298	297	d:Eukaryota(0.3794),p:Dinoflagellata(0.0392),c:Dinophyceae(0.0171),o:Gymnodiniphycidae(0.0056),f:Gymnodinium_clade(0.0010),g:Unknown_Genus_1001771(0.0010)	Eukaryota	Dinoflagellata	Dinophyceae	Gymnodiniphycidae	Gymnodinium_clade	Unknown_Genus_1001771	NA
299	298	d:Eukaryota(1.0000),p:Ochrophyta(0.4771),c:Chrysophyceae(0.3104),o:Synurales(0.2150),f:Unknown_Family_1004204(0.1131),g:Mallomonas(0.0357)	Eukaryota	Ochrophyta	Chrysophyceae	Synurales	Unknown_Family_1004204	Mallomonas	NA
300	299	d:Eukaryota(0.8768),p:Arthropoda(0.1992),c:Chilopoda(0.1026),o:Unknown_Order_1003440(0.0178),f:Unknown_Family_1003441(0.0073),g:Unknown_Genus_1001307(0.0017)	Eukaryota	Arthropoda	Chilopoda	Unknown_Order_1003440	Unknown_Family_1003441	Unknown_Genus_1001307	NA
301	300	d:Eukaryota(0.8768),p:Cryptomonadales(0.1992),c:Unknown_Class_1003091(0.1104),o:Unknown_Order_1003092(0.0189),f:Unknown_Family_1003093(0.0078),g:Teleaulax(0.0018)	Eukaryota	Cryptomonadales	Unknown_Class_1003091	Unknown_Order_1003092	Unknown_Family_1003093	Teleaulax	NA
302	301	d:Eukaryota(0.6507),p:Dinoflagellata(0.1192),c:Dinophyceae(0.0637),o:Gymnodiniphycidae(0.0123),f:Gymnodinium_clade(0.0044),g:M3_18G06(0.0014)	Eukaryota	Dinoflagellata	Dinophyceae	Gymnodiniphycidae	Gymnodinium_clade	M3_18G06	NA
303	302	d:Eukaryota(1.0000),p:Annelida(0.7857),c:Polychaeta(0.8424),o:Eunicida(0.8664),f:Unknown_Family_1003317(0.9187),g:Unknown_Genus_1001194(0.8839)	Eukaryota	Annelida	Polychaeta	Eunicida	Unknown_Family_1003317	Unknown_Genus_1001194	NA
304	303	d:Eukaryota(0.6055),p:Ciliophora(0.1192),c:Intramacronucleata(0.0637),o:Conthreep(0.0112),f:Oligohymenophorea(0.0039),g:Unknown_Genus_1001739(0.0013)	Eukaryota	Ciliophora	Intramacronucleata	Conthreep	Oligohymenophorea	Unknown_Genus_1001739	NA
305	304	d:Eukaryota(1.0000),p:Dinoflagellata(0.2717),c:Dinophyceae(0.1635),o:Gymnodiniphycidae(0.0597),f:Unknown_Family_1003853(0.0302),g:Amphidinium(0.0091)	Eukaryota	Dinoflagellata	Dinophyceae	Gymnodiniphycidae	Unknown_Family_1003853	Amphidinium	NA
306	305	d:Eukaryota(0.9672),p:Dinoflagellata(0.2125),c:Dinophyceae(0.1181),o:Gymnodiniphycidae(0.0201),f:Unknown_Family_1003853(0.0084),g:Gyrodinium(0.0019)	Eukaryota	Dinoflagellata	Dinophyceae	Gymnodiniphycidae	Unknown_Family_1003853	Gyrodinium	NA
307	306	d:Eukaryota(0.7411),p:Ciliophora(0.1592),c:Intramacronucleata(0.0870),o:Spirotrichea(0.0156),f:Unknown_Family_1003834(0.0061),g:Unknown_Genus_1001751(0.0016)	Eukaryota	Ciliophora	Intramacronucleata	Spirotrichea	Unknown_Family_1003834	Unknown_Genus_1001751	NA
308	307	d:Eukaryota(0.5603),p:Apicomplexa(0.1058),c:Conoidasida(0.0559),o:Coccidia(0.0112),f:Eimeriorina(0.0039),g:Besnoitia(0.0013)	Eukaryota	Apicomplexa	Conoidasida	Coccidia	Eimeriorina	Besnoitia	NA
309	308	d:Eukaryota(1.0000),p:Dinoflagellata(0.4942),c:Dinophyceae(0.3757),o:Peridiniphycidae(0.2803),f:Peridiniales(0.1504),g:Heterocapsa(0.0507)	Eukaryota	Dinoflagellata	Dinophyceae	Peridiniphycidae	Peridiniales	Heterocapsa	NA
310	309	d:Eukaryota(1.0000),p:Basidiomycota(0.2258),c:Agaricomycetes(0.1259),o:Hymenochaetales(0.0212),f:Rickenellaceae(0.0090),g:Skvortzovia(0.0019)	Eukaryota	Basidiomycota	Agaricomycetes	Hymenochaetales	Rickenellaceae	Skvortzovia	NA
311	310	d:Eukaryota(0.7864),p:Ciliophora(0.1592),c:Intramacronucleata(0.0870),o:Spirotrichea(0.0156),f:Hypotrichia(0.0061),g:Anteholosticha(0.0016)	Eukaryota	Ciliophora	Intramacronucleata	Spirotrichea	Hypotrichia	Anteholosticha	NA
312	311	d:Eukaryota(0.9898),p:Ochrophyta(0.2392),c:Diatomea(0.1337),o:Bacillariophytina(0.0201),f:Bacillariophyceae(0.0084),g:Nitzschia(0.0019)	Eukaryota	Ochrophyta	Diatomea	Bacillariophytina	Bacillariophyceae	Nitzschia	NA
313	312	d:Eukaryota(1.0000),p:Ochrophyta(0.6945),c:Diatomea(0.6858),o:Coscinodiscophytina(0.2668),f:Fragilariales(0.1410),g:Licmophora(0.0426)	Eukaryota	Ochrophyta	Diatomea	Coscinodiscophytina	Fragilariales	Licmophora	NA
314	313	d:Eukaryota(0.3568),p:Phragmoplastophyta(0.0265),c:Embryophyta(0.0115),o:Lamiales(0.0046),f:Unknown_Family_1002925(0.0006),g:Schizonepeta(0.0009)	Eukaryota	Phragmoplastophyta	Embryophyta	Lamiales	Unknown_Family_1002925	Schizonepeta	NA
315	314	d:Eukaryota(1.0000),p:Florideophycidae(0.5653),c:Corallinophycidae(0.3757),o:Unknown_Order_1003045(0.2803),f:Unknown_Family_1003046(0.1504),g:Mesophyllum(0.0239)	Eukaryota	Florideophycidae	Corallinophycidae	Unknown_Order_1003045	Unknown_Family_1003046	Mesophyllum	NA
316	315	d:Eukaryota(1.0000),p:Mollusca(0.7879),c:Gastropoda(0.8316),o:Heterobranchia(0.8577),f:Unknown_Family_1003514(0.9155),g:Unknown_Genus_1001411(0.8788)	Eukaryota	Mollusca	Gastropoda	Heterobranchia	Unknown_Family_1003514	Unknown_Genus_1001411	NA
317	316	d:Eukaryota(1.0000),p:Basidiomycota(0.2392),c:Agaricomycetes(0.1337),o:Cantharellales(0.0212),f:Hydnaceae(0.0090),g:Hydnum(0.0019)	Eukaryota	Basidiomycota	Agaricomycetes	Cantharellales	Hydnaceae	Hydnum	NA
318	317	d:Eukaryota(1.0000),p:Discosea(0.2717),c:Longamoebia(0.1635),o:Centramoebida(0.0597),f:Unknown_Family_1002759(0.0302),g:Acanthamoeba(0.0091)	Eukaryota	Discosea	Longamoebia	Centramoebida	Unknown_Family_1002759	Acanthamoeba	NA
319	318	d:Eukaryota(1.0000),p:Ochrophyta(0.7254),c:Diatomea(0.7400),o:Coscinodiscophytina(0.2803),f:Fragilariales(0.1504),g:Thalassionema(0.0466)	Eukaryota	Ochrophyta	Diatomea	Coscinodiscophytina	Fragilariales	Thalassionema	NA
320	319	d:Eukaryota(1.0000),p:Dinoflagellata(0.4771),c:Dinophyceae(0.3594),o:Unknown_Order_1003842(0.2668),f:Unknown_Family_1003843(0.1410),g:Unknown_Genus_1001760(0.0466)	Eukaryota	Dinoflagellata	Dinophyceae	Unknown_Order_1003842	Unknown_Family_1003843	Unknown_Genus_1001760	NA
321	320	d:Eukaryota(0.7864),p:Ochrophyta(0.1725),c:Diatomea(0.0948),o:Bacillariophytina(0.0167),f:Bacillariophyceae(0.0067),g:Nitzschia(0.0016)	Eukaryota	Ochrophyta	Diatomea	Bacillariophytina	Bacillariophyceae	Nitzschia	NA
322	321	d:Eukaryota(0.8768),p:Dinoflagellata(0.1992),c:Dinophyceae(0.1104),o:Dinophysiales(0.0178),f:Unknown_Family_1003852(0.0073),g:Sinophysis(0.0017)	Eukaryota	Dinoflagellata	Dinophyceae	Dinophysiales	Unknown_Family_1003852	Sinophysis	NA
323	322	d:Eukaryota(1.0000),p:Ciliophora(0.7792),c:Intramacronucleata(0.8747),o:Spirotrichea(0.8664),f:Oligotrichia(0.8629),g:Strombidium(0.7768)	Eukaryota	Ciliophora	Intramacronucleata	Spirotrichea	Oligotrichia	Strombidium	NA
324	323	d:Eukaryota(1.0000),p:Cnidaria(0.3402),c:Anthozoa(0.2288),o:Actiniaria(0.1287),f:Unknown_Family_1003256(0.0670),g:Unknown_Genus_1001555(0.0210)	Eukaryota	Cnidaria	Anthozoa	Actiniaria	Unknown_Family_1003256	Unknown_Genus_1001555	NA
325	324	d:Eukaryota(0.6959),p:Basidiomycota(0.1458),c:Agaricomycetes(0.0793),o:Hymenochaetales(0.0134),f:Rickenellaceae(0.0050),g:Skvortzovia(0.0015)	Eukaryota	Basidiomycota	Agaricomycetes	Hymenochaetales	Rickenellaceae	Skvortzovia	NA
326	325	d:Eukaryota(0.7638),p:Ochrophyta(0.1858),c:Diatomea(0.0948),o:Bacillariophytina(0.0145),f:Bacillariophyceae(0.0056),g:Hantzschia(0.0015)	Eukaryota	Ochrophyta	Diatomea	Bacillariophytina	Bacillariophyceae	Hantzschia	NA
327	326	d:Eukaryota(0.7411),p:Apicomplexa(0.1592),c:Conoidasida(0.0793),o:Coccidia(0.0145),f:Eimeriorina(0.0056),g:Goussia(0.0015)	Eukaryota	Apicomplexa	Conoidasida	Coccidia	Eimeriorina	Goussia	NA
328	327	d:Eukaryota(0.6959),p:Ochrophyta(0.1458),c:Diatomea(0.0793),o:Coscinodiscophytina(0.0134),f:Fragilariales(0.0050),g:Licmophora(0.0015)	Eukaryota	Ochrophyta	Diatomea	Coscinodiscophytina	Fragilariales	Licmophora	NA
329	328	d:Eukaryota(1.0000),p:Annelida(0.3573),c:Polychaeta(0.2451),o:Terebellida(0.1287),f:Unknown_Family_1003328(0.0670),g:Unknown_Genus_1001209(0.0210)	Eukaryota	Annelida	Polychaeta	Terebellida	Unknown_Family_1003328	Unknown_Genus_1001209	NA
330	329	d:Eukaryota(0.8768),p:Ochrophyta(0.2125),c:Diatomea(0.1181),o:Bacillariophytina(0.0201),f:Bacillariophyceae(0.0078),g:Nitzschia(0.0017)	Eukaryota	Ochrophyta	Diatomea	Bacillariophytina	Bacillariophyceae	Nitzschia	NA
331	330	d:Eukaryota(1.0000),p:Florideophycidae(0.5653),c:Rhodymeniophycidae(0.3267),o:Unknown_Order_1003051(0.2323),f:Unknown_Family_1003052(0.1223),g:Betaphycus(0.0180)	Eukaryota	Florideophycidae	Rhodymeniophycidae	Unknown_Order_1003051	Unknown_Family_1003052	Betaphycus	NA
332	331	d:Eukaryota(0.8316),p:Dinoflagellata(0.1725),c:Dinophyceae(0.0948),o:Peridiniphycidae(0.0167),f:Thoracosphaeraceae(0.0067),g:Scrippsiella(0.0017)	Eukaryota	Dinoflagellata	Dinophyceae	Peridiniphycidae	Thoracosphaeraceae	Scrippsiella	NA
333	332	d:Eukaryota(0.7185),p:Cnidaria(0.1458),c:Anthozoa(0.0793),o:Alcyonacea(0.0145),f:Unknown_Family_1003263(0.0056),g:Unknown_Genus_1001562(0.0015)	Eukaryota	Cnidaria	Anthozoa	Alcyonacea	Unknown_Family_1003263	Unknown_Genus_1001562	NA
334	333	d:Eukaryota(0.8090),p:Dinoflagellata(0.1725),c:Dinophyceae(0.0948),o:Gymnodiniphycidae(0.0167),f:Unknown_Family_1003853(0.0067),g:Gyrodinium(0.0017)	Eukaryota	Dinoflagellata	Dinophyceae	Gymnodiniphycidae	Unknown_Family_1003853	Gyrodinium	NA
335	334	d:Eukaryota(1.0000),p:Dinoflagellata(0.3402),c:Dinophyceae(0.2288),o:Peridiniphycidae(0.1115),f:Thoracosphaeraceae(0.0578),g:uncultured_9329(0.0180)	Eukaryota	Dinoflagellata	Dinophyceae	Peridiniphycidae	Thoracosphaeraceae	uncultured_9329	NA
336	335	d:Eukaryota(0.6959),p:Apicomplexa(0.1458),c:Conoidasida(0.0715),o:Coccidia(0.0134),f:Eimeriorina(0.0050),g:Goussia(0.0015)	Eukaryota	Apicomplexa	Conoidasida	Coccidia	Eimeriorina	Goussia	NA
337	336	d:Eukaryota(1.0000),p:Ochrophyta(0.2888),c:Diatomea(0.1337),o:Bacillariophytina(0.0252),f:Mediophyceae(0.0090),g:Chaetoceros(0.0019)	Eukaryota	Ochrophyta	Diatomea	Bacillariophytina	Mediophyceae	Chaetoceros	NA
338	337	d:Eukaryota(1.0000),p:Annelida(0.3402),c:Polychaeta(0.2288),o:Terebellida(0.1115),f:Unknown_Family_1003328(0.0578),g:Unknown_Genus_1001209(0.0180)	Eukaryota	Annelida	Polychaeta	Terebellida	Unknown_Family_1003328	Unknown_Genus_1001209	NA
339	338	d:Eukaryota(1.0000),p:Ciliophora(0.7874),c:Intramacronucleata(0.8082),o:Spirotrichea(0.8109),f:Choreotrichia(0.2432),g:uncultured_9117(0.0824)	Eukaryota	Ciliophora	Intramacronucleata	Spirotrichea	Choreotrichia	uncultured_9117	NA
340	339	d:Eukaryota(1.0000),p:Ochrophyta(0.5652),c:Diatomea(0.4014),o:Bacillariophytina(0.1805),f:Bacillariophyceae(0.0946),g:Fragilariopsis(0.0298)	Eukaryota	Ochrophyta	Diatomea	Bacillariophytina	Bacillariophyceae	Fragilariopsis	NA
341	340	d:Eukaryota(1.0000),p:Unknown_Phylum_1002968(0.5653),c:Ulvophyceae(0.3594),o:Unknown_Order_1003017(0.2668),f:Unknown_Family_1003018(0.1410),g:Unknown_Genus_1001105(0.0466)	Eukaryota	Unknown_Phylum_1002968	Ulvophyceae	Unknown_Order_1003017	Unknown_Family_1003018	Unknown_Genus_1001105	NA
342	341	d:Eukaryota(0.7185),p:Dinoflagellata(0.1592),c:Dinophyceae(0.0870),o:Gymnodiniphycidae(0.0145),f:Suessiaceae(0.0056),g:Biecheleria(0.0015)	Eukaryota	Dinoflagellata	Dinophyceae	Gymnodiniphycidae	Suessiaceae	Biecheleria	NA
343	342	d:Eukaryota(1.0000),p:Ciliophora(0.2717),c:Intramacronucleata(0.1635),o:Spirotrichea(0.0424),f:Hypotrichia(0.0117),g:Pseudourostyla(0.0032)	Eukaryota	Ciliophora	Intramacronucleata	Spirotrichea	Hypotrichia	Pseudourostyla	NA
344	343	d:Eukaryota(1.0000),p:Cnidaria(0.4428),c:Hydrozoa(0.2614),o:Leptothecata(0.1287),f:Unknown_Family_1003271(0.0670),g:Unknown_Genus_1001569(0.0210)	Eukaryota	Cnidaria	Hydrozoa	Leptothecata	Unknown_Family_1003271	Unknown_Genus_1001569	NA
345	344	d:Eukaryota(1.0000),p:Florideophycidae(0.4257),c:Rhodymeniophycidae(0.1961),o:Unknown_Order_1003051(0.0942),f:Unknown_Family_1003052(0.0486),g:Betaphycus(0.0062)	Eukaryota	Florideophycidae	Rhodymeniophycidae	Unknown_Order_1003051	Unknown_Family_1003052	Betaphycus	NA
346	345	d:Eukaryota(1.0000),p:Ochrophyta(0.6278),c:Diatomea(0.5217),o:Bacillariophytina(0.2495),f:Bacillariophyceae(0.1315),g:Nitzschia(0.0357)	Eukaryota	Ochrophyta	Diatomea	Bacillariophytina	Bacillariophyceae	Nitzschia	NA
347	346	d:Eukaryota(0.7864),p:Ochrophyta(0.1592),c:Diatomea(0.0870),o:Bacillariophytina(0.0156),f:Bacillariophyceae(0.0061),g:Nitzschia(0.0016)	Eukaryota	Ochrophyta	Diatomea	Bacillariophytina	Bacillariophyceae	Nitzschia	NA
348	347	d:Eukaryota(0.8768),p:Dinoflagellata(0.1858),c:Dinophyceae(0.1026),o:Gymnodiniphycidae(0.0178),f:Gymnodinium_clade(0.0073),g:Gymnodinium(0.0017)	Eukaryota	Dinoflagellata	Dinophyceae	Gymnodiniphycidae	Gymnodinium_clade	Gymnodinium	NA
349	348	d:Eukaryota(0.9672),p:Ciliophora(0.2717),c:Intramacronucleata(0.1635),o:Spirotrichea(0.0212),f:Hypotrichia(0.0084),g:Unknown_Genus_1001753(0.0019)	Eukaryota	Ciliophora	Intramacronucleata	Spirotrichea	Hypotrichia	Unknown_Genus_1001753	NA
350	349	d:Eukaryota(0.6733),p:Ochrophyta(0.1592),c:Diatomea(0.0870),o:Bacillariophytina(0.0156),f:Bacillariophyceae(0.0056),g:Fragilariopsis(0.0015)	Eukaryota	Ochrophyta	Diatomea	Bacillariophytina	Bacillariophyceae	Fragilariopsis	NA
351	350	d:Eukaryota(0.7185),p:Basidiomycota(0.1592),c:Agaricomycetes(0.0870),o:Cantharellales(0.0145),f:Hydnaceae(0.0050),g:Hydnum(0.0015)	Eukaryota	Basidiomycota	Agaricomycetes	Cantharellales	Hydnaceae	Hydnum	NA
352	351	d:Eukaryota(0.6055),p:Ochrophyta(0.1058),c:Diatomea(0.0559),o:Bacillariophytina(0.0112),f:Bacillariophyceae(0.0039),g:Nitzschia(0.0013)	Eukaryota	Ochrophyta	Diatomea	Bacillariophytina	Bacillariophyceae	Nitzschia	NA
353	352	d:Eukaryota(0.7864),p:Ochrophyta(0.1858),c:Diatomea(0.1026),o:Bacillariophytina(0.0156),f:Bacillariophyceae(0.0061),g:Nitzschia(0.0016)	Eukaryota	Ochrophyta	Diatomea	Bacillariophytina	Bacillariophyceae	Nitzschia	NA
354	353	d:Eukaryota(0.7638),p:Dinoflagellata(0.1592),c:Dinophyceae(0.0870),o:Peridiniphycidae(0.0156),f:Thoracosphaeraceae(0.0061),g:Scrippsiella(0.0016)	Eukaryota	Dinoflagellata	Dinophyceae	Peridiniphycidae	Thoracosphaeraceae	Scrippsiella	NA
355	354	d:Eukaryota(1.0000),p:Ochrophyta(0.4771),c:Chrysophyceae(0.2614),o:Synurales(0.1632),f:Unknown_Family_1004204(0.0854),g:Mallomonas(0.0269)	Eukaryota	Ochrophyta	Chrysophyceae	Synurales	Unknown_Family_1004204	Mallomonas	NA
356	355	d:Eukaryota(0.3116),p:Basidiomycota(0.0265),c:Agaricomycetes(0.0115),o:Boletales(0.0046),f:Boletaceae(0.0006),g:Strobilomyces(0.0009)	Eukaryota	Basidiomycota	Agaricomycetes	Boletales	Boletaceae	Strobilomyces	NA
357	356	d:Eukaryota(1.0000),p:Ochrophyta(0.5899),c:Diatomea(0.5217),o:Coscinodiscophytina(0.2668),f:Fragilariales(0.1410),g:Licmophora(0.0426)	Eukaryota	Ochrophyta	Diatomea	Coscinodiscophytina	Fragilariales	Licmophora	NA
358	357	d:Eukaryota(0.8542),p:Dinoflagellata(0.1992),c:Dinophyceae(0.1104),o:Gymnodiniphycidae(0.0178),f:Unknown_Family_1003853(0.0073),g:Gyrodinium(0.0017)	Eukaryota	Dinoflagellata	Dinophyceae	Gymnodiniphycidae	Unknown_Family_1003853	Gyrodinium	NA
359	358	d:Eukaryota(1.0000),p:Unknown_Phylum_1002968(0.3060),c:Trebouxiophyceae(0.1961),o:Unknown_Order_1003009(0.0942),f:Unknown_Family_1003010(0.0486),g:Unknown_Genus_1001104(0.0150)	Eukaryota	Unknown_Phylum_1002968	Trebouxiophyceae	Unknown_Order_1003009	Unknown_Family_1003010	Unknown_Genus_1001104	NA
360	359	d:Eukaryota(0.9220),p:Ochrophyta(0.2125),c:Diatomea(0.1181),o:Bacillariophytina(0.0201),f:Bacillariophyceae(0.0084),g:Fragilariopsis(0.0018)	Eukaryota	Ochrophyta	Diatomea	Bacillariophytina	Bacillariophyceae	Fragilariopsis	NA
361	360	d:Eukaryota(0.4925),p:Dinoflagellata(0.0792),c:Dinophyceae(0.0404),o:SCM37C58(0.0089),f:Unknown_Family_1003860(0.0027),g:Unknown_Genus_1001780(0.0012)	Eukaryota	Dinoflagellata	Dinophyceae	SCM37C58	Unknown_Family_1003860	Unknown_Genus_1001780	NA
362	361	d:Eukaryota(0.6507),p:Ciliophora(0.1325),c:Intramacronucleata(0.0715),o:Spirotrichea(0.0134),f:Euplotia(0.0044),g:Discocephalus(0.0014)	Eukaryota	Ciliophora	Intramacronucleata	Spirotrichea	Euplotia	Discocephalus	NA
363	362	d:Eukaryota(0.8090),p:Ciliophora(0.1725),c:Intramacronucleata(0.0948),o:Spirotrichea(0.0167),f:Unknown_Family_1003834(0.0067),g:Unknown_Genus_1001751(0.0017)	Eukaryota	Ciliophora	Intramacronucleata	Spirotrichea	Unknown_Family_1003834	Unknown_Genus_1001751	NA
364	363	d:Eukaryota(0.7411),p:Ochrophyta(0.1592),c:Diatomea(0.0870),o:Bacillariophytina(0.0156),f:Bacillariophyceae(0.0061),g:Fragilariopsis(0.0015)	Eukaryota	Ochrophyta	Diatomea	Bacillariophytina	Bacillariophyceae	Fragilariopsis	NA
365	364	d:Eukaryota(1.0000),p:Dinoflagellata(0.3744),c:Dinophyceae(0.2614),o:Gymnodiniphycidae(0.1632),f:Unknown_Family_1003853(0.0854),g:SCM27C9(0.0269)	Eukaryota	Dinoflagellata	Dinophyceae	Gymnodiniphycidae	Unknown_Family_1003853	SCM27C9	NA
366	365	d:Eukaryota(1.0000),p:Basidiomycota(0.2546),c:Agaricomycetes(0.1472),o:Hymenochaetales(0.0212),f:Schizoporaceae(0.0090),g:Oxyporus(0.0019)	Eukaryota	Basidiomycota	Agaricomycetes	Hymenochaetales	Schizoporaceae	Oxyporus	NA
367	366	d:Eukaryota(1.0000),p:Brachiopoda(0.2546),c:Unknown_Class_1003448(0.1472),o:Unknown_Order_1003449(0.0424),f:Unknown_Family_1003450(0.0209),g:Unknown_Genus_1001313(0.0062)	Eukaryota	Brachiopoda	Unknown_Class_1003448	Unknown_Order_1003449	Unknown_Family_1003450	Unknown_Genus_1001313	NA
368	367	d:Eukaryota(1.0000),p:Ochrophyta(0.5284),c:Diatomea(0.3920),o:Bacillariophytina(0.0942),f:Bacillariophyceae(0.0486),g:Nitzschia(0.0150)	Eukaryota	Ochrophyta	Diatomea	Bacillariophytina	Bacillariophyceae	Nitzschia	NA
369	368	d:Eukaryota(0.3568),p:Phragmoplastophyta(0.0265),c:Embryophyta(0.0115),o:Malvales(0.0046),f:Unknown_Family_1002942(0.0006),g:Gossypium(0.0009)	Eukaryota	Phragmoplastophyta	Embryophyta	Malvales	Unknown_Family_1002942	Gossypium	NA
370	369	d:Eukaryota(0.3116),p:Priapulida(0.0265),c:Unknown_Class_1003676(0.0115),o:Unknown_Order_1003677(0.0046),f:Tubiluchidae(0.0006),g:Unknown_Genus_1001545(0.0009)	Eukaryota	Priapulida	Unknown_Class_1003676	Unknown_Order_1003677	Tubiluchidae	Unknown_Genus_1001545	NA
371	370	d:Eukaryota(0.7411),p:Ochrophyta(0.1592),c:Diatomea(0.0870),o:Bacillariophytina(0.0156),f:Bacillariophyceae(0.0061),g:Nitzschia(0.0015)	Eukaryota	Ochrophyta	Diatomea	Bacillariophytina	Bacillariophyceae	Nitzschia	NA
372	371	d:Eukaryota(1.0000),p:Cryptomonadales(0.3231),c:Unknown_Class_1003091(0.2125),o:Unknown_Order_1003092(0.1115),f:Unknown_Family_1003093(0.0578),g:Teleaulax(0.0150)	Eukaryota	Cryptomonadales	Unknown_Class_1003091	Unknown_Order_1003092	Unknown_Family_1003093	Teleaulax	NA
373	372	d:Eukaryota(1.0000),p:Ochrophyta(0.6945),c:Diatomea(0.6316),o:Coscinodiscophytina(0.2495),f:Fragilariales(0.1315),g:Licmophora(0.0426)	Eukaryota	Ochrophyta	Diatomea	Coscinodiscophytina	Fragilariales	Licmophora	NA
374	373	d:Eukaryota(0.7864),p:Ochrophyta(0.1592),c:Diatomea(0.0870),o:Bacillariophytina(0.0156),f:Bacillariophyceae(0.0061),g:Nitzschia(0.0016)	Eukaryota	Ochrophyta	Diatomea	Bacillariophytina	Bacillariophyceae	Nitzschia	NA
375	374	d:Eukaryota(0.8316),p:Ciliophora(0.1992),c:Intramacronucleata(0.1104),o:Spirotrichea(0.0189),f:Hypotrichia(0.0067),g:Anteholosticha(0.0017)	Eukaryota	Ciliophora	Intramacronucleata	Spirotrichea	Hypotrichia	Anteholosticha	NA
376	375	d:Eukaryota(1.0000),p:Florideophycidae(0.7564),c:Nemaliophycidae(0.4014),o:Unknown_Order_1003049(0.3352),f:Unknown_Family_1003050(0.1977),g:Unknown_Genus_1001111(0.0824)	Eukaryota	Florideophycidae	Nemaliophycidae	Unknown_Order_1003049	Unknown_Family_1003050	Unknown_Genus_1001111	NA
377	376	d:Eukaryota(0.9220),p:Ascomycota(0.1992),c:Sordariomycetes(0.1104),o:Lulworthiales(0.0189),f:Lulworthiaceae(0.0078),g:Lulworthia(0.0018)	Eukaryota	Ascomycota	Sordariomycetes	Lulworthiales	Lulworthiaceae	Lulworthia	NA
378	377	d:Eukaryota(0.6281),p:Phragmoplastophyta(0.1325),c:Embryophyta(0.0715),o:Malpighiales(0.0123),f:Unknown_Family_1002941(0.0044),g:Licania(0.0014)	Eukaryota	Phragmoplastophyta	Embryophyta	Malpighiales	Unknown_Family_1002941	Licania	NA
379	378	d:Eukaryota(1.0000),p:Ochrophyta(0.3402),c:Diatomea(0.1961),o:Coscinodiscophytina(0.0597),f:Fragilariales(0.0302),g:Licmophora(0.0091)	Eukaryota	Ochrophyta	Diatomea	Coscinodiscophytina	Fragilariales	Licmophora	NA
380	379	d:Eukaryota(0.8316),p:Ciliophora(0.1992),c:Intramacronucleata(0.1104),o:Spirotrichea(0.0189),f:Hypotrichia(0.0067),g:Unknown_Genus_1001753(0.0017)	Eukaryota	Ciliophora	Intramacronucleata	Spirotrichea	Hypotrichia	Unknown_Genus_1001753	NA
381	380	d:Eukaryota(0.7864),p:Arthropoda(0.1592),c:Arachnida(0.0870),o:Araneae(0.0156),f:Unknown_Family_1003336(0.0061),g:Unknown_Genus_1001216(0.0016)	Eukaryota	Arthropoda	Arachnida	Araneae	Unknown_Family_1003336	Unknown_Genus_1001216	NA
382	381	d:Eukaryota(0.9672),p:SGUH942(0.2125),c:Unknown_Class_1003913(0.1181),o:Unknown_Order_1003914(0.0201),f:Unknown_Family_1003915(0.0084),g:Unknown_Genus_1001807(0.0019)	Eukaryota	SGUH942	Unknown_Class_1003913	Unknown_Order_1003914	Unknown_Family_1003915	Unknown_Genus_1001807	NA
383	382	d:Eukaryota(1.0000),p:Annelida(0.2258),c:Polychaeta(0.1259),o:Phyllodocida(0.0212),f:Unknown_Family_1003320(0.0090),g:Unknown_Genus_1001197(0.0019)	Eukaryota	Annelida	Polychaeta	Phyllodocida	Unknown_Family_1003320	Unknown_Genus_1001197	NA
384	383	d:Eukaryota(0.7411),p:Dinoflagellata(0.1458),c:Dinophyceae(0.0793),o:Gymnodiniphycidae(0.0145),f:Gymnodinium_clade(0.0056),g:Polykrikos(0.0015)	Eukaryota	Dinoflagellata	Dinophyceae	Gymnodiniphycidae	Gymnodinium_clade	Polykrikos	NA
385	384	d:Eukaryota(0.7411),p:Apicomplexa(0.1592),c:Aconoidasida(0.0793),o:Piroplasmorida(0.0145),f:Unknown_Family_1003818(0.0056),g:Theileria(0.0015)	Eukaryota	Apicomplexa	Aconoidasida	Piroplasmorida	Unknown_Family_1003818	Theileria	NA
386	385	d:Eukaryota(0.4699),p:Dinoflagellata(0.0792),c:Dinophyceae(0.0326),o:Gymnodiniphycidae(0.0078),f:Suessiaceae(0.0021),g:Symbiodinium(0.0012)	Eukaryota	Dinoflagellata	Dinophyceae	Gymnodiniphycidae	Suessiaceae	Symbiodinium	NA
387	386	d:Eukaryota(1.0000),p:Dinoflagellata(0.2392),c:Dinophyceae(0.1337),o:Gymnodiniphycidae(0.0252),f:Unknown_Family_1003853(0.0117),g:Gyrodinium(0.0032)	Eukaryota	Dinoflagellata	Dinophyceae	Gymnodiniphycidae	Unknown_Family_1003853	Gyrodinium	NA
388	387	d:Eukaryota(1.0000),p:Ciliophora(0.5653),c:Intramacronucleata(0.4014),o:Spirotrichea(0.3022),f:Choreotrichia(0.0946),g:Tintinnidium(0.0269)	Eukaryota	Ciliophora	Intramacronucleata	Spirotrichea	Choreotrichia	Tintinnidium	NA
389	388	d:Eukaryota(0.9898),p:Dinoflagellata(0.2258),c:Dinophyceae(0.1259),o:Gymnodiniphycidae(0.0212),f:Unknown_Family_1003853(0.0090),g:Gyrodinium(0.0019)	Eukaryota	Dinoflagellata	Dinophyceae	Gymnodiniphycidae	Unknown_Family_1003853	Gyrodinium	NA
390	389	d:Eukaryota(0.5603),p:Ochrophyta(0.1058),c:Diatomea(0.0559),o:Bacillariophytina(0.0100),f:Bacillariophyceae(0.0033),g:Fragilariopsis(0.0013)	Eukaryota	Ochrophyta	Diatomea	Bacillariophytina	Bacillariophyceae	Fragilariopsis	NA
391	390	d:Eukaryota(1.0000),p:Ochrophyta(0.7727),c:Diatomea(0.9071),o:Bacillariophytina(0.6617),f:Bacillariophyceae(0.7373),g:Fragilariopsis(0.7251)	Eukaryota	Ochrophyta	Diatomea	Bacillariophytina	Bacillariophyceae	Fragilariopsis	NA
392	391	d:Eukaryota(0.7638),p:Ochrophyta(0.1725),c:Diatomea(0.0948),o:Bacillariophytina(0.0167),f:Bacillariophyceae(0.0067),g:Nitzschia(0.0015)	Eukaryota	Ochrophyta	Diatomea	Bacillariophytina	Bacillariophyceae	Nitzschia	NA
393	392	d:Eukaryota(0.8542),p:Dinoflagellata(0.1858),c:Dinophyceae(0.1026),o:Gymnodiniphycidae(0.0178),f:Unknown_Family_1003853(0.0073),g:Gyrodinium(0.0017)	Eukaryota	Dinoflagellata	Dinophyceae	Gymnodiniphycidae	Unknown_Family_1003853	Gyrodinium	NA
394	393	d:Eukaryota(0.6055),p:Ochrophyta(0.1325),c:Diatomea(0.0715),o:Bacillariophytina(0.0112),f:Bacillariophyceae(0.0039),g:Fragilariopsis(0.0013)	Eukaryota	Ochrophyta	Diatomea	Bacillariophytina	Bacillariophyceae	Fragilariopsis	NA
395	394	d:Eukaryota(0.8542),p:Dinoflagellata(0.1858),c:Dinophyceae(0.1026),o:Gymnodiniphycidae(0.0178),f:Unknown_Family_1003853(0.0073),g:Gyrodinium(0.0017)	Eukaryota	Dinoflagellata	Dinophyceae	Gymnodiniphycidae	Unknown_Family_1003853	Gyrodinium	NA
396	395	d:Eukaryota(0.8768),p:Ochrophyta(0.2546),c:Diatomea(0.1472),o:Bacillariophytina(0.0189),f:Bacillariophyceae(0.0078),g:Nitzschia(0.0017)	Eukaryota	Ochrophyta	Diatomea	Bacillariophytina	Bacillariophyceae	Nitzschia	NA
397	396	d:Eukaryota(0.8542),p:Dinoflagellata(0.1858),c:Dinophyceae(0.1026),o:Prorocentrales(0.0178),f:Unknown_Family_1003856(0.0073),g:Prorocentrum(0.0017)	Eukaryota	Dinoflagellata	Dinophyceae	Prorocentrales	Unknown_Family_1003856	Prorocentrum	NA
398	397	d:Eukaryota(0.7411),p:Dinoflagellata(0.1458),c:Dinophyceae(0.0793),o:Gymnodiniphycidae(0.0145),f:Gymnodinium_clade(0.0056),g:Unknown_Genus_1001771(0.0015)	Eukaryota	Dinoflagellata	Dinophyceae	Gymnodiniphycidae	Gymnodinium_clade	Unknown_Genus_1001771	NA
399	398	d:Eukaryota(0.8316),p:Apicomplexa(0.1858),c:Aconoidasida(0.1026),o:Piroplasmorida(0.0178),f:Unknown_Family_1003818(0.0073),g:Theileria(0.0017)	Eukaryota	Apicomplexa	Aconoidasida	Piroplasmorida	Unknown_Family_1003818	Theileria	NA
400	399	d:Eukaryota(1.0000),p:Cryptomonadales(0.7564),c:Unknown_Class_1003091(0.7942),o:Unknown_Order_1003092(0.8109),f:Unknown_Family_1003093(0.8803),g:uncultured_6216(0.0588)	Eukaryota	Cryptomonadales	Unknown_Class_1003091	Unknown_Order_1003092	Unknown_Family_1003093	uncultured_6216	NA
401	400	d:Eukaryota(0.6733),p:Ciliophora(0.1458),c:Intramacronucleata(0.0793),o:Spirotrichea(0.0145),f:Hypotrichia(0.0050),g:Anteholosticha(0.0015)	Eukaryota	Ciliophora	Intramacronucleata	Spirotrichea	Hypotrichia	Anteholosticha	NA
402	401	d:Eukaryota(1.0000),p:Ochrophyta(0.5899),c:Diatomea(0.4661),o:Bacillariophytina(0.1977),f:Bacillariophyceae(0.1038),g:Nitzschia(0.0328)	Eukaryota	Ochrophyta	Diatomea	Bacillariophytina	Bacillariophyceae	Nitzschia	NA
403	402	d:Eukaryota(1.0000),p:Ciliophora(0.2717),c:Intramacronucleata(0.1635),o:Spirotrichea(0.0252),f:Oligotrichia(0.0090),g:Strombidium(0.0019)	Eukaryota	Ciliophora	Intramacronucleata	Spirotrichea	Oligotrichia	Strombidium	NA
404	403	d:Eukaryota(0.5603),p:Ochrophyta(0.1192),c:Diatomea(0.0637),o:Bacillariophytina(0.0100),f:Bacillariophyceae(0.0033),g:Fragilariopsis(0.0013)	Eukaryota	Ochrophyta	Diatomea	Bacillariophytina	Bacillariophyceae	Fragilariopsis	NA
405	404	d:Eukaryota(0.3116),p:Basidiomycota(0.0265),c:Agaricomycetes(0.0115),o:Boletales(0.0046),f:Boletaceae(0.0006),g:Strobilomyces(0.0009)	Eukaryota	Basidiomycota	Agaricomycetes	Boletales	Boletaceae	Strobilomyces	NA
406	405	d:Eukaryota(1.0000),p:Protalveolata(0.5646),c:Syndiniales(0.4661),o:Unknown_Order_1003905(0.3108),f:Unknown_Family_1003906(0.2691),g:Amoebophrya(0.2265)	Eukaryota	Protalveolata	Syndiniales	Unknown_Order_1003905	Unknown_Family_1003906	Amoebophrya	NA
407	406	d:Eukaryota(0.7638),p:Dinoflagellata(0.1592),c:Dinophyceae(0.0870),o:Gymnodiniphycidae(0.0156),f:Unknown_Family_1003853(0.0061),g:Gyrodinium(0.0016)	Eukaryota	Dinoflagellata	Dinophyceae	Gymnodiniphycidae	Unknown_Family_1003853	Gyrodinium	NA
408	407	d:Eukaryota(0.8316),p:Ciliophora(0.2546),c:Intramacronucleata(0.1472),o:Spirotrichea(0.0201),f:Euplotia(0.0067),g:Euplotidium(0.0017)	Eukaryota	Ciliophora	Intramacronucleata	Spirotrichea	Euplotia	Euplotidium	NA
409	408	d:Eukaryota(0.8768),p:Ciliophora(0.2125),c:Intramacronucleata(0.1181),o:Conthreep(0.0178),f:Oligohymenophorea(0.0073),g:Unknown_Genus_1001739(0.0017)	Eukaryota	Ciliophora	Intramacronucleata	Conthreep	Oligohymenophorea	Unknown_Genus_1001739	NA
410	409	d:Eukaryota(0.8768),p:Ciliophora(0.2258),c:Intramacronucleata(0.1259),o:Spirotrichea(0.0201),f:Hypotrichia(0.0078),g:Anteholosticha(0.0017)	Eukaryota	Ciliophora	Intramacronucleata	Spirotrichea	Hypotrichia	Anteholosticha	NA
411	410	d:Eukaryota(0.7411),p:Basidiomycota(0.1858),c:Agaricomycetes(0.0948),o:Boletales(0.0145),f:Boletinellaceae(0.0056),g:Phlebopus(0.0015)	Eukaryota	Basidiomycota	Agaricomycetes	Boletales	Boletinellaceae	Phlebopus	NA
412	411	d:Eukaryota(0.8994),p:Cryptomonadales(0.1992),c:Unknown_Class_1003091(0.1104),o:Unknown_Order_1003092(0.0189),f:Unknown_Family_1003093(0.0078),g:Teleaulax(0.0018)	Eukaryota	Cryptomonadales	Unknown_Class_1003091	Unknown_Order_1003092	Unknown_Family_1003093	Teleaulax	NA
413	412	d:Eukaryota(0.7411),p:Dinoflagellata(0.1458),c:Dinophyceae(0.0793),o:Gymnodiniphycidae(0.0145),f:Suessiaceae(0.0056),g:Symbiodinium(0.0015)	Eukaryota	Dinoflagellata	Dinophyceae	Gymnodiniphycidae	Suessiaceae	Symbiodinium	NA
414	413	d:Eukaryota(1.0000),p:Basidiomycota(0.2717),c:Agaricomycetes(0.1635),o:Cantharellales(0.0424),f:Hydnaceae(0.0209),g:Hydnum(0.0062)	Eukaryota	Basidiomycota	Agaricomycetes	Cantharellales	Hydnaceae	Hydnum	NA
415	414	d:Eukaryota(0.8542),p:Ochrophyta(0.1992),c:Diatomea(0.1104),o:Bacillariophytina(0.0189),f:Bacillariophyceae(0.0078),g:Nitzschia(0.0017)	Eukaryota	Ochrophyta	Diatomea	Bacillariophytina	Bacillariophyceae	Nitzschia	NA
416	415	d:Eukaryota(1.0000),p:Dinoflagellata(0.4257),c:Dinophyceae(0.3104),o:Incertae_Sedis_9268(0.1977),f:Unknown_Family_1003854(0.1038),g:Azadinium(0.0328)	Eukaryota	Dinoflagellata	Dinophyceae	Incertae_Sedis_9268	Unknown_Family_1003854	Azadinium	NA
417	416	d:Eukaryota(0.8768),p:Ochrophyta(0.2717),c:Diatomea(0.1635),o:Bacillariophytina(0.0189),f:Bacillariophyceae(0.0078),g:Nitzschia(0.0018)	Eukaryota	Ochrophyta	Diatomea	Bacillariophytina	Bacillariophyceae	Nitzschia	NA
418	417	d:Eukaryota(1.0000),p:Ochrophyta(0.5646),c:Diatomea(0.4661),o:Bacillariophytina(0.1805),f:Bacillariophyceae(0.0946),g:Nitzschia(0.0298)	Eukaryota	Ochrophyta	Diatomea	Bacillariophytina	Bacillariophyceae	Nitzschia	NA
419	418	d:Eukaryota(0.6959),p:Ciliophora(0.1458),c:Intramacronucleata(0.0793),o:Spirotrichea(0.0145),f:Hypotrichia(0.0050),g:Anteholosticha(0.0015)	Eukaryota	Ciliophora	Intramacronucleata	Spirotrichea	Hypotrichia	Anteholosticha	NA
420	419	d:Eukaryota(0.9220),p:Basidiomycota(0.2125),c:Agaricomycetes(0.1181),o:Hymenochaetales(0.0189),f:Rickenellaceae(0.0078),g:Skvortzovia(0.0018)	Eukaryota	Basidiomycota	Agaricomycetes	Hymenochaetales	Rickenellaceae	Skvortzovia	NA
421	420	d:Eukaryota(0.6959),p:Dinoflagellata(0.1458),c:Dinophyceae(0.0793),o:Gymnodiniphycidae(0.0134),f:Unknown_Family_1003853(0.0050),g:Gyrodinium(0.0015)	Eukaryota	Dinoflagellata	Dinophyceae	Gymnodiniphycidae	Unknown_Family_1003853	Gyrodinium	NA
422	421	d:Eukaryota(0.6733),p:Dinoflagellata(0.1192),c:Dinophyceae(0.0637),o:Gymnodiniphycidae(0.0123),f:Suessiaceae(0.0044),g:Biecheleria(0.0014)	Eukaryota	Dinoflagellata	Dinophyceae	Gymnodiniphycidae	Suessiaceae	Biecheleria	NA
423	422	d:Eukaryota(0.7185),p:Basidiomycota(0.1458),c:Agaricomycetes(0.0793),o:Agaricales(0.0134),f:Schizophyllaceae(0.0050),g:Schizophyllum(0.0015)	Eukaryota	Basidiomycota	Agaricomycetes	Agaricales	Schizophyllaceae	Schizophyllum	NA
424	423	d:Eukaryota(1.0000),p:Protalveolata(0.2888),c:Syndiniales(0.1798),o:Unknown_Order_1003905(0.0769),f:Unknown_Family_1003906(0.0394),g:Amoebophrya(0.0121)	Eukaryota	Protalveolata	Syndiniales	Unknown_Order_1003905	Unknown_Family_1003906	Amoebophrya	NA
425	424	d:Eukaryota(0.8542),p:Dinoflagellata(0.1858),c:Dinophyceae(0.1026),o:Peridiniphycidae(0.0178),f:Thoracosphaeraceae(0.0073),g:Pfiesteria(0.0017)	Eukaryota	Dinoflagellata	Dinophyceae	Peridiniphycidae	Thoracosphaeraceae	Pfiesteria	NA
426	425	d:Eukaryota(0.7185),p:Dinoflagellata(0.1458),c:Dinophyceae(0.0793),o:Gymnodiniphycidae(0.0145),f:Suessiaceae(0.0056),g:Biecheleria(0.0015)	Eukaryota	Dinoflagellata	Dinophyceae	Gymnodiniphycidae	Suessiaceae	Biecheleria	NA
427	426	d:Eukaryota(0.8994),p:Dinoflagellata(0.1992),c:Dinophyceae(0.1104),o:Peridiniphycidae(0.0189),f:Gonyaulacales(0.0078),g:Pyrodinium(0.0018)	Eukaryota	Dinoflagellata	Dinophyceae	Peridiniphycidae	Gonyaulacales	Pyrodinium	NA
428	427	d:Eukaryota(0.3342),p:Platyhelminthes(0.0265),c:Rhabditophora(0.0115),o:Rhabdocoela(0.0046),f:Unknown_Family_1003592(0.0006),g:Unknown_Genus_1001513(0.0009)	Eukaryota	Platyhelminthes	Rhabditophora	Rhabdocoela	Unknown_Family_1003592	Unknown_Genus_1001513	NA
429	428	d:Eukaryota(1.0000),p:Cnidaria(0.3402),c:Anthozoa(0.2125),o:Actiniaria(0.1115),f:Unknown_Family_1003256(0.0578),g:Unknown_Genus_1001555(0.0180)	Eukaryota	Cnidaria	Anthozoa	Actiniaria	Unknown_Family_1003256	Unknown_Genus_1001555	NA
430	429	d:Eukaryota(0.9220),p:Dinoflagellata(0.2125),c:Dinophyceae(0.1181),o:Gymnodiniphycidae(0.0201),f:Unknown_Family_1003853(0.0084),g:Gyrodinium(0.0019)	Eukaryota	Dinoflagellata	Dinophyceae	Gymnodiniphycidae	Unknown_Family_1003853	Gyrodinium	NA
431	430	d:Eukaryota(0.7185),p:Arthropoda(0.1325),c:Arachnida(0.0715),o:Opiliones(0.0134),f:Unknown_Family_1003337(0.0050),g:Unknown_Genus_1001217(0.0015)	Eukaryota	Arthropoda	Arachnida	Opiliones	Unknown_Family_1003337	Unknown_Genus_1001217	NA
432	431	d:Eukaryota(1.0000),p:Dinoflagellata(0.3231),c:Dinophyceae(0.2125),o:Gymnodiniphycidae(0.0942),f:Incertae_Sedis_9247(0.0486),g:Cochlodinium(0.0150)	Eukaryota	Dinoflagellata	Dinophyceae	Gymnodiniphycidae	Incertae_Sedis_9247	Cochlodinium	NA
433	432	d:Eukaryota(1.0000),p:Ciliophora(0.7857),c:Intramacronucleata(0.8424),o:Spirotrichea(0.8393),f:Hypotrichia(0.2124),g:Unknown_Genus_1001753(0.0669)	Eukaryota	Ciliophora	Intramacronucleata	Spirotrichea	Hypotrichia	Unknown_Genus_1001753	NA
434	433	d:Eukaryota(0.5829),p:Ochrophyta(0.1058),c:Diatomea(0.0559),o:Coscinodiscophytina(0.0112),f:Fragilariales(0.0039),g:Licmophora(0.0013)	Eukaryota	Ochrophyta	Diatomea	Coscinodiscophytina	Fragilariales	Licmophora	NA
435	434	d:Eukaryota(1.0000),p:Florideophycidae(0.9817),c:Rhodymeniophycidae(0.9071),o:Unknown_Order_1003051(0.9185),f:Unknown_Family_1003052(0.9377),g:Eucheuma(0.1693)	Eukaryota	Florideophycidae	Rhodymeniophycidae	Unknown_Order_1003051	Unknown_Family_1003052	Eucheuma	NA
436	435	d:Eukaryota(0.7185),p:Basidiomycota(0.1458),c:Agaricomycetes(0.0793),o:Hymenochaetales(0.0134),f:Rickenellaceae(0.0050),g:Skvortzovia(0.0015)	Eukaryota	Basidiomycota	Agaricomycetes	Hymenochaetales	Rickenellaceae	Skvortzovia	NA
437	436	d:Eukaryota(1.0000),p:SGUH942(0.3231),c:Unknown_Class_1003913(0.2125),o:Unknown_Order_1003914(0.1115),f:Unknown_Family_1003915(0.0578),g:Unknown_Genus_1001807(0.0180)	Eukaryota	SGUH942	Unknown_Class_1003913	Unknown_Order_1003914	Unknown_Family_1003915	Unknown_Genus_1001807	NA
438	437	d:Eukaryota(0.7411),p:Basidiomycota(0.1458),c:Agaricomycetes(0.0793),o:Cantharellales(0.0145),f:Hydnaceae(0.0056),g:Hydnum(0.0015)	Eukaryota	Basidiomycota	Agaricomycetes	Cantharellales	Hydnaceae	Hydnum	NA
439	438	d:Eukaryota(0.8316),p:Ochrophyta(0.1992),c:Diatomea(0.1104),o:Bacillariophytina(0.0167),f:Bacillariophyceae(0.0067),g:Hantzschia(0.0017)	Eukaryota	Ochrophyta	Diatomea	Bacillariophytina	Bacillariophyceae	Hantzschia	NA
440	439	d:Eukaryota(0.7411),p:Ciliophora(0.1592),c:Intramacronucleata(0.0870),o:Spirotrichea(0.0156),f:Hypotrichia(0.0056),g:Uroleptus(0.0015)	Eukaryota	Ciliophora	Intramacronucleata	Spirotrichea	Hypotrichia	Uroleptus	NA
441	440	d:Eukaryota(0.9898),p:Dinoflagellata(0.2125),c:Dinophyceae(0.1181),o:Peridiniphycidae(0.0201),f:Peridiniales(0.0084),g:Diplopsalopsis(0.0019)	Eukaryota	Dinoflagellata	Dinophyceae	Peridiniphycidae	Peridiniales	Diplopsalopsis	NA
442	441	d:Eukaryota(0.4246),p:Ochrophyta(0.0658),c:Diatomea(0.0326),o:Bacillariophytina(0.0078),f:Mediophyceae(0.0021),g:Chaetoceros(0.0012)	Eukaryota	Ochrophyta	Diatomea	Bacillariophytina	Mediophyceae	Chaetoceros	NA
443	442	d:Eukaryota(1.0000),p:Dinoflagellata(0.3231),c:Dinophyceae(0.2125),o:Peridiniphycidae(0.1115),f:Thoracosphaeraceae(0.0578),g:uncultured_9329(0.0150)	Eukaryota	Dinoflagellata	Dinophyceae	Peridiniphycidae	Thoracosphaeraceae	uncultured_9329	NA
444	443	d:Eukaryota(0.8768),p:Cryptomonadales(0.1858),c:Unknown_Class_1003091(0.1026),o:Unknown_Order_1003092(0.0178),f:Unknown_Family_1003093(0.0073),g:Teleaulax(0.0017)	Eukaryota	Cryptomonadales	Unknown_Class_1003091	Unknown_Order_1003092	Unknown_Family_1003093	Teleaulax	NA
445	444	d:Eukaryota(0.2438),p:Basidiomycota(0.0184),c:Tremellomycetes(0.0080),o:Tremellales(0.0032),f:Tremellaceae(0.0004),g:Cryptococcus(0.0007)	Eukaryota	Basidiomycota	Tremellomycetes	Tremellales	Tremellaceae	Cryptococcus	NA
446	445	d:Eukaryota(1.0000),p:Cnidaria(0.2392),c:Anthozoa(0.1259),o:Actiniaria(0.0212),f:Unknown_Family_1003256(0.0090),g:Unknown_Genus_1001555(0.0019)	Eukaryota	Cnidaria	Anthozoa	Actiniaria	Unknown_Family_1003256	Unknown_Genus_1001555	NA
447	446	d:Eukaryota(1.0000),p:Ochrophyta(0.4086),c:Diatomea(0.2941),o:Coscinodiscophytina(0.0769),f:Fragilariales(0.0394),g:Licmophora(0.0121)	Eukaryota	Ochrophyta	Diatomea	Coscinodiscophytina	Fragilariales	Licmophora	NA
448	447	d:Eukaryota(1.0000),p:Ochrophyta(0.5645),c:Diatomea(0.4661),o:Coscinodiscophytina(0.2150),f:Fragilariales(0.1131),g:Licmophora(0.0357)	Eukaryota	Ochrophyta	Diatomea	Coscinodiscophytina	Fragilariales	Licmophora	NA
449	448	d:Eukaryota(0.8090),p:Ciliophora(0.1725),c:Intramacronucleata(0.0948),o:Spirotrichea(0.0167),f:Unknown_Family_1003834(0.0067),g:Unknown_Genus_1001751(0.0017)	Eukaryota	Ciliophora	Intramacronucleata	Spirotrichea	Unknown_Family_1003834	Unknown_Genus_1001751	NA
450	449	d:Eukaryota(0.7638),p:Dinoflagellata(0.1458),c:Dinophyceae(0.0793),o:Gymnodiniphycidae(0.0145),f:Suessiaceae(0.0056),g:Biecheleria(0.0015)	Eukaryota	Dinoflagellata	Dinophyceae	Gymnodiniphycidae	Suessiaceae	Biecheleria	NA
451	450	d:Eukaryota(1.0000),p:Florideophycidae(0.3744),c:Rhodymeniophycidae(0.1472),o:Unknown_Order_1003051(0.0424),f:Unknown_Family_1003052(0.0209),g:Dictyothamnion(0.0032)	Eukaryota	Florideophycidae	Rhodymeniophycidae	Unknown_Order_1003051	Unknown_Family_1003052	Dictyothamnion	NA
452	451	d:Eukaryota(1.0000),p:Florideophycidae(0.3915),c:Rhodymeniophycidae(0.1798),o:Unknown_Order_1003051(0.0769),f:Unknown_Family_1003052(0.0394),g:Dictyothamnion(0.0032)	Eukaryota	Florideophycidae	Rhodymeniophycidae	Unknown_Order_1003051	Unknown_Family_1003052	Dictyothamnion	NA
453	452	d:Eukaryota(0.9446),p:Ciliophora(0.2258),c:Intramacronucleata(0.1259),o:Spirotrichea(0.0201),f:Euplotia(0.0084),g:Diophrys(0.0019)	Eukaryota	Ciliophora	Intramacronucleata	Spirotrichea	Euplotia	Diophrys	NA
454	453	d:Eukaryota(1.0000),p:Ochrophyta(0.7564),c:Diatomea(0.7872),o:Bacillariophytina(0.2668),f:Bacillariophyceae(0.1410),g:Nitzschia(0.0466)	Eukaryota	Ochrophyta	Diatomea	Bacillariophytina	Bacillariophyceae	Nitzschia	NA
455	454	d:Eukaryota(0.7185),p:Ciliophora(0.1458),c:Intramacronucleata(0.0793),o:Spirotrichea(0.0145),f:Hypotrichia(0.0056),g:Gonostomum(0.0015)	Eukaryota	Ciliophora	Intramacronucleata	Spirotrichea	Hypotrichia	Gonostomum	NA
456	455	d:Eukaryota(1.0000),p:Dinoflagellata(0.2392),c:Dinophyceae(0.1337),o:Gymnodiniphycidae(0.0212),f:Unknown_Family_1003853(0.0090),g:Gyrodinium(0.0019)	Eukaryota	Dinoflagellata	Dinophyceae	Gymnodiniphycidae	Unknown_Family_1003853	Gyrodinium	NA
457	456	d:Eukaryota(1.0000),p:Unknown_Phylum_1002968(0.2717),c:Trebouxiophyceae(0.1472),o:Microthamniales(0.0424),f:Unknown_Family_1003014(0.0209),g:Dictyochloropsis(0.0062)	Eukaryota	Unknown_Phylum_1002968	Trebouxiophyceae	Microthamniales	Unknown_Family_1003014	Dictyochloropsis	NA
458	457	d:Eukaryota(1.0000),p:Ciliophora(0.7771),c:Intramacronucleata(0.8855),o:Spirotrichea(0.8838),f:Euplotia(0.4048),g:Discocephalus(0.1114)	Eukaryota	Ciliophora	Intramacronucleata	Spirotrichea	Euplotia	Discocephalus	NA
459	458	d:Eukaryota(0.8768),p:Ochrophyta(0.2258),c:Diatomea(0.1259),o:Bacillariophytina(0.0178),f:Bacillariophyceae(0.0073),g:Nitzschia(0.0017)	Eukaryota	Ochrophyta	Diatomea	Bacillariophytina	Bacillariophyceae	Nitzschia	NA
460	459	d:Eukaryota(1.0000),p:Dinoflagellata(0.2717),c:Dinophyceae(0.1635),o:Gymnodiniphycidae(0.0597),f:Unknown_Family_1003853(0.0302),g:Gyrodinium(0.0091)	Eukaryota	Dinoflagellata	Dinophyceae	Gymnodiniphycidae	Unknown_Family_1003853	Gyrodinium	NA
461	460	d:Eukaryota(0.7411),p:Ciliophora(0.1725),c:Intramacronucleata(0.0948),o:Spirotrichea(0.0167),f:Hypotrichia(0.0056),g:Oxytricha(0.0015)	Eukaryota	Ciliophora	Intramacronucleata	Spirotrichea	Hypotrichia	Oxytricha	NA
462	461	d:Eukaryota(1.0000),p:Basidiomycota(0.2546),c:Agaricomycetes(0.1472),o:Hymenochaetales(0.0212),f:Tubulicrinaceae(0.0090),g:Hyphodontia(0.0019)	Eukaryota	Basidiomycota	Agaricomycetes	Hymenochaetales	Tubulicrinaceae	Hyphodontia	NA
463	462	d:Eukaryota(0.8090),p:Dinoflagellata(0.1592),c:Incertae_Sedis_9341(0.0870),o:Unknown_Order_1003865(0.0156),f:Unknown_Family_1003866(0.0061),g:Blastodinium(0.0016)	Eukaryota	Dinoflagellata	Incertae_Sedis_9341	Unknown_Order_1003865	Unknown_Family_1003866	Blastodinium	NA
464	463	d:Eukaryota(0.2890),p:Dinoflagellata(0.0265),c:Dinophyceae(0.0115),o:Gymnodiniphycidae(0.0046),f:Tovelliaceae(0.0005),g:Jadwigia(0.0008)	Eukaryota	Dinoflagellata	Dinophyceae	Gymnodiniphycidae	Tovelliaceae	Jadwigia	NA
465	464	d:Eukaryota(1.0000),p:Protalveolata(0.6278),c:Syndiniales(0.6316),o:Unknown_Order_1003905(0.5718),f:Unknown_Family_1003906(0.5711),g:Amoebophrya(0.6733)	Eukaryota	Protalveolata	Syndiniales	Unknown_Order_1003905	Unknown_Family_1003906	Amoebophrya	NA
466	465	d:Eukaryota(0.1534),p:Florideophycidae(0.0103),c:Rhodymeniophycidae(0.0045),o:Unknown_Order_1003051(0.0018),f:Unknown_Family_1003052(0.0002),g:Sarcodiotheca(0.0004)	Eukaryota	Florideophycidae	Rhodymeniophycidae	Unknown_Order_1003051	Unknown_Family_1003052	Sarcodiotheca	NA
467	466	d:Eukaryota(0.7864),p:Ciliophora(0.1592),c:Intramacronucleata(0.0870),o:Spirotrichea(0.0156),f:Euplotia(0.0061),g:Discocephalus(0.0016)	Eukaryota	Ciliophora	Intramacronucleata	Spirotrichea	Euplotia	Discocephalus	NA
468	467	d:Eukaryota(1.0000),p:Ochrophyta(0.3402),c:Diatomea(0.2288),o:Coscinodiscophytina(0.0252),f:Fragilariales(0.0117),g:Licmophora(0.0032)	Eukaryota	Ochrophyta	Diatomea	Coscinodiscophytina	Fragilariales	Licmophora	NA
469	468	d:Eukaryota(0.9446),p:Dinoflagellata(0.2125),c:Dinophyceae(0.1181),o:Peridiniphycidae(0.0189),f:Peridiniales(0.0078),g:Peridiniopsis(0.0018)	Eukaryota	Dinoflagellata	Dinophyceae	Peridiniphycidae	Peridiniales	Peridiniopsis	NA
470	469	d:Eukaryota(0.7864),p:SCM37C52(0.1592),c:Unknown_Class_1003907(0.0870),o:Unknown_Order_1003908(0.0156),f:Unknown_Family_1003909(0.0061),g:Unknown_Genus_1001805(0.0016)	Eukaryota	SCM37C52	Unknown_Class_1003907	Unknown_Order_1003908	Unknown_Family_1003909	Unknown_Genus_1001805	NA
471	470	d:Eukaryota(0.9220),p:Basidiomycota(0.1992),c:Agaricomycetes(0.1104),o:Cantharellales(0.0189),f:Hydnaceae(0.0078),g:Hydnum(0.0018)	Eukaryota	Basidiomycota	Agaricomycetes	Cantharellales	Hydnaceae	Hydnum	NA
472	471	d:Eukaryota(0.9446),p:Ciliophora(0.2125),c:Intramacronucleata(0.1181),o:Spirotrichea(0.0201),f:Euplotia(0.0084),g:Discocephalus(0.0019)	Eukaryota	Ciliophora	Intramacronucleata	Spirotrichea	Euplotia	Discocephalus	NA
473	472	d:Eukaryota(0.6733),p:Dinoflagellata(0.1325),c:Dinophyceae(0.0715),o:Gymnodiniphycidae(0.0134),f:Suessiaceae(0.0044),g:Unknown_Genus_1001773(0.0014)	Eukaryota	Dinoflagellata	Dinophyceae	Gymnodiniphycidae	Suessiaceae	Unknown_Genus_1001773	NA
474	473	d:Eukaryota(1.0000),p:Florideophycidae(0.7879),c:Rhodymeniophycidae(0.3757),o:Unknown_Order_1003051(0.2803),f:Unknown_Family_1003052(0.1504),g:Betaphycus(0.0239)	Eukaryota	Florideophycidae	Rhodymeniophycidae	Unknown_Order_1003051	Unknown_Family_1003052	Betaphycus	NA
475	474	d:Eukaryota(0.6281),p:Basidiomycota(0.1058),c:Agaricomycetes(0.0559),o:Hymenochaetales(0.0112),f:Rickenellaceae(0.0039),g:Skvortzovia(0.0013)	Eukaryota	Basidiomycota	Agaricomycetes	Hymenochaetales	Rickenellaceae	Skvortzovia	NA
476	475	d:Eukaryota(0.4473),p:Ochrophyta(0.0525),c:Diatomea(0.0248),o:Coscinodiscophytina(0.0067),f:Fragilariales(0.0016),g:Licmophora(0.0011)	Eukaryota	Ochrophyta	Diatomea	Coscinodiscophytina	Fragilariales	Licmophora	NA
477	476	d:Eukaryota(0.8994),p:Brachiopoda(0.1858),c:Unknown_Class_1003448(0.1026),o:Unknown_Order_1003449(0.0178),f:Unknown_Family_1003450(0.0073),g:Unknown_Genus_1001313(0.0017)	Eukaryota	Brachiopoda	Unknown_Class_1003448	Unknown_Order_1003449	Unknown_Family_1003450	Unknown_Genus_1001313	NA
478	477	d:Eukaryota(0.7638),p:Ciliophora(0.1592),c:Intramacronucleata(0.0870),o:Spirotrichea(0.0156),f:Euplotia(0.0061),g:Discocephalus(0.0016)	Eukaryota	Ciliophora	Intramacronucleata	Spirotrichea	Euplotia	Discocephalus	NA
479	478	d:Eukaryota(0.9898),p:Ochrophyta(0.2392),c:Diatomea(0.1337),o:Bacillariophytina(0.0252),f:Bacillariophyceae(0.0117),g:Nitzschia(0.0019)	Eukaryota	Ochrophyta	Diatomea	Bacillariophytina	Bacillariophyceae	Nitzschia	NA
480	479	d:Eukaryota(0.8542),p:Ochrophyta(0.2546),c:Diatomea(0.1472),o:Bacillariophytina(0.0178),f:Bacillariophyceae(0.0073),g:Nitzschia(0.0017)	Eukaryota	Ochrophyta	Diatomea	Bacillariophytina	Bacillariophyceae	Nitzschia	NA
481	480	d:Eukaryota(1.0000),p:Ochrophyta(0.5455),c:Diatomea(0.3947),o:Coscinodiscophytina(0.1115),f:Fragilariales(0.0578),g:Licmophora(0.0180)	Eukaryota	Ochrophyta	Diatomea	Coscinodiscophytina	Fragilariales	Licmophora	NA
482	481	d:Eukaryota(0.7638),p:Ciliophora(0.1592),c:Intramacronucleata(0.0870),o:Spirotrichea(0.0156),f:Unknown_Family_1003834(0.0061),g:Unknown_Genus_1001751(0.0016)	Eukaryota	Ciliophora	Intramacronucleata	Spirotrichea	Unknown_Family_1003834	Unknown_Genus_1001751	NA
483	482	d:Eukaryota(0.2664),p:Florideophycidae(0.0184),c:Rhodymeniophycidae(0.0080),o:Unknown_Order_1003051(0.0032),f:Unknown_Family_1003052(0.0004),g:Coelothrix(0.0007)	Eukaryota	Florideophycidae	Rhodymeniophycidae	Unknown_Order_1003051	Unknown_Family_1003052	Coelothrix	NA
484	483	d:Eukaryota(0.9672),p:Ochrophyta(0.3402),c:Diatomea(0.2288),o:Bacillariophytina(0.0212),f:Bacillariophyceae(0.0090),g:Nitzschia(0.0019)	Eukaryota	Ochrophyta	Diatomea	Bacillariophytina	Bacillariophyceae	Nitzschia	NA
485	484	d:Eukaryota(0.9898),p:Dinoflagellata(0.2258),c:Dinophyceae(0.1259),o:Gymnodiniphycidae(0.0212),f:Unknown_Family_1003853(0.0090),g:Gyrodinium(0.0019)	Eukaryota	Dinoflagellata	Dinophyceae	Gymnodiniphycidae	Unknown_Family_1003853	Gyrodinium	NA
486	485	d:Eukaryota(1.0000),p:Ochrophyta(0.5645),c:Diatomea(0.4661),o:Coscinodiscophytina(0.1977),f:Fragilariales(0.1038),g:Licmophora(0.0328)	Eukaryota	Ochrophyta	Diatomea	Coscinodiscophytina	Fragilariales	Licmophora	NA
487	486	d:Eukaryota(0.3794),p:Ochrophyta(0.0392),c:Diatomea(0.0171),o:Bacillariophytina(0.0056),f:Bacillariophyceae(0.0010),g:Fragilariopsis(0.0010)	Eukaryota	Ochrophyta	Diatomea	Bacillariophytina	Bacillariophyceae	Fragilariopsis	NA
488	487	d:Eukaryota(0.9446),p:Ochrophyta(0.3060),c:Diatomea(0.1798),o:Coscinodiscophytina(0.0212),f:Fragilariales(0.0090),g:Licmophora(0.0019)	Eukaryota	Ochrophyta	Diatomea	Coscinodiscophytina	Fragilariales	Licmophora	NA
489	488	d:Eukaryota(0.7864),p:Dinoflagellata(0.1592),c:Dinophyceae(0.0870),o:Gymnodiniphycidae(0.0156),f:Suessiaceae(0.0061),g:Biecheleria(0.0016)	Eukaryota	Dinoflagellata	Dinophyceae	Gymnodiniphycidae	Suessiaceae	Biecheleria	NA
490	489	d:Eukaryota(1.0000),p:Dinoflagellata(0.4428),c:Dinophyceae(0.3267),o:Gymnodiniphycidae(0.2323),f:Kareniaceae(0.1223),g:Karlodinium(0.0387)	Eukaryota	Dinoflagellata	Dinophyceae	Gymnodiniphycidae	Kareniaceae	Karlodinium	NA
491	490	d:Eukaryota(0.7185),p:Apicomplexa(0.1458),c:Aconoidasida(0.0793),o:Piroplasmorida(0.0145),f:Unknown_Family_1003818(0.0056),g:Theileria(0.0015)	Eukaryota	Apicomplexa	Aconoidasida	Piroplasmorida	Unknown_Family_1003818	Theileria	NA
492	491	d:Eukaryota(1.0000),p:Dinoflagellata(0.4257),c:Dinophyceae(0.3104),o:Gymnodiniphycidae(0.2150),f:Gymnodinium_clade(0.1131),g:Gymnodinium(0.0357)	Eukaryota	Dinoflagellata	Dinophyceae	Gymnodiniphycidae	Gymnodinium_clade	Gymnodinium	NA
493	492	d:Eukaryota(0.6507),p:Annelida(0.1192),c:Polychaeta(0.0637),o:Terebellida(0.0123),f:Unknown_Family_1003328(0.0044),g:Unknown_Genus_1001209(0.0014)	Eukaryota	Annelida	Polychaeta	Terebellida	Unknown_Family_1003328	Unknown_Genus_1001209	NA
494	493	d:Eukaryota(1.0000),p:Ciliophora(0.3060),c:Intramacronucleata(0.1961),o:Conthreep(0.0424),f:Oligohymenophorea(0.0209),g:Unknown_Genus_1001739(0.0062)	Eukaryota	Ciliophora	Intramacronucleata	Conthreep	Oligohymenophorea	Unknown_Genus_1001739	NA
495	494	d:Eukaryota(0.9672),p:Dinoflagellata(0.2258),c:Dinophyceae(0.1259),o:Peridiniphycidae(0.0212),f:Thoracosphaeraceae(0.0090),g:uncultured_9329(0.0019)	Eukaryota	Dinoflagellata	Dinophyceae	Peridiniphycidae	Thoracosphaeraceae	uncultured_9329	NA
496	495	d:Eukaryota(0.8090),p:Basidiomycota(0.1725),c:Agaricomycetes(0.0948),o:Auriculariales(0.0156),f:Incertae_Sedis_13680(0.0061),g:Guepinia(0.0016)	Eukaryota	Basidiomycota	Agaricomycetes	Auriculariales	Incertae_Sedis_13680	Guepinia	NA
497	496	d:Eukaryota(1.0000),p:Cnidaria(0.2546),c:Anthozoa(0.1472),o:Actiniaria(0.0424),f:Unknown_Family_1003256(0.0209),g:Unknown_Genus_1001555(0.0062)	Eukaryota	Cnidaria	Anthozoa	Actiniaria	Unknown_Family_1003256	Unknown_Genus_1001555	NA
498	497	d:Eukaryota(0.7185),p:Ciliophora(0.1592),c:Intramacronucleata(0.0870),o:Spirotrichea(0.0156),f:Euplotia(0.0056),g:Diophrys(0.0015)	Eukaryota	Ciliophora	Intramacronucleata	Spirotrichea	Euplotia	Diophrys	NA
499	498	d:Eukaryota(1.0000),p:Ochrophyta(0.8565),c:Diatomea(0.7802),o:Bacillariophytina(0.3132),f:Bacillariophyceae(0.1788),g:Nitzschia(0.0588)	Eukaryota	Ochrophyta	Diatomea	Bacillariophytina	Bacillariophyceae	Nitzschia	NA
500	499	d:Eukaryota(0.3342),p:Phragmoplastophyta(0.0265),c:Embryophyta(0.0115),o:Cucurbitales(0.0046),f:Unknown_Family_1002912(0.0006),g:Begonia(0.0009)	Eukaryota	Phragmoplastophyta	Embryophyta	Cucurbitales	Unknown_Family_1002912	Begonia	NA
501	500	d:Eukaryota(0.9898),p:Ochrophyta(0.2258),c:Diatomea(0.1259),o:Bacillariophytina(0.0212),f:Bacillariophyceae(0.0090),g:Nitzschia(0.0019)	Eukaryota	Ochrophyta	Diatomea	Bacillariophytina	Bacillariophyceae	Nitzschia	NA
502	501	d:Eukaryota(1.0000),p:Annelida(0.3231),c:Polychaeta(0.2125),o:Phyllodocida(0.1115),f:Unknown_Family_1003320(0.0578),g:Unknown_Genus_1001197(0.0180)	Eukaryota	Annelida	Polychaeta	Phyllodocida	Unknown_Family_1003320	Unknown_Genus_1001197	NA
503	502	d:Eukaryota(0.8542),p:Ochrophyta(0.2125),c:Diatomea(0.1181),o:Bacillariophytina(0.0167),f:Bacillariophyceae(0.0067),g:Nitzschia(0.0017)	Eukaryota	Ochrophyta	Diatomea	Bacillariophytina	Bacillariophyceae	Nitzschia	NA
504	503	d:Eukaryota(0.8542),p:Ochrophyta(0.1992),c:Diatomea(0.1104),o:Bacillariophytina(0.0178),f:Bacillariophyceae(0.0073),g:Nitzschia(0.0017)	Eukaryota	Ochrophyta	Diatomea	Bacillariophytina	Bacillariophyceae	Nitzschia	NA
505	504	d:Eukaryota(0.8090),p:Cnidaria(0.1592),c:Anthozoa(0.0870),o:Actiniaria(0.0156),f:Unknown_Family_1003256(0.0061),g:Unknown_Genus_1001555(0.0016)	Eukaryota	Cnidaria	Anthozoa	Actiniaria	Unknown_Family_1003256	Unknown_Genus_1001555	NA
506	505	d:Eukaryota(0.5151),p:Mollusca(0.0792),c:Bivalvia(0.0404),o:Veneroida(0.0089),f:Unknown_Family_1003496(0.0027),g:Unknown_Genus_1001391(0.0012)	Eukaryota	Mollusca	Bivalvia	Veneroida	Unknown_Family_1003496	Unknown_Genus_1001391	NA
507	506	d:Eukaryota(1.0000),p:Protalveolata(0.2888),c:Syndiniales(0.1798),o:Unknown_Order_1003905(0.0769),f:Unknown_Family_1003906(0.0394),g:Amoebophrya(0.0121)	Eukaryota	Protalveolata	Syndiniales	Unknown_Order_1003905	Unknown_Family_1003906	Amoebophrya	NA
508	507	d:Eukaryota(0.9672),p:Platyhelminthes(0.2546),c:Rhabditophora(0.1472),o:Rhabdocoela(0.0424),f:Unknown_Family_1003592(0.0209),g:Unknown_Genus_1001513(0.0062)	Eukaryota	Platyhelminthes	Rhabditophora	Rhabdocoela	Unknown_Family_1003592	Unknown_Genus_1001513	NA
509	508	d:Eukaryota(0.8768),p:Ochrophyta(0.1858),c:Diatomea(0.1026),o:Bacillariophytina(0.0178),f:Bacillariophyceae(0.0073),g:Nitzschia(0.0017)	Eukaryota	Ochrophyta	Diatomea	Bacillariophytina	Bacillariophyceae	Nitzschia	NA
510	509	d:Eukaryota(0.7185),p:Dinoflagellata(0.1325),c:Incertae_Sedis_9341(0.0715),o:Unknown_Order_1003865(0.0134),f:Unknown_Family_1003866(0.0050),g:Blastodinium(0.0015)	Eukaryota	Dinoflagellata	Incertae_Sedis_9341	Unknown_Order_1003865	Unknown_Family_1003866	Blastodinium	NA
511	510	d:Eukaryota(1.0000),p:Ochrophyta(0.5626),c:Diatomea(0.3969),o:Coscinodiscophytina(0.1460),f:Fragilariales(0.0762),g:Licmophora(0.0210)	Eukaryota	Ochrophyta	Diatomea	Coscinodiscophytina	Fragilariales	Licmophora	NA
512	511	d:Eukaryota(1.0000),p:Ochrophyta(0.5653),c:Diatomea(0.3991),o:Bacillariophytina(0.2150),f:Bacillariophyceae(0.1131),g:Psammodictyon(0.0328)	Eukaryota	Ochrophyta	Diatomea	Bacillariophytina	Bacillariophyceae	Psammodictyon	NA
513	512	d:Eukaryota(0.7411),p:Dinoflagellata(0.1458),c:Dinophyceae(0.0793),o:Gymnodiniphycidae(0.0145),f:Suessiaceae(0.0056),g:Biecheleria(0.0015)	Eukaryota	Dinoflagellata	Dinophyceae	Gymnodiniphycidae	Suessiaceae	Biecheleria	NA
514	513	d:Eukaryota(1.0000),p:Ochrophyta(0.2392),c:Diatomea(0.1337),o:Bacillariophytina(0.0252),f:Bacillariophyceae(0.0117),g:Nitzschia(0.0019)	Eukaryota	Ochrophyta	Diatomea	Bacillariophytina	Bacillariophyceae	Nitzschia	NA
515	514	d:Eukaryota(0.6959),p:Ochrophyta(0.1725),c:Diatomea(0.0793),o:Bacillariophytina(0.0145),f:Bacillariophyceae(0.0056),g:Nitzschia(0.0015)	Eukaryota	Ochrophyta	Diatomea	Bacillariophytina	Bacillariophyceae	Nitzschia	NA
516	515	d:Eukaryota(0.9220),p:Ciliophora(0.2888),c:Intramacronucleata(0.1798),o:Spirotrichea(0.0769),f:Hypotrichia(0.0084),g:Holosticha(0.0018)	Eukaryota	Ciliophora	Intramacronucleata	Spirotrichea	Hypotrichia	Holosticha	NA
517	516	d:Eukaryota(0.9898),p:Protalveolata(0.2258),c:Syndiniales(0.1259),o:Unknown_Order_1003905(0.0212),f:Unknown_Family_1003906(0.0090),g:Amoebophrya(0.0019)	Eukaryota	Protalveolata	Syndiniales	Unknown_Order_1003905	Unknown_Family_1003906	Amoebophrya	NA
518	517	d:Eukaryota(1.0000),p:Dinoflagellata(0.3231),c:Dinophyceae(0.2125),o:Dinophysiales(0.1115),f:Unknown_Family_1003852(0.0578),g:Sinophysis(0.0180)	Eukaryota	Dinoflagellata	Dinophyceae	Dinophysiales	Unknown_Family_1003852	Sinophysis	NA
519	518	d:Eukaryota(1.0000),p:Ochrophyta(0.3573),c:Diatomea(0.2451),o:Bacillariophytina(0.0424),f:Bacillariophyceae(0.0209),g:Psammodictyon(0.0062)	Eukaryota	Ochrophyta	Diatomea	Bacillariophytina	Bacillariophyceae	Psammodictyon	NA
520	519	d:Eukaryota(1.0000),p:Cnidaria(0.2392),c:Anthozoa(0.1337),o:Actiniaria(0.0252),f:Unknown_Family_1003256(0.0117),g:Unknown_Genus_1001555(0.0032)	Eukaryota	Cnidaria	Anthozoa	Actiniaria	Unknown_Family_1003256	Unknown_Genus_1001555	NA
521	520	d:Eukaryota(1.0000),p:Annelida(0.3231),c:Polychaeta(0.2125),o:Eunicida(0.0942),f:Unknown_Family_1003317(0.0486),g:Unknown_Genus_1001194(0.0150)	Eukaryota	Annelida	Polychaeta	Eunicida	Unknown_Family_1003317	Unknown_Genus_1001194	NA
522	521	d:Eukaryota(1.0000),p:SCM37C52(0.2392),c:Unknown_Class_1003907(0.1337),o:Unknown_Order_1003908(0.0252),f:Unknown_Family_1003909(0.0117),g:Unknown_Genus_1001805(0.0032)	Eukaryota	SCM37C52	Unknown_Class_1003907	Unknown_Order_1003908	Unknown_Family_1003909	Unknown_Genus_1001805	NA
523	522	d:Eukaryota(0.9898),p:Dinoflagellata(0.2392),c:Dinophyceae(0.1337),o:Gymnodiniphycidae(0.0252),f:Unknown_Family_1003853(0.0117),g:Gyrodinium(0.0032)	Eukaryota	Dinoflagellata	Dinophyceae	Gymnodiniphycidae	Unknown_Family_1003853	Gyrodinium	NA
524	523	d:Eukaryota(0.9672),p:Ochrophyta(0.2888),c:Diatomea(0.1635),o:Coscinodiscophytina(0.0212),f:Fragilariales(0.0090),g:Licmophora(0.0019)	Eukaryota	Ochrophyta	Diatomea	Coscinodiscophytina	Fragilariales	Licmophora	NA
525	524	d:Eukaryota(0.7638),p:Ochrophyta(0.1725),c:Diatomea(0.0948),o:Coscinodiscophytina(0.0145),f:Fragilariales(0.0056),g:Licmophora(0.0015)	Eukaryota	Ochrophyta	Diatomea	Coscinodiscophytina	Fragilariales	Licmophora	NA
526	525	d:Eukaryota(1.0000),p:Cryptomonadales(0.6278),c:Unknown_Class_1003091(0.6316),o:Unknown_Order_1003092(0.5718),f:Unknown_Family_1003093(0.5711),g:Teleaulax(0.0426)	Eukaryota	Cryptomonadales	Unknown_Class_1003091	Unknown_Order_1003092	Unknown_Family_1003093	Teleaulax	NA
527	526	d:Eukaryota(1.0000),p:Dinoflagellata(0.2546),c:Dinophyceae(0.1472),o:Gymnodiniphycidae(0.0252),f:Gymnodinium_clade(0.0117),g:Gymnodinium(0.0032)	Eukaryota	Dinoflagellata	Dinophyceae	Gymnodiniphycidae	Gymnodinium_clade	Gymnodinium	NA
528	527	d:Eukaryota(0.7638),p:Ochrophyta(0.1725),c:Diatomea(0.0948),o:Bacillariophytina(0.0167),f:Bacillariophyceae(0.0067),g:Fragilariopsis(0.0016)	Eukaryota	Ochrophyta	Diatomea	Bacillariophytina	Bacillariophyceae	Fragilariopsis	NA
529	528	d:Eukaryota(0.7638),p:Ciliophora(0.1592),c:Intramacronucleata(0.0870),o:Spirotrichea(0.0156),f:Euplotia(0.0061),g:Diophrys(0.0016)	Eukaryota	Ciliophora	Intramacronucleata	Spirotrichea	Euplotia	Diophrys	NA
530	529	d:Eukaryota(0.8994),p:Ochrophyta(0.2258),c:Diatomea(0.1259),o:Coscinodiscophytina(0.0178),f:Fragilariales(0.0073),g:Licmophora(0.0017)	Eukaryota	Ochrophyta	Diatomea	Coscinodiscophytina	Fragilariales	Licmophora	NA
531	530	d:Eukaryota(0.7864),p:Ciliophora(0.1725),c:Intramacronucleata(0.0948),o:Spirotrichea(0.0167),f:Euplotia(0.0061),g:Discocephalus(0.0016)	Eukaryota	Ciliophora	Intramacronucleata	Spirotrichea	Euplotia	Discocephalus	NA
532	531	d:Eukaryota(0.8542),p:Ochrophyta(0.2125),c:Diatomea(0.1181),o:Coscinodiscophytina(0.0178),f:Fragilariales(0.0073),g:Licmophora(0.0017)	Eukaryota	Ochrophyta	Diatomea	Coscinodiscophytina	Fragilariales	Licmophora	NA
533	532	d:Eukaryota(0.5377),p:Basidiomycota(0.1058),c:Agaricomycetes(0.0559),o:Cantharellales(0.0100),f:Botryobasidiaceae(0.0027),g:Haplotrichum(0.0012)	Eukaryota	Basidiomycota	Agaricomycetes	Cantharellales	Botryobasidiaceae	Haplotrichum	NA
534	533	d:Eukaryota(1.0000),p:Cnidaria(0.3060),c:Anthozoa(0.1961),o:Actiniaria(0.0942),f:Unknown_Family_1003256(0.0486),g:Unknown_Genus_1001555(0.0150)	Eukaryota	Cnidaria	Anthozoa	Actiniaria	Unknown_Family_1003256	Unknown_Genus_1001555	NA
535	534	d:Eukaryota(1.0000),p:Ochrophyta(0.5455),c:Chrysophyceae(0.3757),o:Synurales(0.2803),f:Unknown_Family_1004204(0.1504),g:Mallomonas(0.0507)	Eukaryota	Ochrophyta	Chrysophyceae	Synurales	Unknown_Family_1004204	Mallomonas	NA
536	535	d:Eukaryota(0.7185),p:Dinoflagellata(0.1325),c:Dinophyceae(0.0715),o:Gymnodiniphycidae(0.0134),f:Unknown_Family_1003853(0.0050),g:Gyrodinium(0.0015)	Eukaryota	Dinoflagellata	Dinophyceae	Gymnodiniphycidae	Unknown_Family_1003853	Gyrodinium	NA
537	536	d:Eukaryota(1.0000),p:Protalveolata(0.6658),c:Syndiniales(0.6858),o:Unknown_Order_1003905(0.6617),f:Unknown_Family_1003906(0.7373),g:Amoebophrya(0.7251)	Eukaryota	Protalveolata	Syndiniales	Unknown_Order_1003905	Unknown_Family_1003906	Amoebophrya	NA
538	537	d:Eukaryota(1.0000),p:Mollusca(0.7770),c:Gastropoda(0.9178),o:Caenogastropoda(0.9272),f:Unknown_Family_1003512(0.9409),g:Unknown_Genus_1001409(0.9146)	Eukaryota	Mollusca	Gastropoda	Caenogastropoda	Unknown_Family_1003512	Unknown_Genus_1001409	NA
539	538	d:Eukaryota(0.6281),p:Apicomplexa(0.1192),c:Conoidasida(0.0637),o:Coccidia(0.0123),f:Eimeriorina(0.0044),g:Cystoisospora(0.0013)	Eukaryota	Apicomplexa	Conoidasida	Coccidia	Eimeriorina	Cystoisospora	NA
540	539	d:Eukaryota(0.4246),p:Dinoflagellata(0.0525),c:Dinophyceae(0.0248),o:Gymnodiniphycidae(0.0067),f:Unknown_Family_1003853(0.0016),g:Gyrodinium(0.0011)	Eukaryota	Dinoflagellata	Dinophyceae	Gymnodiniphycidae	Unknown_Family_1003853	Gyrodinium	NA
541	540	d:Eukaryota(0.6959),p:Dinoflagellata(0.1325),c:Dinophyceae(0.0715),o:Gymnodiniphycidae(0.0134),f:Suessiaceae(0.0050),g:Symbiodinium(0.0015)	Eukaryota	Dinoflagellata	Dinophyceae	Gymnodiniphycidae	Suessiaceae	Symbiodinium	NA
542	541	d:Eukaryota(0.9672),p:Cnidaria(0.2258),c:Anthozoa(0.1181),o:Actiniaria(0.0201),f:Unknown_Family_1003256(0.0084),g:Unknown_Genus_1001555(0.0019)	Eukaryota	Cnidaria	Anthozoa	Actiniaria	Unknown_Family_1003256	Unknown_Genus_1001555	NA
543	542	d:Eukaryota(0.7411),p:Discosea(0.1458),c:Longamoebia(0.0793),o:Centramoebida(0.0145),f:Unknown_Family_1002759(0.0056),g:Acanthamoeba(0.0015)	Eukaryota	Discosea	Longamoebia	Centramoebida	Unknown_Family_1002759	Acanthamoeba	NA
544	543	d:Eukaryota(1.0000),p:Ochrophyta(0.2717),c:Diatomea(0.1635),o:Bacillariophytina(0.0252),f:Bacillariophyceae(0.0117),g:Nitzschia(0.0019)	Eukaryota	Ochrophyta	Diatomea	Bacillariophytina	Bacillariophyceae	Nitzschia	NA
545	544	d:Eukaryota(0.8316),p:Dinoflagellata(0.1725),c:Dinophyceae(0.0948),o:Gymnodiniphycidae(0.0167),f:Gymnodinium_clade(0.0067),g:Spiniferodinium(0.0017)	Eukaryota	Dinoflagellata	Dinophyceae	Gymnodiniphycidae	Gymnodinium_clade	Spiniferodinium	NA
546	545	d:Eukaryota(1.0000),p:Ciliophora(0.4600),c:Intramacronucleata(0.3431),o:Spirotrichea(0.2323),f:Hypotrichia(0.0578),g:Unknown_Genus_1001753(0.0150)	Eukaryota	Ciliophora	Intramacronucleata	Spirotrichea	Hypotrichia	Unknown_Genus_1001753	NA
547	546	d:Eukaryota(0.7638),p:Ciliophora(0.1858),c:Intramacronucleata(0.1026),o:Spirotrichea(0.0167),f:Hypotrichia(0.0061),g:Sterkiella(0.0015)	Eukaryota	Ciliophora	Intramacronucleata	Spirotrichea	Hypotrichia	Sterkiella	NA
548	547	d:Eukaryota(1.0000),p:Unknown_Phylum_1002968(0.5284),c:Ulvophyceae(0.3267),o:Unknown_Order_1003017(0.2323),f:Unknown_Family_1003018(0.1223),g:Unknown_Genus_1001105(0.0387)	Eukaryota	Unknown_Phylum_1002968	Ulvophyceae	Unknown_Order_1003017	Unknown_Family_1003018	Unknown_Genus_1001105	NA
549	548	d:Eukaryota(0.3568),p:Phragmoplastophyta(0.0265),c:Embryophyta(0.0115),o:Lamiales(0.0046),f:Unknown_Family_1002925(0.0006),g:Schizonepeta(0.0009)	Eukaryota	Phragmoplastophyta	Embryophyta	Lamiales	Unknown_Family_1002925	Schizonepeta	NA
550	549	d:Eukaryota(1.0000),p:Dinoflagellata(0.3231),c:Dinophyceae(0.2125),o:Peridiniphycidae(0.1115),f:Thoracosphaeraceae(0.0578),g:Pfiesteria(0.0180)	Eukaryota	Dinoflagellata	Dinophyceae	Peridiniphycidae	Thoracosphaeraceae	Pfiesteria	NA
551	550	d:Eukaryota(1.0000),p:Ochrophyta(0.5455),c:Diatomea(0.3947),o:Coscinodiscophytina(0.1460),f:Fragilariales(0.0762),g:Licmophora(0.0239)	Eukaryota	Ochrophyta	Diatomea	Coscinodiscophytina	Fragilariales	Licmophora	NA
552	551	d:Eukaryota(1.0000),p:Phragmoplastophyta(0.3060),c:Embryophyta(0.1961),o:Dendrocerotales(0.0942),f:Unknown_Family_1002829(0.0486),g:Megaceros(0.0150)	Eukaryota	Phragmoplastophyta	Embryophyta	Dendrocerotales	Unknown_Family_1002829	Megaceros	NA
553	552	d:Eukaryota(0.7411),p:Dinoflagellata(0.1592),c:Dinophyceae(0.0870),o:Gymnodiniphycidae(0.0156),f:Suessiaceae(0.0061),g:Symbiodinium(0.0016)	Eukaryota	Dinoflagellata	Dinophyceae	Gymnodiniphycidae	Suessiaceae	Symbiodinium	NA
554	553	d:Eukaryota(0.5377),p:Ochrophyta(0.1192),c:Diatomea(0.0637),o:Bacillariophytina(0.0100),f:Bacillariophyceae(0.0033),g:Fragilariopsis(0.0013)	Eukaryota	Ochrophyta	Diatomea	Bacillariophytina	Bacillariophyceae	Fragilariopsis	NA
555	554	d:Eukaryota(0.8090),p:Ciliophora(0.2125),c:Intramacronucleata(0.1181),o:Spirotrichea(0.0201),f:Hypotrichia(0.0073),g:Onychodromopsis(0.0016)	Eukaryota	Ciliophora	Intramacronucleata	Spirotrichea	Hypotrichia	Onychodromopsis	NA
556	555	d:Eukaryota(0.7638),p:Cnidaria(0.1725),c:Anthozoa(0.0948),o:Alcyonacea(0.0167),f:Unknown_Family_1003263(0.0067),g:Unknown_Genus_1001562(0.0017)	Eukaryota	Cnidaria	Anthozoa	Alcyonacea	Unknown_Family_1003263	Unknown_Genus_1001562	NA
557	556	d:Eukaryota(1.0000),p:Phragmoplastophyta(0.5626),c:Embryophyta(0.3991),o:Malpighiales(0.3022),f:Unknown_Family_1002941(0.1693),g:Adenopeltis(0.0588)	Eukaryota	Phragmoplastophyta	Embryophyta	Malpighiales	Unknown_Family_1002941	Adenopeltis	NA
558	557	d:Eukaryota(1.0000),p:Ochrophyta(0.4600),c:Chrysophyceae(0.2941),o:Synurales(0.1977),f:Unknown_Family_1004204(0.1038),g:Mallomonas(0.0328)	Eukaryota	Ochrophyta	Chrysophyceae	Synurales	Unknown_Family_1004204	Mallomonas	NA
559	558	d:Eukaryota(1.0000),p:Nematoda(0.4086),c:Chromadorea(0.2941),o:Araeolaimida(0.1287),f:Unknown_Family_1003522(0.0670),g:Unknown_Genus_1001419(0.0210)	Eukaryota	Nematoda	Chromadorea	Araeolaimida	Unknown_Family_1003522	Unknown_Genus_1001419	NA
560	559	d:Eukaryota(1.0000),p:Apicomplexa(0.2546),c:Conoidasida(0.1472),o:Coccidia(0.0424),f:Eimeriorina(0.0209),g:Cystoisospora(0.0019)	Eukaryota	Apicomplexa	Conoidasida	Coccidia	Eimeriorina	Cystoisospora	NA
561	560	d:Eukaryota(0.8090),p:Ochrophyta(0.2888),c:Diatomea(0.1798),o:Bacillariophytina(0.0167),f:Bacillariophyceae(0.0067),g:Nitzschia(0.0017)	Eukaryota	Ochrophyta	Diatomea	Bacillariophytina	Bacillariophyceae	Nitzschia	NA
562	561	d:Eukaryota(1.0000),p:Ochrophyta(0.5652),c:Diatomea(0.4036),o:Coscinodiscophytina(0.1977),f:Fragilariales(0.1038),g:Licmophora(0.0239)	Eukaryota	Ochrophyta	Diatomea	Coscinodiscophytina	Fragilariales	Licmophora	NA
563	562	d:Eukaryota(1.0000),p:Ochrophyta(0.5653),c:Diatomea(0.4014),o:Coscinodiscophytina(0.1460),f:Fragilariales(0.0762),g:Thalassionema(0.0239)	Eukaryota	Ochrophyta	Diatomea	Coscinodiscophytina	Fragilariales	Thalassionema	NA
564	563	d:Eukaryota(1.0000),p:Dinoflagellata(0.3915),c:S9(0.2778),o:Unknown_Order_1003869(0.1805),f:Unknown_Family_1003870(0.0946),g:Unknown_Genus_1001787(0.0298)	Eukaryota	Dinoflagellata	S9	Unknown_Order_1003869	Unknown_Family_1003870	Unknown_Genus_1001787	NA
565	564	d:Eukaryota(0.8090),p:Dinoflagellata(0.1725),c:Dinophyceae(0.0948),o:Gymnodiniphycidae(0.0167),f:Suessiaceae(0.0067),g:Biecheleria(0.0017)	Eukaryota	Dinoflagellata	Dinophyceae	Gymnodiniphycidae	Suessiaceae	Biecheleria	NA
566	565	d:Eukaryota(0.8316),p:Dinoflagellata(0.1858),c:Dinophyceae(0.1026),o:SL163A10(0.0167),f:Unknown_Family_1003863(0.0067),g:Unknown_Genus_1001783(0.0017)	Eukaryota	Dinoflagellata	Dinophyceae	SL163A10	Unknown_Family_1003863	Unknown_Genus_1001783	NA
567	566	d:Eukaryota(0.6959),p:Ciliophora(0.1458),c:Intramacronucleata(0.0793),o:Spirotrichea(0.0145),f:Hypotrichia(0.0050),g:Holosticha(0.0015)	Eukaryota	Ciliophora	Intramacronucleata	Spirotrichea	Hypotrichia	Holosticha	NA
568	567	d:Eukaryota(1.0000),p:Cnidaria(0.2888),c:Anthozoa(0.1472),o:Actiniaria(0.0424),f:Unknown_Family_1003256(0.0209),g:Unknown_Genus_1001555(0.0062)	Eukaryota	Cnidaria	Anthozoa	Actiniaria	Unknown_Family_1003256	Unknown_Genus_1001555	NA
569	568	d:Eukaryota(0.8090),p:Ochrophyta(0.2717),c:Diatomea(0.1635),o:Bacillariophytina(0.0167),f:Bacillariophyceae(0.0067),g:Nitzschia(0.0017)	Eukaryota	Ochrophyta	Diatomea	Bacillariophytina	Bacillariophyceae	Nitzschia	NA
570	569	d:Eukaryota(0.5829),p:Apicomplexa(0.1058),c:Conoidasida(0.0559),o:Coccidia(0.0112),f:Eimeriorina(0.0039),g:Goussia(0.0013)	Eukaryota	Apicomplexa	Conoidasida	Coccidia	Eimeriorina	Goussia	NA
571	570	d:Eukaryota(0.9446),p:Ochrophyta(0.2546),c:Diatomea(0.1259),o:Bacillariophytina(0.0201),f:Bacillariophyceae(0.0084),g:Nitzschia(0.0018)	Eukaryota	Ochrophyta	Diatomea	Bacillariophytina	Bacillariophyceae	Nitzschia	NA
572	571	d:Eukaryota(1.0000),p:Ochrophyta(0.5648),c:Diatomea(0.4059),o:Bacillariophytina(0.1805),f:Bacillariophyceae(0.0946),g:Nitzschia(0.0298)	Eukaryota	Ochrophyta	Diatomea	Bacillariophytina	Bacillariophyceae	Nitzschia	NA
573	572	d:Eukaryota(0.7864),p:Cnidaria(0.1592),c:Anthozoa(0.0870),o:Actiniaria(0.0156),f:Unknown_Family_1003256(0.0061),g:Unknown_Genus_1001555(0.0016)	Eukaryota	Cnidaria	Anthozoa	Actiniaria	Unknown_Family_1003256	Unknown_Genus_1001555	NA
574	573	d:Eukaryota(1.0000),p:Ciliophora(0.7922),c:Intramacronucleata(0.8152),o:Spirotrichea(0.8109),f:Hypotrichia(0.3270),g:Holosticha(0.2911)	Eukaryota	Ciliophora	Intramacronucleata	Spirotrichea	Hypotrichia	Holosticha	NA
575	574	d:Eukaryota(1.0000),p:Protalveolata(0.2717),c:Syndiniales(0.1635),o:Unknown_Order_1003905(0.0597),f:Unknown_Family_1003906(0.0302),g:Amoebophrya(0.0091)	Eukaryota	Protalveolata	Syndiniales	Unknown_Order_1003905	Unknown_Family_1003906	Amoebophrya	NA
576	575	d:Eukaryota(0.9672),p:Ciliophora(0.2546),c:Intramacronucleata(0.1472),o:Spirotrichea(0.0424),f:Euplotia(0.0090),g:Diophrys(0.0019)	Eukaryota	Ciliophora	Intramacronucleata	Spirotrichea	Euplotia	Diophrys	NA
577	576	d:Eukaryota(0.6507),p:Apicomplexa(0.1325),c:Conoidasida(0.0637),o:Coccidia(0.0123),f:Eimeriorina(0.0044),g:Hyaloklossia(0.0014)	Eukaryota	Apicomplexa	Conoidasida	Coccidia	Eimeriorina	Hyaloklossia	NA
578	577	d:Eukaryota(1.0000),p:Dinoflagellata(0.3573),c:Dinophyceae(0.2451),o:Gymnodiniphycidae(0.1460),f:Suessiaceae(0.0762),g:Symbiodinium(0.0180)	Eukaryota	Dinoflagellata	Dinophyceae	Gymnodiniphycidae	Suessiaceae	Symbiodinium	NA
579	578	d:Eukaryota(1.0000),p:Cnidaria(0.2546),c:Anthozoa(0.1472),o:Actiniaria(0.0424),f:Unknown_Family_1003256(0.0209),g:Unknown_Genus_1001555(0.0062)	Eukaryota	Cnidaria	Anthozoa	Actiniaria	Unknown_Family_1003256	Unknown_Genus_1001555	NA
580	579	d:Eukaryota(0.5829),p:Ochrophyta(0.1192),c:Diatomea(0.0559),o:Bacillariophytina(0.0112),f:Bacillariophyceae(0.0039),g:Hantzschia(0.0013)	Eukaryota	Ochrophyta	Diatomea	Bacillariophytina	Bacillariophyceae	Hantzschia	NA
581	580	d:Eukaryota(1.0000),p:Annelida(0.2888),c:Polychaeta(0.1798),o:Terebellida(0.0597),f:Unknown_Family_1003328(0.0302),g:Unknown_Genus_1001209(0.0091)	Eukaryota	Annelida	Polychaeta	Terebellida	Unknown_Family_1003328	Unknown_Genus_1001209	NA
582	581	d:Eukaryota(0.9672),p:Ochrophyta(0.2258),c:Diatomea(0.1259),o:Bacillariophytina(0.0201),f:Bacillariophyceae(0.0084),g:Nitzschia(0.0019)	Eukaryota	Ochrophyta	Diatomea	Bacillariophytina	Bacillariophyceae	Nitzschia	NA
583	582	d:Eukaryota(1.0000),p:Basidiomycota(0.2546),c:Agaricomycetes(0.1472),o:Cantharellales(0.0424),f:Hydnaceae(0.0209),g:Hydnum(0.0062)	Eukaryota	Basidiomycota	Agaricomycetes	Cantharellales	Hydnaceae	Hydnum	NA
584	583	d:Eukaryota(0.6959),p:Basidiomycota(0.1325),c:Agaricomycetes(0.0715),o:Cantharellales(0.0134),f:Botryobasidiaceae(0.0050),g:Botryobasidium(0.0015)	Eukaryota	Basidiomycota	Agaricomycetes	Cantharellales	Botryobasidiaceae	Botryobasidium	NA
585	584	d:Eukaryota(1.0000),p:Cnidaria(0.2888),c:Anthozoa(0.1472),o:Actiniaria(0.0424),f:Unknown_Family_1003256(0.0209),g:Unknown_Genus_1001555(0.0062)	Eukaryota	Cnidaria	Anthozoa	Actiniaria	Unknown_Family_1003256	Unknown_Genus_1001555	NA
586	585	d:Eukaryota(0.5377),p:Ochrophyta(0.0925),c:Diatomea(0.0482),o:Coscinodiscophytina(0.0089),f:Fragilariales(0.0027),g:Thalassionema(0.0012)	Eukaryota	Ochrophyta	Diatomea	Coscinodiscophytina	Fragilariales	Thalassionema	NA
587	586	d:Eukaryota(0.6959),p:Basidiomycota(0.1325),c:Agaricomycetes(0.0715),o:Polyporales(0.0134),f:Polyporaceae(0.0050),g:Perenniporia(0.0015)	Eukaryota	Basidiomycota	Agaricomycetes	Polyporales	Polyporaceae	Perenniporia	NA
588	587	d:Eukaryota(0.6733),p:Basidiomycota(0.1325),c:Agaricomycetes(0.0715),o:Hymenochaetales(0.0134),f:Rickenellaceae(0.0050),g:Skvortzovia(0.0015)	Eukaryota	Basidiomycota	Agaricomycetes	Hymenochaetales	Rickenellaceae	Skvortzovia	NA
589	588	d:Eukaryota(1.0000),p:Ciliophora(0.5645),c:Intramacronucleata(0.5217),o:Spirotrichea(0.3108),f:Oligotrichia(0.1788),g:Strombidium(0.0547)	Eukaryota	Ciliophora	Intramacronucleata	Spirotrichea	Oligotrichia	Strombidium	NA
590	589	d:Eukaryota(1.0000),p:Ochrophyta(0.4771),c:Diatomea(0.3594),o:Coscinodiscophytina(0.0942),f:Fragilariales(0.0486),g:Licmophora(0.0150)	Eukaryota	Ochrophyta	Diatomea	Coscinodiscophytina	Fragilariales	Licmophora	NA
591	590	d:Eukaryota(0.8090),p:Dinoflagellata(0.1725),c:Dinophyceae(0.0948),o:Gymnodiniphycidae(0.0167),f:Suessiaceae(0.0067),g:Biecheleria(0.0017)	Eukaryota	Dinoflagellata	Dinophyceae	Gymnodiniphycidae	Suessiaceae	Biecheleria	NA
592	591	d:Eukaryota(0.9672),p:Ciliophora(0.2392),c:Intramacronucleata(0.1337),o:Spirotrichea(0.0212),f:Choreotrichia(0.0084),g:Unknown_Genus_1001752(0.0019)	Eukaryota	Ciliophora	Intramacronucleata	Spirotrichea	Choreotrichia	Unknown_Genus_1001752	NA
593	592	d:Eukaryota(1.0000),p:Ochrophyta(0.5626),c:Diatomea(0.3969),o:Coscinodiscophytina(0.1460),f:Fragilariales(0.0762),g:Licmophora(0.0239)	Eukaryota	Ochrophyta	Diatomea	Coscinodiscophytina	Fragilariales	Licmophora	NA
594	593	d:Eukaryota(0.6733),p:Ochrophyta(0.1325),c:Diatomea(0.0715),o:Bacillariophytina(0.0134),f:Bacillariophyceae(0.0050),g:Nitzschia(0.0014)	Eukaryota	Ochrophyta	Diatomea	Bacillariophytina	Bacillariophyceae	Nitzschia	NA
595	594	d:Eukaryota(0.7864),p:Ciliophora(0.1858),c:Intramacronucleata(0.1026),o:Spirotrichea(0.0178),f:Euplotia(0.0061),g:Discocephalus(0.0016)	Eukaryota	Ciliophora	Intramacronucleata	Spirotrichea	Euplotia	Discocephalus	NA
596	595	d:Eukaryota(1.0000),p:Ciliophora(0.3573),c:Intramacronucleata(0.2451),o:Spirotrichea(0.1460),f:Hypotrichia(0.0209),g:Pseudoamphisiella(0.0062)	Eukaryota	Ciliophora	Intramacronucleata	Spirotrichea	Hypotrichia	Pseudoamphisiella	NA
597	596	d:Eukaryota(0.9446),p:Brachiopoda(0.2125),c:Unknown_Class_1003448(0.1181),o:Unknown_Order_1003449(0.0201),f:Unknown_Family_1003450(0.0084),g:Unknown_Genus_1001313(0.0019)	Eukaryota	Brachiopoda	Unknown_Class_1003448	Unknown_Order_1003449	Unknown_Family_1003450	Unknown_Genus_1001313	NA
598	597	d:Eukaryota(0.7411),p:Cnidaria(0.1592),c:Anthozoa(0.0870),o:Alcyonacea(0.0156),f:Unknown_Family_1003263(0.0061),g:Unknown_Genus_1001562(0.0016)	Eukaryota	Cnidaria	Anthozoa	Alcyonacea	Unknown_Family_1003263	Unknown_Genus_1001562	NA
599	598	d:Eukaryota(1.0000),p:Protalveolata(0.2258),c:Syndiniales(0.1259),o:Unknown_Order_1003905(0.0212),f:Syndiniales_Group_III(0.0090),g:Unknown_Genus_1001803(0.0019)	Eukaryota	Protalveolata	Syndiniales	Unknown_Order_1003905	Syndiniales_Group_III	Unknown_Genus_1001803	NA
600	599	d:Eukaryota(1.0000),p:Annelida(0.3915),c:Polychaeta(0.2778),o:Terebellida(0.1460),f:Unknown_Family_1003328(0.0762),g:Unknown_Genus_1001209(0.0239)	Eukaryota	Annelida	Polychaeta	Terebellida	Unknown_Family_1003328	Unknown_Genus_1001209	NA
601	600	d:Eukaryota(1.0000),p:Ochrophyta(0.4428),c:Diatomea(0.3267),o:Bacillariophytina(0.1115),f:Bacillariophyceae(0.0578),g:Nitzschia(0.0150)	Eukaryota	Ochrophyta	Diatomea	Bacillariophytina	Bacillariophyceae	Nitzschia	NA
602	601	d:Eukaryota(1.0000),p:Ochrophyta(0.4600),c:Chrysophyceae(0.2614),o:Synurales(0.1632),f:Unknown_Family_1004204(0.0854),g:Mallomonas(0.0269)	Eukaryota	Ochrophyta	Chrysophyceae	Synurales	Unknown_Family_1004204	Mallomonas	NA
603	602	d:Eukaryota(1.0000),p:Ochrophyta(0.4771),c:Diatomea(0.3594),o:Bacillariophytina(0.0942),f:Bacillariophyceae(0.0486),g:Nitzschia(0.0150)	Eukaryota	Ochrophyta	Diatomea	Bacillariophytina	Bacillariophyceae	Nitzschia	NA
604	603	d:Eukaryota(0.7411),p:Dinoflagellata(0.1592),c:Dinophyceae(0.0870),o:Peridiniphycidae(0.0145),f:Thoracosphaeraceae(0.0056),g:Scrippsiella(0.0015)	Eukaryota	Dinoflagellata	Dinophyceae	Peridiniphycidae	Thoracosphaeraceae	Scrippsiella	NA
605	604	d:Eukaryota(0.3568),p:Phragmoplastophyta(0.0265),c:Embryophyta(0.0115),o:Lamiales(0.0046),f:Unknown_Family_1002925(0.0006),g:Schizonepeta(0.0009)	Eukaryota	Phragmoplastophyta	Embryophyta	Lamiales	Unknown_Family_1002925	Schizonepeta	NA
606	605	d:Eukaryota(0.6733),p:Ochrophyta(0.1192),c:Diatomea(0.0637),o:Coscinodiscophytina(0.0123),f:Fragilariales(0.0044),g:Licmophora(0.0014)	Eukaryota	Ochrophyta	Diatomea	Coscinodiscophytina	Fragilariales	Licmophora	NA
607	606	d:Eukaryota(0.8542),p:Dinoflagellata(0.1858),c:Dinophyceae(0.1026),o:Gymnodiniphycidae(0.0178),f:Unknown_Family_1003853(0.0073),g:Gyrodinium(0.0017)	Eukaryota	Dinoflagellata	Dinophyceae	Gymnodiniphycidae	Unknown_Family_1003853	Gyrodinium	NA
608	607	d:Eukaryota(0.8316),p:Dinoflagellata(0.1858),c:Dinophyceae(0.1026),o:Gymnodiniphycidae(0.0167),f:Unknown_Family_1003853(0.0067),g:Gyrodinium(0.0017)	Eukaryota	Dinoflagellata	Dinophyceae	Gymnodiniphycidae	Unknown_Family_1003853	Gyrodinium	NA
609	608	d:Eukaryota(0.6959),p:Basidiomycota(0.1325),c:Agaricomycetes(0.0715),o:Cantharellales(0.0134),f:Hydnaceae(0.0050),g:Hydnum(0.0015)	Eukaryota	Basidiomycota	Agaricomycetes	Cantharellales	Hydnaceae	Hydnum	NA
610	609	d:Eukaryota(0.7185),p:Dinoflagellata(0.1458),c:Dinophyceae(0.0793),o:Gymnodiniphycidae(0.0145),f:Suessiaceae(0.0056),g:Symbiodinium(0.0015)	Eukaryota	Dinoflagellata	Dinophyceae	Gymnodiniphycidae	Suessiaceae	Symbiodinium	NA
611	610	d:Eukaryota(1.0000),p:Protalveolata(0.2888),c:Syndiniales(0.1798),o:Unknown_Order_1003905(0.0769),f:Unknown_Family_1003906(0.0394),g:Amoebophrya(0.0121)	Eukaryota	Protalveolata	Syndiniales	Unknown_Order_1003905	Unknown_Family_1003906	Amoebophrya	NA
612	611	d:Eukaryota(1.0000),p:Protalveolata(0.2392),c:Syndiniales(0.1337),o:Unknown_Order_1003905(0.0252),f:Unknown_Family_1003906(0.0117),g:Amoebophrya(0.0032)	Eukaryota	Protalveolata	Syndiniales	Unknown_Order_1003905	Unknown_Family_1003906	Amoebophrya	NA
613	612	d:Eukaryota(1.0000),p:Ciliophora(0.2258),c:Intramacronucleata(0.1259),o:Spirotrichea(0.0212),f:Euplotia(0.0090),g:Apodiophrys(0.0019)	Eukaryota	Ciliophora	Intramacronucleata	Spirotrichea	Euplotia	Apodiophrys	NA
614	613	d:Eukaryota(0.8768),p:Arthropoda(0.1992),c:Arachnida(0.1104),o:Araneae(0.0178),f:Unknown_Family_1003336(0.0073),g:Unknown_Genus_1001216(0.0017)	Eukaryota	Arthropoda	Arachnida	Araneae	Unknown_Family_1003336	Unknown_Genus_1001216	NA
615	614	d:Eukaryota(0.7864),p:Ochrophyta(0.1725),c:Diatomea(0.0948),o:Bacillariophytina(0.0167),f:Bacillariophyceae(0.0067),g:Nitzschia(0.0016)	Eukaryota	Ochrophyta	Diatomea	Bacillariophytina	Bacillariophyceae	Nitzschia	NA
616	615	d:Eukaryota(0.7185),p:Basidiomycota(0.1325),c:Agaricomycetes(0.0715),o:Hymenochaetales(0.0134),f:Schizoporaceae(0.0050),g:Oxyporus(0.0015)	Eukaryota	Basidiomycota	Agaricomycetes	Hymenochaetales	Schizoporaceae	Oxyporus	NA
617	616	d:Eukaryota(0.7638),p:Ciliophora(0.1725),c:Intramacronucleata(0.0948),o:Spirotrichea(0.0167),f:Hypotrichia(0.0061),g:Hemiurosoma(0.0015)	Eukaryota	Ciliophora	Intramacronucleata	Spirotrichea	Hypotrichia	Hemiurosoma	NA
618	617	d:Eukaryota(0.7411),p:Dinoflagellata(0.1592),c:Dinophyceae(0.0870),o:Gymnodiniphycidae(0.0145),f:Incertae_Sedis_9247(0.0056),g:Cochlodinium(0.0015)	Eukaryota	Dinoflagellata	Dinophyceae	Gymnodiniphycidae	Incertae_Sedis_9247	Cochlodinium	NA
619	618	d:Eukaryota(0.9220),p:Ochrophyta(0.3060),c:Diatomea(0.1961),o:Bacillariophytina(0.0201),f:Bacillariophyceae(0.0084),g:Nitzschia(0.0019)	Eukaryota	Ochrophyta	Diatomea	Bacillariophytina	Bacillariophyceae	Nitzschia	NA
620	619	d:Eukaryota(0.7638),p:Ochrophyta(0.1592),c:Diatomea(0.0870),o:Bacillariophytina(0.0156),f:Bacillariophyceae(0.0061),g:Fragilariopsis(0.0015)	Eukaryota	Ochrophyta	Diatomea	Bacillariophytina	Bacillariophyceae	Fragilariopsis	NA
621	620	d:Eukaryota(0.3116),p:Phragmoplastophyta(0.0265),c:Embryophyta(0.0115),o:Polytrichales(0.0046),f:Unknown_Family_1002850(0.0006),g:Atrichum(0.0009)	Eukaryota	Phragmoplastophyta	Embryophyta	Polytrichales	Unknown_Family_1002850	Atrichum	NA
622	621	d:Eukaryota(1.0000),p:Ochrophyta(0.4600),c:Diatomea(0.3431),o:Bacillariophytina(0.1115),f:Bacillariophyceae(0.0578),g:Fragilariopsis(0.0180)	Eukaryota	Ochrophyta	Diatomea	Bacillariophytina	Bacillariophyceae	Fragilariopsis	NA
623	622	d:Eukaryota(0.6733),p:Ciliophora(0.1325),c:Intramacronucleata(0.0715),o:Spirotrichea(0.0134),f:Unknown_Family_1003834(0.0050),g:Unknown_Genus_1001751(0.0015)	Eukaryota	Ciliophora	Intramacronucleata	Spirotrichea	Unknown_Family_1003834	Unknown_Genus_1001751	NA
624	623	d:Eukaryota(0.7411),p:Discosea(0.1592),c:Longamoebia(0.0870),o:Centramoebida(0.0156),f:Unknown_Family_1002759(0.0061),g:Acanthamoeba(0.0016)	Eukaryota	Discosea	Longamoebia	Centramoebida	Unknown_Family_1002759	Acanthamoeba	NA
625	624	d:Eukaryota(0.8090),p:Ciliophora(0.1992),c:Intramacronucleata(0.1104),o:Spirotrichea(0.0189),f:Hypotrichia(0.0067),g:Unknown_Genus_1001753(0.0017)	Eukaryota	Ciliophora	Intramacronucleata	Spirotrichea	Hypotrichia	Unknown_Genus_1001753	NA
626	625	d:Eukaryota(0.8994),p:Dinoflagellata(0.1992),c:Dinophyceae(0.1104),o:Gymnodiniphycidae(0.0189),f:Unknown_Family_1003853(0.0078),g:Gyrodinium(0.0018)	Eukaryota	Dinoflagellata	Dinophyceae	Gymnodiniphycidae	Unknown_Family_1003853	Gyrodinium	NA
627	626	d:Eukaryota(0.7411),p:Ochrophyta(0.1458),c:Diatomea(0.0793),o:Bacillariophytina(0.0145),f:Bacillariophyceae(0.0056),g:Fragilariopsis(0.0015)	Eukaryota	Ochrophyta	Diatomea	Bacillariophytina	Bacillariophyceae	Fragilariopsis	NA
628	627	d:Eukaryota(1.0000),p:Cnidaria(0.7900),c:Hydrozoa(0.5217),o:Siphonophorae(0.3352),f:Unknown_Family_1003272(0.1977),g:Unknown_Genus_1001570(0.0824)	Eukaryota	Cnidaria	Hydrozoa	Siphonophorae	Unknown_Family_1003272	Unknown_Genus_1001570	NA
629	628	d:Eukaryota(0.7411),p:Cnidaria(0.1458),c:Anthozoa(0.0793),o:Actiniaria(0.0145),f:Unknown_Family_1003256(0.0056),g:Unknown_Genus_1001555(0.0015)	Eukaryota	Cnidaria	Anthozoa	Actiniaria	Unknown_Family_1003256	Unknown_Genus_1001555	NA
630	629	d:Eukaryota(0.3794),p:Ciliophora(0.0392),c:Intramacronucleata(0.0171),o:Armophorea(0.0056),f:Armophorida(0.0010),g:Metopus(0.0010)	Eukaryota	Ciliophora	Intramacronucleata	Armophorea	Armophorida	Metopus	NA
631	630	d:Eukaryota(0.6733),p:Ciliophora(0.1325),c:Intramacronucleata(0.0715),o:Spirotrichea(0.0134),f:Euplotia(0.0050),g:Diophrys(0.0015)	Eukaryota	Ciliophora	Intramacronucleata	Spirotrichea	Euplotia	Diophrys	NA
632	631	d:Eukaryota(0.8316),p:Ciliophora(0.1992),c:Intramacronucleata(0.1104),o:Spirotrichea(0.0189),f:Euplotia(0.0067),g:Diophrys(0.0017)	Eukaryota	Ciliophora	Intramacronucleata	Spirotrichea	Euplotia	Diophrys	NA
633	632	d:Eukaryota(0.9446),p:Dinoflagellata(0.2125),c:Dinophyceae(0.1181),o:Gymnodiniphycidae(0.0189),f:Unknown_Family_1003853(0.0078),g:Gyrodinium(0.0018)	Eukaryota	Dinoflagellata	Dinophyceae	Gymnodiniphycidae	Unknown_Family_1003853	Gyrodinium	NA
634	633	d:Eukaryota(1.0000),p:Ciliophora(0.5652),c:Intramacronucleata(0.4036),o:Spirotrichea(0.3352),f:Choreotrichia(0.1223),g:uncultured_9117(0.0328)	Eukaryota	Ciliophora	Intramacronucleata	Spirotrichea	Choreotrichia	uncultured_9117	NA
635	634	d:Eukaryota(0.6733),p:Apicomplexa(0.1458),c:Conoidasida(0.0793),o:Coccidia(0.0145),f:Eimeriorina(0.0056),g:Unknown_Genus_1001720(0.0015)	Eukaryota	Apicomplexa	Conoidasida	Coccidia	Eimeriorina	Unknown_Genus_1001720	NA
636	635	d:Eukaryota(0.9672),p:Dinoflagellata(0.2392),c:Dinophyceae(0.1337),o:Gymnodiniphycidae(0.0252),f:Unknown_Family_1003853(0.0117),g:Gyrodinium(0.0032)	Eukaryota	Dinoflagellata	Dinophyceae	Gymnodiniphycidae	Unknown_Family_1003853	Gyrodinium	NA
637	636	d:Eukaryota(0.8542),p:Ochrophyta(0.2546),c:Diatomea(0.1472),o:Bacillariophytina(0.0178),f:Bacillariophyceae(0.0073),g:Nitzschia(0.0017)	Eukaryota	Ochrophyta	Diatomea	Bacillariophytina	Bacillariophyceae	Nitzschia	NA
638	637	d:Eukaryota(1.0000),p:Ochrophyta(0.7900),c:Diatomea(0.8222),o:Coscinodiscophytina(0.3462),f:Fragilariales(0.2124),g:Licmophora(0.0628)	Eukaryota	Ochrophyta	Diatomea	Coscinodiscophytina	Fragilariales	Licmophora	NA
639	638	d:Eukaryota(1.0000),p:Florideophycidae(0.7254),c:Corallinophycidae(0.3920),o:Unknown_Order_1003045(0.2912),f:Unknown_Family_1003046(0.1599),g:Mesophyllum(0.0269)	Eukaryota	Florideophycidae	Corallinophycidae	Unknown_Order_1003045	Unknown_Family_1003046	Mesophyllum	NA
640	639	d:Eukaryota(1.0000),p:Protalveolata(0.3231),c:Syndiniales(0.2125),o:Unknown_Order_1003905(0.1115),f:Unknown_Family_1003906(0.0578),g:Amoebophrya(0.0180)	Eukaryota	Protalveolata	Syndiniales	Unknown_Order_1003905	Unknown_Family_1003906	Amoebophrya	NA
641	640	d:Eukaryota(0.3342),p:Platyhelminthes(0.0265),c:Rhabditophora(0.0115),o:Rhabdocoela(0.0046),f:Unknown_Family_1003592(0.0006),g:Unknown_Genus_1001513(0.0009)	Eukaryota	Platyhelminthes	Rhabditophora	Rhabdocoela	Unknown_Family_1003592	Unknown_Genus_1001513	NA
642	641	d:Eukaryota(0.8994),p:Ciliophora(0.1858),c:Intramacronucleata(0.1026),o:Spirotrichea(0.0178),f:Oligotrichia(0.0073),g:Strombidium(0.0017)	Eukaryota	Ciliophora	Intramacronucleata	Spirotrichea	Oligotrichia	Strombidium	NA
643	642	d:Eukaryota(0.4925),p:Apicomplexa(0.0792),c:Aconoidasida(0.0404),o:Piroplasmorida(0.0089),f:Unknown_Family_1003818(0.0027),g:Theileria(0.0012)	Eukaryota	Apicomplexa	Aconoidasida	Piroplasmorida	Unknown_Family_1003818	Theileria	NA
644	643	d:Eukaryota(0.4020),p:Annelida(0.0525),c:Polychaeta(0.0248),o:Phyllodocida(0.0067),f:Unknown_Family_1003320(0.0016),g:Unknown_Genus_1001197(0.0011)	Eukaryota	Annelida	Polychaeta	Phyllodocida	Unknown_Family_1003320	Unknown_Genus_1001197	NA
645	644	d:Eukaryota(1.0000),p:Dinoflagellata(0.5653),c:SCM28C5(0.4014),o:Unknown_Order_1003873(0.3352),f:Unknown_Family_1003874(0.1977),g:Unknown_Genus_1001789(0.0824)	Eukaryota	Dinoflagellata	SCM28C5	Unknown_Order_1003873	Unknown_Family_1003874	Unknown_Genus_1001789	NA
646	645	d:Eukaryota(1.0000),p:Tunicata(0.3915),c:Ascidiacea(0.2778),o:Stolidobranchia(0.1805),f:Unknown_Family_1003632(0.0946),g:Unknown_Genus_1001333(0.0298)	Eukaryota	Tunicata	Ascidiacea	Stolidobranchia	Unknown_Family_1003632	Unknown_Genus_1001333	NA
647	646	d:Eukaryota(0.8768),p:Ciliophora(0.2258),c:Intramacronucleata(0.1259),o:Spirotrichea(0.0201),f:Hypotrichia(0.0078),g:Anteholosticha(0.0017)	Eukaryota	Ciliophora	Intramacronucleata	Spirotrichea	Hypotrichia	Anteholosticha	NA
648	647	d:Eukaryota(1.0000),p:Cryptomonadales(0.2888),c:Unknown_Class_1003091(0.1798),o:Unknown_Order_1003092(0.0769),f:Unknown_Family_1003093(0.0394),g:Teleaulax(0.0121)	Eukaryota	Cryptomonadales	Unknown_Class_1003091	Unknown_Order_1003092	Unknown_Family_1003093	Teleaulax	NA
649	648	d:Eukaryota(1.0000),p:Tunicata(0.4428),c:Ascidiacea(0.3267),o:Stolidobranchia(0.2323),f:Unknown_Family_1003632(0.1223),g:Unknown_Genus_1001333(0.0387)	Eukaryota	Tunicata	Ascidiacea	Stolidobranchia	Unknown_Family_1003632	Unknown_Genus_1001333	NA
650	649	d:Eukaryota(1.0000),p:Ochrophyta(0.5646),c:Diatomea(0.4105),o:Bacillariophytina(0.2323),f:Bacillariophyceae(0.1223),g:Nitzschia(0.0328)	Eukaryota	Ochrophyta	Diatomea	Bacillariophytina	Bacillariophyceae	Nitzschia	NA
651	650	d:Eukaryota(1.0000),p:Ochrophyta(0.6945),c:Diatomea(0.7400),o:Coscinodiscophytina(0.2803),f:Fragilariales(0.1504),g:Licmophora(0.0466)	Eukaryota	Ochrophyta	Diatomea	Coscinodiscophytina	Fragilariales	Licmophora	NA
652	651	d:Eukaryota(0.8316),p:Ochrophyta(0.1858),c:Diatomea(0.1026),o:Bacillariophytina(0.0167),f:Bacillariophyceae(0.0067),g:Nitzschia(0.0017)	Eukaryota	Ochrophyta	Diatomea	Bacillariophytina	Bacillariophyceae	Nitzschia	NA
653	652	d:Eukaryota(1.0000),p:Ochrophyta(0.5653),c:Diatomea(0.4014),o:Coscinodiscophytina(0.2323),f:Fragilariales(0.1223),g:Licmophora(0.0387)	Eukaryota	Ochrophyta	Diatomea	Coscinodiscophytina	Fragilariales	Licmophora	NA
654	653	d:Eukaryota(1.0000),p:Dinoflagellata(0.2717),c:Dinophyceae(0.1635),o:Gymnodiniphycidae(0.0597),f:Unknown_Family_1003853(0.0302),g:Gyrodinium(0.0091)	Eukaryota	Dinoflagellata	Dinophyceae	Gymnodiniphycidae	Unknown_Family_1003853	Gyrodinium	NA
655	654	d:Eukaryota(0.8090),p:Ciliophora(0.1592),c:Intramacronucleata(0.0870),o:Spirotrichea(0.0156),f:Euplotia(0.0061),g:Discocephalus(0.0016)	Eukaryota	Ciliophora	Intramacronucleata	Spirotrichea	Euplotia	Discocephalus	NA
656	655	d:Eukaryota(0.3116),p:Platyhelminthes(0.0265),c:Rhabditophora(0.0115),o:Rhabdocoela(0.0046),f:Unknown_Family_1003592(0.0006),g:Unknown_Genus_1001513(0.0009)	Eukaryota	Platyhelminthes	Rhabditophora	Rhabdocoela	Unknown_Family_1003592	Unknown_Genus_1001513	NA
657	656	d:Eukaryota(1.0000),p:Dinoflagellata(0.3573),c:Dinophyceae(0.2451),o:Gymnodiniphycidae(0.1460),f:Gymnodinium_clade(0.0670),g:Lepidodinium(0.0210)	Eukaryota	Dinoflagellata	Dinophyceae	Gymnodiniphycidae	Gymnodinium_clade	Lepidodinium	NA
658	657	d:Eukaryota(0.3794),p:Ochrophyta(0.0525),c:Diatomea(0.0248),o:Bacillariophytina(0.0067),f:Bacillariophyceae(0.0016),g:Fragilariopsis(0.0011)	Eukaryota	Ochrophyta	Diatomea	Bacillariophytina	Bacillariophyceae	Fragilariopsis	NA
659	658	d:Eukaryota(0.9672),p:Dinoflagellata(0.2125),c:Dinophyceae(0.1181),o:Gymnodiniphycidae(0.0201),f:Unknown_Family_1003853(0.0084),g:Gyrodinium(0.0019)	Eukaryota	Dinoflagellata	Dinophyceae	Gymnodiniphycidae	Unknown_Family_1003853	Gyrodinium	NA
660	659	d:Eukaryota(0.9672),p:Florideophycidae(0.3402),c:Rhodymeniophycidae(0.1337),o:Unknown_Order_1003051(0.0252),f:Unknown_Family_1003052(0.0117),g:Betaphycus(0.0019)	Eukaryota	Florideophycidae	Rhodymeniophycidae	Unknown_Order_1003051	Unknown_Family_1003052	Betaphycus	NA
661	660	d:Eukaryota(1.0000),p:Basidiomycota(0.2717),c:Agaricomycetes(0.1635),o:Cantharellales(0.0252),f:Hydnaceae(0.0117),g:Hydnum(0.0032)	Eukaryota	Basidiomycota	Agaricomycetes	Cantharellales	Hydnaceae	Hydnum	NA
662	661	d:Eukaryota(1.0000),p:Dinoflagellata(0.5652),c:Dinophyceae(0.4014),o:Gymnodiniphycidae(0.3352),f:Gymnodinium_clade(0.1977),g:Unknown_Genus_1001771(0.0824)	Eukaryota	Dinoflagellata	Dinophyceae	Gymnodiniphycidae	Gymnodinium_clade	Unknown_Genus_1001771	NA
663	662	d:Eukaryota(0.8542),p:Dinoflagellata(0.1858),c:Dinophyceae(0.1026),o:Peridiniphycidae(0.0178),f:Podolampadaceae(0.0073),g:Lessardia(0.0017)	Eukaryota	Dinoflagellata	Dinophyceae	Peridiniphycidae	Podolampadaceae	Lessardia	NA
664	663	d:Eukaryota(1.0000),p:Ochrophyta(0.5113),c:Chrysophyceae(0.3267),o:Synurales(0.2323),f:Unknown_Family_1004204(0.1223),g:Mallomonas(0.0387)	Eukaryota	Ochrophyta	Chrysophyceae	Synurales	Unknown_Family_1004204	Mallomonas	NA
665	664	d:Eukaryota(0.5603),p:Ochrophyta(0.1058),c:Diatomea(0.0559),o:Coscinodiscophytina(0.0100),f:Fragilariales(0.0033),g:Licmophora(0.0013)	Eukaryota	Ochrophyta	Diatomea	Coscinodiscophytina	Fragilariales	Licmophora	NA
666	665	d:Eukaryota(0.8090),p:Cnidaria(0.1592),c:Anthozoa(0.0870),o:Alcyonacea(0.0156),f:Unknown_Family_1003263(0.0061),g:Unknown_Genus_1001562(0.0016)	Eukaryota	Cnidaria	Anthozoa	Alcyonacea	Unknown_Family_1003263	Unknown_Genus_1001562	NA
667	666	d:Eukaryota(0.8542),p:Basidiomycota(0.1858),c:Agaricomycetes(0.1026),o:Cantharellales(0.0167),f:Hydnaceae(0.0067),g:Hydnum(0.0017)	Eukaryota	Basidiomycota	Agaricomycetes	Cantharellales	Hydnaceae	Hydnum	NA
668	667	d:Eukaryota(0.8768),p:Ochrophyta(0.1992),c:Diatomea(0.1104),o:Coscinodiscophytina(0.0178),f:Fragilariales(0.0073),g:Licmophora(0.0017)	Eukaryota	Ochrophyta	Diatomea	Coscinodiscophytina	Fragilariales	Licmophora	NA
669	668	d:Eukaryota(0.8090),p:Cnidaria(0.1992),c:Anthozoa(0.1104),o:Alcyonacea(0.0178),f:Unknown_Family_1003263(0.0073),g:Unknown_Genus_1001562(0.0017)	Eukaryota	Cnidaria	Anthozoa	Alcyonacea	Unknown_Family_1003263	Unknown_Genus_1001562	NA
670	669	d:Eukaryota(1.0000),p:Protalveolata(0.2717),c:Syndiniales(0.1635),o:Unknown_Order_1003905(0.0597),f:Syndiniales_Group_III(0.0302),g:Unknown_Genus_1001803(0.0091)	Eukaryota	Protalveolata	Syndiniales	Unknown_Order_1003905	Syndiniales_Group_III	Unknown_Genus_1001803	NA
671	670	d:Eukaryota(0.3794),p:Ochrophyta(0.0525),c:Diatomea(0.0171),o:Bacillariophytina(0.0056),f:Mediophyceae(0.0010),g:Chaetoceros(0.0010)	Eukaryota	Ochrophyta	Diatomea	Bacillariophytina	Mediophyceae	Chaetoceros	NA
672	671	d:Eukaryota(0.7411),p:Apicomplexa(0.1592),c:Aconoidasida(0.0870),o:Piroplasmorida(0.0156),f:Unknown_Family_1003818(0.0061),g:Theileria(0.0016)	Eukaryota	Apicomplexa	Aconoidasida	Piroplasmorida	Unknown_Family_1003818	Theileria	NA
673	672	d:Eukaryota(0.6959),p:Dinoflagellata(0.1458),c:Dinophyceae(0.0793),o:Gymnodiniphycidae(0.0134),f:Incertae_Sedis_9247(0.0050),g:Cochlodinium(0.0015)	Eukaryota	Dinoflagellata	Dinophyceae	Gymnodiniphycidae	Incertae_Sedis_9247	Cochlodinium	NA
674	673	d:Eukaryota(0.7864),p:Dinoflagellata(0.1858),c:Dinophyceae(0.0948),o:Gymnodiniphycidae(0.0167),f:Unknown_Family_1003853(0.0067),g:Amphidinium(0.0016)	Eukaryota	Dinoflagellata	Dinophyceae	Gymnodiniphycidae	Unknown_Family_1003853	Amphidinium	NA
675	674	d:Eukaryota(0.8542),p:Apicomplexa(0.1992),c:Aconoidasida(0.1104),o:Piroplasmorida(0.0189),f:Unknown_Family_1003818(0.0078),g:Theileria(0.0018)	Eukaryota	Apicomplexa	Aconoidasida	Piroplasmorida	Unknown_Family_1003818	Theileria	NA
676	675	d:Eukaryota(1.0000),p:Arthropoda(0.3231),c:Arachnida(0.1798),o:Unknown_Order_1003345(0.0424),f:Unknown_Family_1003346(0.0209),g:Unknown_Genus_1001214(0.0062)	Eukaryota	Arthropoda	Arachnida	Unknown_Order_1003345	Unknown_Family_1003346	Unknown_Genus_1001214	NA
677	676	d:Eukaryota(0.4699),p:Mollusca(0.0658),c:Bivalvia(0.0326),o:Veneroida(0.0078),f:Unknown_Family_1003496(0.0021),g:Unknown_Genus_1001391(0.0012)	Eukaryota	Mollusca	Bivalvia	Veneroida	Unknown_Family_1003496	Unknown_Genus_1001391	NA
678	677	d:Eukaryota(0.7185),p:Ciliophora(0.1458),c:Intramacronucleata(0.0793),o:Spirotrichea(0.0145),f:Euplotia(0.0056),g:Diophrys(0.0015)	Eukaryota	Ciliophora	Intramacronucleata	Spirotrichea	Euplotia	Diophrys	NA
679	678	d:Eukaryota(0.7638),p:Ciliophora(0.1858),c:Intramacronucleata(0.1026),o:Spirotrichea(0.0178),f:Unknown_Family_1003834(0.0056),g:Unknown_Genus_1001751(0.0015)	Eukaryota	Ciliophora	Intramacronucleata	Spirotrichea	Unknown_Family_1003834	Unknown_Genus_1001751	NA
680	679	d:Eukaryota(1.0000),p:Arthropoda(0.2888),c:Arachnida(0.1798),o:Araneae(0.0597),f:Unknown_Family_1003336(0.0302),g:Unknown_Genus_1001216(0.0091)	Eukaryota	Arthropoda	Arachnida	Araneae	Unknown_Family_1003336	Unknown_Genus_1001216	NA
681	680	d:Eukaryota(0.9898),p:Ochrophyta(0.3573),c:Diatomea(0.2451),o:Bacillariophytina(0.0212),f:Bacillariophyceae(0.0090),g:Nitzschia(0.0019)	Eukaryota	Ochrophyta	Diatomea	Bacillariophytina	Bacillariophyceae	Nitzschia	NA
682	681	d:Eukaryota(0.4246),p:Phragmoplastophyta(0.0525),c:Embryophyta(0.0248),o:Dendrocerotales(0.0067),f:Unknown_Family_1002829(0.0016),g:Megaceros(0.0011)	Eukaryota	Phragmoplastophyta	Embryophyta	Dendrocerotales	Unknown_Family_1002829	Megaceros	NA
683	682	d:Eukaryota(0.3342),p:Ochrophyta(0.0265),c:Diatomea(0.0115),o:Bacillariophytina(0.0046),f:Bacillariophyceae(0.0006),g:Hantzschia(0.0009)	Eukaryota	Ochrophyta	Diatomea	Bacillariophytina	Bacillariophyceae	Hantzschia	NA
684	683	d:Eukaryota(0.9220),p:Basidiomycota(0.2125),c:Agaricomycetes(0.1181),o:Cantharellales(0.0201),f:Hydnaceae(0.0084),g:Hydnum(0.0019)	Eukaryota	Basidiomycota	Agaricomycetes	Cantharellales	Hydnaceae	Hydnum	NA
685	684	d:Eukaryota(0.9220),p:Dinoflagellata(0.2125),c:Dinophyceae(0.1181),o:Peridiniphycidae(0.0189),f:Thoracosphaeraceae(0.0078),g:uncultured_9329(0.0018)	Eukaryota	Dinoflagellata	Dinophyceae	Peridiniphycidae	Thoracosphaeraceae	uncultured_9329	NA
686	685	d:Eukaryota(0.7864),p:Dinoflagellata(0.1592),c:Dinophyceae(0.0870),o:Gymnodiniphycidae(0.0156),f:Incertae_Sedis_9247(0.0061),g:Cochlodinium(0.0016)	Eukaryota	Dinoflagellata	Dinophyceae	Gymnodiniphycidae	Incertae_Sedis_9247	Cochlodinium	NA
687	686	d:Eukaryota(1.0000),p:Cnidaria(0.3573),c:Anthozoa(0.2288),o:Actiniaria(0.1287),f:Unknown_Family_1003256(0.0670),g:Unknown_Genus_1001555(0.0210)	Eukaryota	Cnidaria	Anthozoa	Actiniaria	Unknown_Family_1003256	Unknown_Genus_1001555	NA
688	687	d:Eukaryota(0.9446),p:Ochrophyta(0.2888),c:Diatomea(0.1798),o:Coscinodiscophytina(0.0201),f:Fragilariales(0.0084),g:Licmophora(0.0019)	Eukaryota	Ochrophyta	Diatomea	Coscinodiscophytina	Fragilariales	Licmophora	NA
689	688	d:Eukaryota(1.0000),p:Cnidaria(0.2546),c:Anthozoa(0.1472),o:Actiniaria(0.0424),f:Unknown_Family_1003256(0.0209),g:Unknown_Genus_1001555(0.0062)	Eukaryota	Cnidaria	Anthozoa	Actiniaria	Unknown_Family_1003256	Unknown_Genus_1001555	NA
690	689	d:Eukaryota(1.0000),p:Protalveolata(0.2888),c:Syndiniales(0.1798),o:Unknown_Order_1003905(0.0769),f:Unknown_Family_1003906(0.0394),g:Amoebophrya(0.0121)	Eukaryota	Protalveolata	Syndiniales	Unknown_Order_1003905	Unknown_Family_1003906	Amoebophrya	NA
691	690	d:Eukaryota(0.9672),p:Ochrophyta(0.2125),c:Diatomea(0.1181),o:Bacillariophytina(0.0201),f:Bacillariophyceae(0.0084),g:Nitzschia(0.0019)	Eukaryota	Ochrophyta	Diatomea	Bacillariophytina	Bacillariophyceae	Nitzschia	NA
692	691	d:Eukaryota(1.0000),p:Ochrophyta(0.5284),c:Chrysophyceae(0.3267),o:Synurales(0.2323),f:Unknown_Family_1004204(0.1223),g:Mallomonas(0.0387)	Eukaryota	Ochrophyta	Chrysophyceae	Synurales	Unknown_Family_1004204	Mallomonas	NA
693	692	d:Eukaryota(1.0000),p:Cnidaria(0.2392),c:Anthozoa(0.1337),o:Actiniaria(0.0252),f:Unknown_Family_1003256(0.0117),g:Unknown_Genus_1001555(0.0032)	Eukaryota	Cnidaria	Anthozoa	Actiniaria	Unknown_Family_1003256	Unknown_Genus_1001555	NA
694	693	d:Eukaryota(1.0000),p:Dinoflagellata(0.3231),c:Dinophyceae(0.2125),o:Gymnodiniphycidae(0.1115),f:Unknown_Family_1003853(0.0578),g:Gyrodinium(0.0180)	Eukaryota	Dinoflagellata	Dinophyceae	Gymnodiniphycidae	Unknown_Family_1003853	Gyrodinium	NA
695	694	d:Eukaryota(0.5829),p:Ochrophyta(0.1325),c:Diatomea(0.0715),o:Bacillariophytina(0.0123),f:Mediophyceae(0.0039),g:Chaetoceros(0.0013)	Eukaryota	Ochrophyta	Diatomea	Bacillariophytina	Mediophyceae	Chaetoceros	NA
696	695	d:Eukaryota(0.1307),p:Dinoflagellata(0.0103),c:Dinophyceae(0.0045),o:SL163A10(0.0018),f:Unknown_Family_1003863(0.0002),g:Unknown_Genus_1001783(0.0004)	Eukaryota	Dinoflagellata	Dinophyceae	SL163A10	Unknown_Family_1003863	Unknown_Genus_1001783	NA
697	696	d:Eukaryota(1.0000),p:Ochrophyta(0.4942),c:Chrysophyceae(0.3267),o:Synurales(0.2323),f:Unknown_Family_1004204(0.1223),g:Mallomonas(0.0387)	Eukaryota	Ochrophyta	Chrysophyceae	Synurales	Unknown_Family_1004204	Mallomonas	NA
698	697	d:Eukaryota(0.6959),p:Basidiomycota(0.1325),c:Agaricomycetes(0.0715),o:Hymenochaetales(0.0134),f:Rickenellaceae(0.0050),g:Skvortzovia(0.0015)	Eukaryota	Basidiomycota	Agaricomycetes	Hymenochaetales	Rickenellaceae	Skvortzovia	NA
699	698	d:Eukaryota(1.0000),p:Ochrophyta(0.3402),c:Diatomea(0.2288),o:Bacillariophytina(0.0597),f:Bacillariophyceae(0.0302),g:Psammodictyon(0.0062)	Eukaryota	Ochrophyta	Diatomea	Bacillariophytina	Bacillariophyceae	Psammodictyon	NA
700	699	d:Eukaryota(1.0000),p:Dinoflagellata(0.2258),c:Dinophyceae(0.1259),o:Gymnodiniphycidae(0.0212),f:Gymnodinium_clade(0.0090),g:Unknown_Genus_1001771(0.0019)	Eukaryota	Dinoflagellata	Dinophyceae	Gymnodiniphycidae	Gymnodinium_clade	Unknown_Genus_1001771	NA
701	700	d:Eukaryota(1.0000),p:Florideophycidae(0.4428),c:Rhodymeniophycidae(0.1961),o:Unknown_Order_1003051(0.0942),f:Unknown_Family_1003052(0.0486),g:Dictyothamnion(0.0062)	Eukaryota	Florideophycidae	Rhodymeniophycidae	Unknown_Order_1003051	Unknown_Family_1003052	Dictyothamnion	NA
702	701	d:Eukaryota(0.6959),p:Dinoflagellata(0.1325),c:Dinophyceae(0.0715),o:Gymnodiniphycidae(0.0134),f:Incertae_Sedis_9247(0.0050),g:Cochlodinium(0.0015)	Eukaryota	Dinoflagellata	Dinophyceae	Gymnodiniphycidae	Incertae_Sedis_9247	Cochlodinium	NA
703	702	d:Eukaryota(1.0000),p:Cnidaria(0.3060),c:Anthozoa(0.1961),o:Actiniaria(0.0942),f:Unknown_Family_1003256(0.0486),g:Unknown_Genus_1001555(0.0150)	Eukaryota	Cnidaria	Anthozoa	Actiniaria	Unknown_Family_1003256	Unknown_Genus_1001555	NA
704	703	d:Eukaryota(1.0000),p:Ciliophora(0.2888),c:Intramacronucleata(0.1798),o:Spirotrichea(0.0424),f:Euplotia(0.0090),g:Diophrys(0.0019)	Eukaryota	Ciliophora	Intramacronucleata	Spirotrichea	Euplotia	Diophrys	NA
705	704	d:Eukaryota(0.8090),p:Dinoflagellata(0.1592),c:Dinophyceae(0.0870),o:Gymnodiniphycidae(0.0156),f:Unknown_Family_1003853(0.0061),g:Gyrodinium(0.0016)	Eukaryota	Dinoflagellata	Dinophyceae	Gymnodiniphycidae	Unknown_Family_1003853	Gyrodinium	NA
706	705	d:Eukaryota(1.0000),p:Annelida(0.4600),c:Polychaeta(0.3431),o:Terebellida(0.2150),f:Unknown_Family_1003328(0.1131),g:Unknown_Genus_1001209(0.0357)	Eukaryota	Annelida	Polychaeta	Terebellida	Unknown_Family_1003328	Unknown_Genus_1001209	NA
707	706	d:Eukaryota(0.5151),p:Dinoflagellata(0.0792),c:Dinophyceae(0.0404),o:SL163A10(0.0089),f:Unknown_Family_1003863(0.0027),g:Unknown_Genus_1001783(0.0012)	Eukaryota	Dinoflagellata	Dinophyceae	SL163A10	Unknown_Family_1003863	Unknown_Genus_1001783	NA
708	707	d:Eukaryota(1.0000),p:Ciliophora(0.4086),c:Intramacronucleata(0.2941),o:Spirotrichea(0.1805),f:Unknown_Family_1003834(0.0302),g:Unknown_Genus_1001751(0.0091)	Eukaryota	Ciliophora	Intramacronucleata	Spirotrichea	Unknown_Family_1003834	Unknown_Genus_1001751	NA
709	708	d:Eukaryota(0.7638),p:Dinoflagellata(0.1592),c:Dinophyceae(0.0870),o:SL163A10(0.0145),f:Unknown_Family_1003863(0.0056),g:Unknown_Genus_1001783(0.0015)	Eukaryota	Dinoflagellata	Dinophyceae	SL163A10	Unknown_Family_1003863	Unknown_Genus_1001783	NA
710	709	d:Eukaryota(1.0000),p:Ochrophyta(0.5650),c:Diatomea(0.4014),o:Bacillariophytina(0.2150),f:Bacillariophyceae(0.1131),g:Nitzschia(0.0357)	Eukaryota	Ochrophyta	Diatomea	Bacillariophytina	Bacillariophyceae	Nitzschia	NA
711	710	d:Eukaryota(1.0000),p:Brachiopoda(0.2717),c:Unknown_Class_1003448(0.1635),o:Unknown_Order_1003449(0.0597),f:Unknown_Family_1003450(0.0302),g:Unknown_Genus_1001313(0.0091)	Eukaryota	Brachiopoda	Unknown_Class_1003448	Unknown_Order_1003449	Unknown_Family_1003450	Unknown_Genus_1001313	NA
712	711	d:Eukaryota(1.0000),p:Ochrophyta(0.5648),c:Diatomea(0.4059),o:Coscinodiscophytina(0.1805),f:Fragilariales(0.0946),g:Thalassionema(0.0298)	Eukaryota	Ochrophyta	Diatomea	Coscinodiscophytina	Fragilariales	Thalassionema	NA
713	712	d:Eukaryota(1.0000),p:Unknown_Phylum_1002968(0.4942),c:Ulvophyceae(0.2941),o:Unknown_Order_1003017(0.1977),f:Unknown_Family_1003018(0.1038),g:Unknown_Genus_1001105(0.0328)	Eukaryota	Unknown_Phylum_1002968	Ulvophyceae	Unknown_Order_1003017	Unknown_Family_1003018	Unknown_Genus_1001105	NA
714	713	d:Eukaryota(0.7638),p:Dinoflagellata(0.1592),c:Dinophyceae(0.0870),o:Gymnodiniphycidae(0.0156),f:Suessiaceae(0.0061),g:Biecheleria(0.0016)	Eukaryota	Dinoflagellata	Dinophyceae	Gymnodiniphycidae	Suessiaceae	Biecheleria	NA
715	714	d:Eukaryota(0.6055),p:Cnidaria(0.1058),c:Anthozoa(0.0559),o:Actiniaria(0.0112),f:Unknown_Family_1003256(0.0039),g:Unknown_Genus_1001555(0.0013)	Eukaryota	Cnidaria	Anthozoa	Actiniaria	Unknown_Family_1003256	Unknown_Genus_1001555	NA
716	715	d:Eukaryota(0.7185),p:Ochrophyta(0.1592),c:Diatomea(0.0870),o:Bacillariophytina(0.0134),f:Bacillariophyceae(0.0050),g:Nitzschia(0.0015)	Eukaryota	Ochrophyta	Diatomea	Bacillariophytina	Bacillariophyceae	Nitzschia	NA
717	716	d:Eukaryota(1.0000),p:Dinoflagellata(0.5455),c:Dinophyceae(0.3969),o:Unknown_Order_1003842(0.3132),f:Unknown_Family_1003843(0.1788),g:Unknown_Genus_1001760(0.0628)	Eukaryota	Dinoflagellata	Dinophyceae	Unknown_Order_1003842	Unknown_Family_1003843	Unknown_Genus_1001760	NA
718	717	d:Eukaryota(0.8768),p:Ochrophyta(0.2258),c:Diatomea(0.1259),o:Bacillariophytina(0.0178),f:Bacillariophyceae(0.0073),g:Fragilariopsis(0.0017)	Eukaryota	Ochrophyta	Diatomea	Bacillariophytina	Bacillariophyceae	Fragilariopsis	NA
719	718	d:Eukaryota(0.8316),p:Dinoflagellata(0.1858),c:Dinophyceae(0.1026),o:Gymnodiniphycidae(0.0167),f:Unknown_Family_1003853(0.0067),g:Gyrodinium(0.0017)	Eukaryota	Dinoflagellata	Dinophyceae	Gymnodiniphycidae	Unknown_Family_1003853	Gyrodinium	NA
720	719	d:Eukaryota(0.8768),p:Dinoflagellata(0.1992),c:Dinophyceae(0.1026),o:Gymnodiniphycidae(0.0178),f:Unknown_Family_1003853(0.0073),g:Gyrodinium(0.0017)	Eukaryota	Dinoflagellata	Dinophyceae	Gymnodiniphycidae	Unknown_Family_1003853	Gyrodinium	NA
721	720	d:Eukaryota(0.4699),p:Dinoflagellata(0.0658),c:Dinophyceae(0.0326),o:SCM37C58(0.0078),f:Unknown_Family_1003860(0.0021),g:Unknown_Genus_1001780(0.0012)	Eukaryota	Dinoflagellata	Dinophyceae	SCM37C58	Unknown_Family_1003860	Unknown_Genus_1001780	NA
722	721	d:Eukaryota(0.9446),p:Dinoflagellata(0.2125),c:Dinophyceae(0.1181),o:Gymnodiniphycidae(0.0189),f:Gymnodinium_clade(0.0078),g:Gymnodinium(0.0018)	Eukaryota	Dinoflagellata	Dinophyceae	Gymnodiniphycidae	Gymnodinium_clade	Gymnodinium	NA
723	722	d:Eukaryota(0.7638),p:Mollusca(0.1592),c:Gastropoda(0.0870),o:Caenogastropoda(0.0156),f:Unknown_Family_1003512(0.0061),g:Unknown_Genus_1001409(0.0016)	Eukaryota	Mollusca	Gastropoda	Caenogastropoda	Unknown_Family_1003512	Unknown_Genus_1001409	NA
724	723	d:Eukaryota(1.0000),p:Priapulida(0.2717),c:Unknown_Class_1003676(0.1635),o:Unknown_Order_1003677(0.0597),f:Tubiluchidae(0.0302),g:Unknown_Genus_1001545(0.0091)	Eukaryota	Priapulida	Unknown_Class_1003676	Unknown_Order_1003677	Tubiluchidae	Unknown_Genus_1001545	NA
725	724	d:Eukaryota(0.4699),p:Arthropoda(0.0658),c:Insecta(0.0326),o:Lepismatidae(0.0078),f:Unknown_Family_1003404(0.0021),g:Unknown_Genus_1001273(0.0012)	Eukaryota	Arthropoda	Insecta	Lepismatidae	Unknown_Family_1003404	Unknown_Genus_1001273	NA
726	725	d:Eukaryota(1.0000),p:Cnidaria(0.2888),c:Anthozoa(0.1798),o:Actiniaria(0.0769),f:Unknown_Family_1003256(0.0394),g:Unknown_Genus_1001555(0.0121)	Eukaryota	Cnidaria	Anthozoa	Actiniaria	Unknown_Family_1003256	Unknown_Genus_1001555	NA
727	726	d:Eukaryota(0.7864),p:Ciliophora(0.1725),c:Intramacronucleata(0.0948),o:Spirotrichea(0.0167),f:Euplotia(0.0061),g:Discocephalus(0.0016)	Eukaryota	Ciliophora	Intramacronucleata	Spirotrichea	Euplotia	Discocephalus	NA
728	727	d:Eukaryota(0.8542),p:Dinoflagellata(0.1858),c:Dinophyceae(0.1026),o:Gymnodiniphycidae(0.0178),f:Suessiaceae(0.0073),g:Symbiodinium(0.0017)	Eukaryota	Dinoflagellata	Dinophyceae	Gymnodiniphycidae	Suessiaceae	Symbiodinium	NA
729	728	d:Eukaryota(0.8994),p:Discosea(0.1992),c:Longamoebia(0.1104),o:Centramoebida(0.0189),f:Unknown_Family_1002759(0.0078),g:Acanthamoeba(0.0018)	Eukaryota	Discosea	Longamoebia	Centramoebida	Unknown_Family_1002759	Acanthamoeba	NA
730	729	d:Eukaryota(1.0000),p:Ochrophyta(0.3060),c:Diatomea(0.1961),o:Bacillariophytina(0.0424),f:Bacillariophyceae(0.0209),g:Nitzschia(0.0062)	Eukaryota	Ochrophyta	Diatomea	Bacillariophytina	Bacillariophyceae	Nitzschia	NA
731	730	d:Eukaryota(0.5377),p:Ochrophyta(0.1058),c:Diatomea(0.0559),o:Bacillariophytina(0.0100),f:Bacillariophyceae(0.0033),g:Fragilariopsis(0.0013)	Eukaryota	Ochrophyta	Diatomea	Bacillariophytina	Bacillariophyceae	Fragilariopsis	NA
732	731	d:Eukaryota(0.8542),p:Dinoflagellata(0.1858),c:Dinophyceae(0.1026),o:Gymnodiniphycidae(0.0167),f:Unknown_Family_1003853(0.0067),g:Gyrodinium(0.0017)	Eukaryota	Dinoflagellata	Dinophyceae	Gymnodiniphycidae	Unknown_Family_1003853	Gyrodinium	NA
733	732	d:Eukaryota(0.9898),p:Dinoflagellata(0.2392),c:Dinophyceae(0.1337),o:Gymnodiniphycidae(0.0252),f:Unknown_Family_1003853(0.0117),g:Amphidinium(0.0032)	Eukaryota	Dinoflagellata	Dinophyceae	Gymnodiniphycidae	Unknown_Family_1003853	Amphidinium	NA
734	733	d:Eukaryota(0.7185),p:Ochrophyta(0.1592),c:Diatomea(0.0870),o:Bacillariophytina(0.0145),f:Bacillariophyceae(0.0056),g:Hantzschia(0.0015)	Eukaryota	Ochrophyta	Diatomea	Bacillariophytina	Bacillariophyceae	Hantzschia	NA
735	734	d:Eukaryota(0.7864),p:Dinoflagellata(0.1592),c:Dinophyceae(0.0870),o:Gymnodiniphycidae(0.0156),f:Incertae_Sedis_9247(0.0061),g:Cochlodinium(0.0016)	Eukaryota	Dinoflagellata	Dinophyceae	Gymnodiniphycidae	Incertae_Sedis_9247	Cochlodinium	NA
736	735	d:Eukaryota(1.0000),p:Ochrophyta(0.3231),c:Diatomea(0.2125),o:Bacillariophytina(0.0252),f:Bacillariophyceae(0.0117),g:Fragilariopsis(0.0032)	Eukaryota	Ochrophyta	Diatomea	Bacillariophytina	Bacillariophyceae	Fragilariopsis	NA
737	736	d:Eukaryota(1.0000),p:Ochrophyta(0.4257),c:Diatomea(0.3104),o:Bacillariophytina(0.0769),f:Bacillariophyceae(0.0394),g:Nitzschia(0.0121)	Eukaryota	Ochrophyta	Diatomea	Bacillariophytina	Bacillariophyceae	Nitzschia	NA
738	737	d:Eukaryota(0.7638),p:Dinoflagellata(0.1592),c:Dinophyceae(0.0870),o:Prorocentrales(0.0156),f:Unknown_Family_1003856(0.0061),g:Prorocentrum(0.0016)	Eukaryota	Dinoflagellata	Dinophyceae	Prorocentrales	Unknown_Family_1003856	Prorocentrum	NA
739	738	d:Eukaryota(1.0000),p:Dinoflagellata(0.5626),c:Dinophyceae(0.3991),o:Peridiniphycidae(0.3242),f:Peridiniales(0.1882),g:Heterocapsa(0.0669)	Eukaryota	Dinoflagellata	Dinophyceae	Peridiniphycidae	Peridiniales	Heterocapsa	NA
740	739	d:Eukaryota(0.8542),p:Ochrophyta(0.1992),c:Diatomea(0.1104),o:Bacillariophytina(0.0178),f:Bacillariophyceae(0.0073),g:Nitzschia(0.0017)	Eukaryota	Ochrophyta	Diatomea	Bacillariophytina	Bacillariophyceae	Nitzschia	NA
741	740	d:Eukaryota(1.0000),p:Cryptomonadales(0.5648),c:Unknown_Class_1003091(0.4105),o:Unknown_Order_1003092(0.3239),f:Unknown_Family_1003093(0.2432),g:Teleaulax(0.0387)	Eukaryota	Cryptomonadales	Unknown_Class_1003091	Unknown_Order_1003092	Unknown_Family_1003093	Teleaulax	NA
742	741	d:Eukaryota(0.8090),p:Ciliophora(0.1858),c:Intramacronucleata(0.1026),o:Spirotrichea(0.0167),f:Hypotrichia(0.0067),g:Oxytricha(0.0016)	Eukaryota	Ciliophora	Intramacronucleata	Spirotrichea	Hypotrichia	Oxytricha	NA
743	742	d:Eukaryota(0.7411),p:Basidiomycota(0.1458),c:Agaricomycetes(0.0793),o:Cantharellales(0.0145),f:Hydnaceae(0.0056),g:Hydnum(0.0015)	Eukaryota	Basidiomycota	Agaricomycetes	Cantharellales	Hydnaceae	Hydnum	NA
744	743	d:Eukaryota(0.7638),p:Ochrophyta(0.1592),c:Diatomea(0.0870),o:Bacillariophytina(0.0156),f:Bacillariophyceae(0.0061),g:Nitzschia(0.0015)	Eukaryota	Ochrophyta	Diatomea	Bacillariophytina	Bacillariophyceae	Nitzschia	NA
745	744	d:Eukaryota(1.0000),p:Dinoflagellata(0.2546),c:Dinophyceae(0.1472),o:Gymnodiniphycidae(0.0424),f:Unknown_Family_1003853(0.0209),g:Gyrodinium(0.0062)	Eukaryota	Dinoflagellata	Dinophyceae	Gymnodiniphycidae	Unknown_Family_1003853	Gyrodinium	NA
746	745	d:Eukaryota(0.8316),p:Apicomplexa(0.1858),c:Conoidasida(0.1026),o:Coccidia(0.0178),f:Eimeriorina(0.0073),g:Besnoitia(0.0017)	Eukaryota	Apicomplexa	Conoidasida	Coccidia	Eimeriorina	Besnoitia	NA
747	746	d:Eukaryota(0.7864),p:Dinoflagellata(0.1592),c:Dinophyceae(0.0870),o:Gymnodiniphycidae(0.0156),f:Suessiaceae(0.0061),g:Biecheleria(0.0016)	Eukaryota	Dinoflagellata	Dinophyceae	Gymnodiniphycidae	Suessiaceae	Biecheleria	NA
748	747	d:Eukaryota(0.6281),p:Basidiomycota(0.1325),c:Agaricomycetes(0.0637),o:Cantharellales(0.0123),f:Botryobasidiaceae(0.0044),g:Botryobasidium(0.0013)	Eukaryota	Basidiomycota	Agaricomycetes	Cantharellales	Botryobasidiaceae	Botryobasidium	NA
749	748	d:Eukaryota(0.8994),p:Dinoflagellata(0.1858),c:Dinophyceae(0.1026),o:Gymnodiniphycidae(0.0178),f:Gymnodinium_clade(0.0073),g:Gymnodinium(0.0017)	Eukaryota	Dinoflagellata	Dinophyceae	Gymnodiniphycidae	Gymnodinium_clade	Gymnodinium	NA
750	749	d:Eukaryota(0.9220),p:Ochrophyta(0.2258),c:Diatomea(0.1259),o:Bacillariophytina(0.0201),f:Bacillariophyceae(0.0084),g:Hantzschia(0.0018)	Eukaryota	Ochrophyta	Diatomea	Bacillariophytina	Bacillariophyceae	Hantzschia	NA
751	750	d:Eukaryota(0.6055),p:Ochrophyta(0.1058),c:Diatomea(0.0559),o:Bacillariophytina(0.0112),f:Bacillariophyceae(0.0039),g:Nitzschia(0.0013)	Eukaryota	Ochrophyta	Diatomea	Bacillariophytina	Bacillariophyceae	Nitzschia	NA
752	751	d:Eukaryota(0.9672),p:Cnidaria(0.2125),c:Anthozoa(0.1181),o:Actiniaria(0.0201),f:Unknown_Family_1003256(0.0084),g:Unknown_Genus_1001555(0.0019)	Eukaryota	Cnidaria	Anthozoa	Actiniaria	Unknown_Family_1003256	Unknown_Genus_1001555	NA
753	752	d:Eukaryota(1.0000),p:Dinoflagellata(0.2258),c:Dinophyceae(0.1259),o:Gymnodiniphycidae(0.0212),f:Gymnodinium_clade(0.0090),g:Gymnodinium(0.0019)	Eukaryota	Dinoflagellata	Dinophyceae	Gymnodiniphycidae	Gymnodinium_clade	Gymnodinium	NA
754	753	d:Eukaryota(0.6733),p:Dinoflagellata(0.1458),c:Dinophyceae(0.0793),o:Gymnodiniphycidae(0.0134),f:Suessiaceae(0.0050),g:Biecheleria(0.0015)	Eukaryota	Dinoflagellata	Dinophyceae	Gymnodiniphycidae	Suessiaceae	Biecheleria	NA
755	754	d:Eukaryota(1.0000),p:Discosea(0.2392),c:Longamoebia(0.1337),o:Centramoebida(0.0252),f:Unknown_Family_1002759(0.0117),g:Acanthamoeba(0.0032)	Eukaryota	Discosea	Longamoebia	Centramoebida	Unknown_Family_1002759	Acanthamoeba	NA
756	755	d:Eukaryota(1.0000),p:Dinoflagellata(0.5653),c:Dinophyceae(0.4014),o:Gymnodiniphycidae(0.3352),f:Gymnodinium_clade(0.1977),g:Lepidodinium(0.0824)	Eukaryota	Dinoflagellata	Dinophyceae	Gymnodiniphycidae	Gymnodinium_clade	Lepidodinium	NA
757	756	d:Eukaryota(0.9220),p:Annelida(0.2125),c:Polychaeta(0.1181),o:Phyllodocida(0.0201),f:Unknown_Family_1003320(0.0084),g:Unknown_Genus_1001197(0.0019)	Eukaryota	Annelida	Polychaeta	Phyllodocida	Unknown_Family_1003320	Unknown_Genus_1001197	NA
758	757	d:Eukaryota(0.7638),p:Arthropoda(0.1592),c:Arachnida(0.0870),o:Unknown_Order_1003345(0.0145),f:Unknown_Family_1003346(0.0056),g:Unknown_Genus_1001214(0.0015)	Eukaryota	Arthropoda	Arachnida	Unknown_Order_1003345	Unknown_Family_1003346	Unknown_Genus_1001214	NA
759	758	d:Eukaryota(0.3342),p:Basidiomycota(0.0265),c:Agaricomycetes(0.0115),o:Hymenochaetales(0.0046),f:Rickenellaceae(0.0006),g:Skvortzovia(0.0009)	Eukaryota	Basidiomycota	Agaricomycetes	Hymenochaetales	Rickenellaceae	Skvortzovia	NA
760	759	d:Eukaryota(0.6959),p:Ciliophora(0.1325),c:Intramacronucleata(0.0715),o:Spirotrichea(0.0134),f:Euplotia(0.0050),g:Discocephalus(0.0015)	Eukaryota	Ciliophora	Intramacronucleata	Spirotrichea	Euplotia	Discocephalus	NA
761	760	d:Eukaryota(0.6733),p:Ochrophyta(0.1458),c:Diatomea(0.0715),o:Coscinodiscophytina(0.0134),f:Fragilariales(0.0050),g:Thalassionema(0.0015)	Eukaryota	Ochrophyta	Diatomea	Coscinodiscophytina	Fragilariales	Thalassionema	NA
762	761	d:Eukaryota(1.0000),p:Unknown_Phylum_1002968(0.4086),c:Chlorophyceae(0.1798),o:Chlamydomonadales(0.0769),f:Unknown_Family_1002980(0.0394),g:Chlamydomonas(0.0121)	Eukaryota	Unknown_Phylum_1002968	Chlorophyceae	Chlamydomonadales	Unknown_Family_1002980	Chlamydomonas	NA
763	762	d:Eukaryota(0.7864),p:Dinoflagellata(0.1592),c:Dinophyceae(0.0870),o:Gymnodiniphycidae(0.0156),f:Unknown_Family_1003853(0.0061),g:Gyrodinium(0.0016)	Eukaryota	Dinoflagellata	Dinophyceae	Gymnodiniphycidae	Unknown_Family_1003853	Gyrodinium	NA
764	763	d:Eukaryota(0.7864),p:Dinoflagellata(0.1725),c:Dinophyceae(0.0870),o:Peridiniphycidae(0.0156),f:Thoracosphaeraceae(0.0061),g:Tintinnophagus(0.0016)	Eukaryota	Dinoflagellata	Dinophyceae	Peridiniphycidae	Thoracosphaeraceae	Tintinnophagus	NA
765	764	d:Eukaryota(0.5377),p:Dinoflagellata(0.0925),c:Dinophyceae(0.0482),o:Gymnodiniphycidae(0.0100),f:Gymnodinium_clade(0.0033),g:Erythropsidinium(0.0013)	Eukaryota	Dinoflagellata	Dinophyceae	Gymnodiniphycidae	Gymnodinium_clade	Erythropsidinium	NA
766	765	d:Eukaryota(0.7411),p:Basidiomycota(0.1458),c:Agaricomycetes(0.0793),o:Polyporales(0.0145),f:Polyporaceae(0.0056),g:Polyporus(0.0015)	Eukaryota	Basidiomycota	Agaricomycetes	Polyporales	Polyporaceae	Polyporus	NA
767	766	d:Eukaryota(1.0000),p:Phragmoplastophyta(0.7719),c:Embryophyta(0.8012),o:Cucurbitales(0.7824),f:Unknown_Family_1002912(0.8281),g:Cucumis(0.7251)	Eukaryota	Phragmoplastophyta	Embryophyta	Cucurbitales	Unknown_Family_1002912	Cucumis	NA
768	767	d:Eukaryota(0.7638),p:Cnidaria(0.1725),c:Anthozoa(0.0793),o:Actiniaria(0.0145),f:Unknown_Family_1003256(0.0056),g:Unknown_Genus_1001555(0.0015)	Eukaryota	Cnidaria	Anthozoa	Actiniaria	Unknown_Family_1003256	Unknown_Genus_1001555	NA
769	768	d:Eukaryota(0.9672),p:Cnidaria(0.2392),c:Anthozoa(0.1259),o:Actiniaria(0.0212),f:Unknown_Family_1003256(0.0090),g:Unknown_Genus_1001555(0.0019)	Eukaryota	Cnidaria	Anthozoa	Actiniaria	Unknown_Family_1003256	Unknown_Genus_1001555	NA
770	769	d:Eukaryota(0.7411),p:Apicomplexa(0.1458),c:Conoidasida(0.0793),o:Coccidia(0.0145),f:Eimeriorina(0.0056),g:Cystoisospora(0.0015)	Eukaryota	Apicomplexa	Conoidasida	Coccidia	Eimeriorina	Cystoisospora	NA
771	770	d:Eukaryota(1.0000),p:SGUH942(0.2258),c:Unknown_Class_1003913(0.1259),o:Unknown_Order_1003914(0.0212),f:Unknown_Family_1003915(0.0090),g:Unknown_Genus_1001807(0.0019)	Eukaryota	SGUH942	Unknown_Class_1003913	Unknown_Order_1003914	Unknown_Family_1003915	Unknown_Genus_1001807	NA
772	771	d:Eukaryota(0.3568),p:Ochrophyta(0.0265),c:Diatomea(0.0115),o:Bacillariophytina(0.0046),f:Bacillariophyceae(0.0006),g:Fragilariopsis(0.0009)	Eukaryota	Ochrophyta	Diatomea	Bacillariophytina	Bacillariophyceae	Fragilariopsis	NA
773	772	d:Eukaryota(0.3116),p:Basidiomycota(0.0265),c:Agaricomycetes(0.0115),o:Hymenochaetales(0.0046),f:Rickenellaceae(0.0006),g:Skvortzovia(0.0009)	Eukaryota	Basidiomycota	Agaricomycetes	Hymenochaetales	Rickenellaceae	Skvortzovia	NA
774	773	d:Eukaryota(0.9220),p:Ochrophyta(0.2392),c:Diatomea(0.1337),o:Coscinodiscophytina(0.0189),f:Fragilariales(0.0078),g:Licmophora(0.0018)	Eukaryota	Ochrophyta	Diatomea	Coscinodiscophytina	Fragilariales	Licmophora	NA
775	774	d:Eukaryota(0.6281),p:Cnidaria(0.1058),c:Anthozoa(0.0559),o:Actiniaria(0.0112),f:Unknown_Family_1003256(0.0039),g:Unknown_Genus_1001555(0.0013)	Eukaryota	Cnidaria	Anthozoa	Actiniaria	Unknown_Family_1003256	Unknown_Genus_1001555	NA
776	775	d:Eukaryota(1.0000),p:Ochrophyta(0.3402),c:Diatomea(0.2288),o:Bacillariophytina(0.0597),f:Bacillariophyceae(0.0302),g:Nitzschia(0.0062)	Eukaryota	Ochrophyta	Diatomea	Bacillariophytina	Bacillariophyceae	Nitzschia	NA
777	776	d:Eukaryota(0.7638),p:Ciliophora(0.1592),c:Intramacronucleata(0.0870),o:Spirotrichea(0.0156),f:Euplotia(0.0061),g:Discocephalus(0.0016)	Eukaryota	Ciliophora	Intramacronucleata	Spirotrichea	Euplotia	Discocephalus	NA
778	777	d:Eukaryota(1.0000),p:Dinoflagellata(0.3060),c:Dinophyceae(0.1961),o:Gymnodiniphycidae(0.0942),f:Unknown_Family_1003853(0.0486),g:Gyrodinium(0.0150)	Eukaryota	Dinoflagellata	Dinophyceae	Gymnodiniphycidae	Unknown_Family_1003853	Gyrodinium	NA
779	778	d:Eukaryota(1.0000),p:Ciliophora(0.5646),c:Intramacronucleata(0.4661),o:Spirotrichea(0.3371),f:Hypotrichia(0.1410),g:Holosticha(0.0466)	Eukaryota	Ciliophora	Intramacronucleata	Spirotrichea	Hypotrichia	Holosticha	NA
780	779	d:Eukaryota(0.7638),p:Ciliophora(0.1858),c:Intramacronucleata(0.1026),o:Spirotrichea(0.0178),f:Hypotrichia(0.0067),g:Onychodromopsis(0.0015)	Eukaryota	Ciliophora	Intramacronucleata	Spirotrichea	Hypotrichia	Onychodromopsis	NA
781	780	d:Eukaryota(0.9446),p:Dinoflagellata(0.1992),c:Dinophyceae(0.1104),o:Gymnodiniphycidae(0.0189),f:Gymnodinium_clade(0.0078),g:Gymnodinium(0.0018)	Eukaryota	Dinoflagellata	Dinophyceae	Gymnodiniphycidae	Gymnodinium_clade	Gymnodinium	NA
782	781	d:Eukaryota(0.6733),p:Ciliophora(0.1458),c:Intramacronucleata(0.0793),o:Spirotrichea(0.0145),f:Euplotia(0.0044),g:Diophrys(0.0014)	Eukaryota	Ciliophora	Intramacronucleata	Spirotrichea	Euplotia	Diophrys	NA
783	782	d:Eukaryota(0.7638),p:Cnidaria(0.1725),c:Anthozoa(0.0948),o:Alcyonacea(0.0167),f:Unknown_Family_1003263(0.0067),g:Unknown_Genus_1001562(0.0017)	Eukaryota	Cnidaria	Anthozoa	Alcyonacea	Unknown_Family_1003263	Unknown_Genus_1001562	NA
784	783	d:Eukaryota(0.5377),p:Ochrophyta(0.0925),c:Diatomea(0.0482),o:Bacillariophytina(0.0100),f:Bacillariophyceae(0.0033),g:Frustulia(0.0013)	Eukaryota	Ochrophyta	Diatomea	Bacillariophytina	Bacillariophyceae	Frustulia	NA
785	784	d:Eukaryota(1.0000),p:Cnidaria(0.2392),c:Anthozoa(0.1337),o:Actiniaria(0.0252),f:Unknown_Family_1003256(0.0117),g:Unknown_Genus_1001555(0.0032)	Eukaryota	Cnidaria	Anthozoa	Actiniaria	Unknown_Family_1003256	Unknown_Genus_1001555	NA
786	785	d:Eukaryota(0.8090),p:Dinoflagellata(0.1858),c:Dinophyceae(0.1026),o:Gymnodiniphycidae(0.0178),f:Incertae_Sedis_9247(0.0073),g:Cochlodinium(0.0017)	Eukaryota	Dinoflagellata	Dinophyceae	Gymnodiniphycidae	Incertae_Sedis_9247	Cochlodinium	NA
787	786	d:Eukaryota(0.3568),p:Cnidaria(0.0265),c:Hydrozoa(0.0115),o:Trachymedusae(0.0046),f:Unknown_Family_1003277(0.0006),g:Unknown_Genus_1001574(0.0009)	Eukaryota	Cnidaria	Hydrozoa	Trachymedusae	Unknown_Family_1003277	Unknown_Genus_1001574	NA
788	787	d:Eukaryota(0.7638),p:Ciliophora(0.1592),c:Intramacronucleata(0.0870),o:Spirotrichea(0.0156),f:Euplotia(0.0061),g:Diophrys(0.0016)	Eukaryota	Ciliophora	Intramacronucleata	Spirotrichea	Euplotia	Diophrys	NA
789	788	d:Eukaryota(0.3116),p:Phragmoplastophyta(0.0225),c:Embryophyta(0.0097),o:Dendrocerotales(0.0039),f:Unknown_Family_1002829(0.0005),g:Megaceros(0.0008)	Eukaryota	Phragmoplastophyta	Embryophyta	Dendrocerotales	Unknown_Family_1002829	Megaceros	NA
790	789	d:Eukaryota(0.5603),p:Dinoflagellata(0.0925),c:Dinophyceae(0.0482),o:Gymnodiniphycidae(0.0100),f:Unknown_Family_1003853(0.0033),g:Gyrodinium(0.0013)	Eukaryota	Dinoflagellata	Dinophyceae	Gymnodiniphycidae	Unknown_Family_1003853	Gyrodinium	NA
791	790	d:Eukaryota(0.8768),p:Apicomplexa(0.1992),c:Aconoidasida(0.1104),o:Piroplasmorida(0.0189),f:Unknown_Family_1003818(0.0078),g:Theileria(0.0018)	Eukaryota	Apicomplexa	Aconoidasida	Piroplasmorida	Unknown_Family_1003818	Theileria	NA
792	791	d:Eukaryota(0.9672),p:Dinoflagellata(0.2392),c:Dinophyceae(0.1337),o:Gymnodiniphycidae(0.0252),f:Unknown_Family_1003853(0.0117),g:Gyrodinium(0.0032)	Eukaryota	Dinoflagellata	Dinophyceae	Gymnodiniphycidae	Unknown_Family_1003853	Gyrodinium	NA
793	792	d:Eukaryota(0.1760),p:Dinoflagellata(0.0143),c:Dinophyceae(0.0062),o:SL163A10(0.0025),f:Unknown_Family_1003863(0.0003),g:Unknown_Genus_1001783(0.0005)	Eukaryota	Dinoflagellata	Dinophyceae	SL163A10	Unknown_Family_1003863	Unknown_Genus_1001783	NA
794	793	d:Eukaryota(1.0000),p:Ochrophyta(0.4428),c:Diatomea(0.3267),o:Coscinodiscophytina(0.0942),f:Fragilariales(0.0486),g:Licmophora(0.0150)	Eukaryota	Ochrophyta	Diatomea	Coscinodiscophytina	Fragilariales	Licmophora	NA
795	794	d:Eukaryota(0.8090),p:Cnidaria(0.1858),c:Anthozoa(0.1026),o:Alcyonacea(0.0178),f:Unknown_Family_1003263(0.0073),g:Unknown_Genus_1001562(0.0017)	Eukaryota	Cnidaria	Anthozoa	Alcyonacea	Unknown_Family_1003263	Unknown_Genus_1001562	NA
796	795	d:Eukaryota(0.6733),p:Ciliophora(0.1325),c:Intramacronucleata(0.0715),o:Spirotrichea(0.0134),f:Euplotia(0.0050),g:Discocephalus(0.0015)	Eukaryota	Ciliophora	Intramacronucleata	Spirotrichea	Euplotia	Discocephalus	NA
797	796	d:Eukaryota(1.0000),p:Phragmoplastophyta(0.3231),c:Embryophyta(0.2125),o:Dendrocerotales(0.0942),f:Unknown_Family_1002829(0.0486),g:Megaceros(0.0150)	Eukaryota	Phragmoplastophyta	Embryophyta	Dendrocerotales	Unknown_Family_1002829	Megaceros	NA
798	797	d:Eukaryota(0.8090),p:Ciliophora(0.1858),c:Intramacronucleata(0.1026),o:Spirotrichea(0.0178),f:Euplotia(0.0073),g:Diophrys(0.0017)	Eukaryota	Ciliophora	Intramacronucleata	Spirotrichea	Euplotia	Diophrys	NA
799	798	d:Eukaryota(1.0000),p:Ciliophora(0.3402),c:Intramacronucleata(0.2288),o:Spirotrichea(0.1115),f:Hypotrichia(0.0209),g:Unknown_Genus_1001753(0.0062)	Eukaryota	Ciliophora	Intramacronucleata	Spirotrichea	Hypotrichia	Unknown_Genus_1001753	NA
800	799	d:Eukaryota(0.7411),p:Ciliophora(0.1458),c:Intramacronucleata(0.0793),o:Spirotrichea(0.0145),f:Euplotia(0.0056),g:Diophrys(0.0015)	Eukaryota	Ciliophora	Intramacronucleata	Spirotrichea	Euplotia	Diophrys	NA
801	800	d:Eukaryota(0.8542),p:Dinoflagellata(0.1858),c:Dinophyceae(0.0948),o:Gymnodiniphycidae(0.0167),f:Suessiaceae(0.0067),g:Unknown_Genus_1001773(0.0017)	Eukaryota	Dinoflagellata	Dinophyceae	Gymnodiniphycidae	Suessiaceae	Unknown_Genus_1001773	NA
802	801	d:Eukaryota(0.5603),p:Ciliophora(0.0925),c:Intramacronucleata(0.0482),o:Spirotrichea(0.0100),f:Hypotrichia(0.0033),g:Sterkiella(0.0013)	Eukaryota	Ciliophora	Intramacronucleata	Spirotrichea	Hypotrichia	Sterkiella	NA
803	802	d:Eukaryota(0.1760),p:Dinoflagellata(0.0143),c:Dinophyceae(0.0062),o:SL163A10(0.0025),f:Unknown_Family_1003863(0.0003),g:Unknown_Genus_1001783(0.0005)	Eukaryota	Dinoflagellata	Dinophyceae	SL163A10	Unknown_Family_1003863	Unknown_Genus_1001783	NA
804	803	d:Eukaryota(0.6959),p:Basidiomycota(0.1458),c:Agaricomycetes(0.0793),o:Russulales(0.0145),f:Lachnocladiaceae(0.0056),g:Scytinostroma(0.0015)	Eukaryota	Basidiomycota	Agaricomycetes	Russulales	Lachnocladiaceae	Scytinostroma	NA
805	804	d:Eukaryota(1.0000),p:Ochrophyta(0.6278),c:Diatomea(0.5773),o:Bacillariophytina(0.2323),f:Bacillariophyceae(0.1223),g:Nitzschia(0.0387)	Eukaryota	Ochrophyta	Diatomea	Bacillariophytina	Bacillariophyceae	Nitzschia	NA
806	805	d:Eukaryota(0.6959),p:Basidiomycota(0.1458),c:Agaricomycetes(0.0793),o:Cantharellales(0.0145),f:Hydnaceae(0.0056),g:Hydnum(0.0015)	Eukaryota	Basidiomycota	Agaricomycetes	Cantharellales	Hydnaceae	Hydnum	NA
807	806	d:Eukaryota(0.9446),p:Dinoflagellata(0.1992),c:Dinophyceae(0.1104),o:Gymnodiniphycidae(0.0189),f:Gymnodinium_clade(0.0078),g:Gymnodinium(0.0018)	Eukaryota	Dinoflagellata	Dinophyceae	Gymnodiniphycidae	Gymnodinium_clade	Gymnodinium	NA
808	807	d:Eukaryota(1.0000),p:Protalveolata(0.2888),c:Syndiniales(0.1798),o:Unknown_Order_1003905(0.0769),f:Unknown_Family_1003906(0.0394),g:Amoebophrya(0.0121)	Eukaryota	Protalveolata	Syndiniales	Unknown_Order_1003905	Unknown_Family_1003906	Amoebophrya	NA
809	808	d:Eukaryota(0.6055),p:Basidiomycota(0.1058),c:Agaricomycetes(0.0559),o:Cantharellales(0.0112),f:Botryobasidiaceae(0.0039),g:Botryobasidium(0.0013)	Eukaryota	Basidiomycota	Agaricomycetes	Cantharellales	Botryobasidiaceae	Botryobasidium	NA
810	809	d:Eukaryota(0.9446),p:Ciliophora(0.2392),c:Intramacronucleata(0.1337),o:Spirotrichea(0.0252),f:Hypotrichia(0.0084),g:Oxytricha(0.0019)	Eukaryota	Ciliophora	Intramacronucleata	Spirotrichea	Hypotrichia	Oxytricha	NA
811	810	d:Eukaryota(0.8316),p:Basidiomycota(0.1858),c:Agaricomycetes(0.1026),o:Hymenochaetales(0.0178),f:Rickenellaceae(0.0073),g:Skvortzovia(0.0017)	Eukaryota	Basidiomycota	Agaricomycetes	Hymenochaetales	Rickenellaceae	Skvortzovia	NA
812	811	d:Eukaryota(0.9898),p:Dinoflagellata(0.2392),c:Dinophyceae(0.1337),o:Gymnodiniphycidae(0.0252),f:Unknown_Family_1003853(0.0117),g:Gyrodinium(0.0032)	Eukaryota	Dinoflagellata	Dinophyceae	Gymnodiniphycidae	Unknown_Family_1003853	Gyrodinium	NA
813	812	d:Eukaryota(0.9898),p:Discosea(0.2258),c:Longamoebia(0.1259),o:Centramoebida(0.0212),f:Unknown_Family_1002759(0.0090),g:Acanthamoeba(0.0019)	Eukaryota	Discosea	Longamoebia	Centramoebida	Unknown_Family_1002759	Acanthamoeba	NA
814	813	d:Eukaryota(0.8768),p:Basidiomycota(0.1858),c:Agaricomycetes(0.1026),o:Hymenochaetales(0.0178),f:Rickenellaceae(0.0073),g:Skvortzovia(0.0017)	Eukaryota	Basidiomycota	Agaricomycetes	Hymenochaetales	Rickenellaceae	Skvortzovia	NA
815	814	d:Eukaryota(0.6507),p:Basidiomycota(0.1325),c:Agaricomycetes(0.0715),o:Cantharellales(0.0123),f:Botryobasidiaceae(0.0044),g:Botryobasidium(0.0014)	Eukaryota	Basidiomycota	Agaricomycetes	Cantharellales	Botryobasidiaceae	Botryobasidium	NA
816	815	d:Eukaryota(1.0000),p:Ochrophyta(0.4428),c:Chrysophyceae(0.2614),o:Synurales(0.1632),f:Unknown_Family_1004204(0.0854),g:Mallomonas(0.0269)	Eukaryota	Ochrophyta	Chrysophyceae	Synurales	Unknown_Family_1004204	Mallomonas	NA
817	816	d:Eukaryota(1.0000),p:Dinoflagellata(0.2717),c:Dinophyceae(0.1635),o:Gymnodiniphycidae(0.0597),f:Unknown_Family_1003853(0.0302),g:Gyrodinium(0.0091)	Eukaryota	Dinoflagellata	Dinophyceae	Gymnodiniphycidae	Unknown_Family_1003853	Gyrodinium	NA
818	817	d:Eukaryota(0.7411),p:Dinoflagellata(0.1458),c:Dinophyceae(0.0793),o:Prorocentrales(0.0145),f:Unknown_Family_1003856(0.0056),g:Prorocentrum(0.0015)	Eukaryota	Dinoflagellata	Dinophyceae	Prorocentrales	Unknown_Family_1003856	Prorocentrum	NA
819	818	d:Eukaryota(0.5151),p:Ochrophyta(0.0792),c:Diatomea(0.0404),o:Bacillariophytina(0.0089),f:Mediophyceae(0.0027),g:Chaetoceros(0.0012)	Eukaryota	Ochrophyta	Diatomea	Bacillariophytina	Mediophyceae	Chaetoceros	NA
820	819	d:Eukaryota(0.9220),p:Discosea(0.2125),c:Longamoebia(0.1181),o:Centramoebida(0.0201),f:Unknown_Family_1002759(0.0084),g:Acanthamoeba(0.0019)	Eukaryota	Discosea	Longamoebia	Centramoebida	Unknown_Family_1002759	Acanthamoeba	NA
821	820	d:Eukaryota(0.7185),p:Apicomplexa(0.1592),c:Aconoidasida(0.0793),o:Piroplasmorida(0.0145),f:Unknown_Family_1003818(0.0056),g:Theileria(0.0015)	Eukaryota	Apicomplexa	Aconoidasida	Piroplasmorida	Unknown_Family_1003818	Theileria	NA
822	821	d:Eukaryota(0.7411),p:Ciliophora(0.1458),c:Intramacronucleata(0.0793),o:Spirotrichea(0.0145),f:Hypotrichia(0.0056),g:Uroleptus(0.0015)	Eukaryota	Ciliophora	Intramacronucleata	Spirotrichea	Hypotrichia	Uroleptus	NA
823	822	d:Eukaryota(0.8316),p:Apicomplexa(0.1858),c:Aconoidasida(0.0948),o:Piroplasmorida(0.0167),f:Unknown_Family_1003818(0.0067),g:Theileria(0.0017)	Eukaryota	Apicomplexa	Aconoidasida	Piroplasmorida	Unknown_Family_1003818	Theileria	NA
824	823	d:Eukaryota(0.8768),p:Ciliophora(0.1992),c:Intramacronucleata(0.1104),o:Spirotrichea(0.0189),f:Hypotrichia(0.0073),g:uncultured_9182(0.0017)	Eukaryota	Ciliophora	Intramacronucleata	Spirotrichea	Hypotrichia	uncultured_9182	NA
825	824	d:Eukaryota(0.8542),p:Dinoflagellata(0.1858),c:Dinophyceae(0.1026),o:Gymnodiniphycidae(0.0178),f:Gymnodinium_clade(0.0067),g:Polykrikos(0.0017)	Eukaryota	Dinoflagellata	Dinophyceae	Gymnodiniphycidae	Gymnodinium_clade	Polykrikos	NA
826	825	d:Eukaryota(1.0000),p:Dinoflagellata(0.7857),c:Incertae_Sedis_9341(0.8082),o:Unknown_Order_1003865(0.8298),f:Unknown_Family_1003866(0.9060),g:Blastodinium(0.8635)	Eukaryota	Dinoflagellata	Incertae_Sedis_9341	Unknown_Order_1003865	Unknown_Family_1003866	Blastodinium	NA
827	826	d:Eukaryota(0.8768),p:Arthropoda(0.1992),c:Arachnida(0.1104),o:Opiliones(0.0178),f:Unknown_Family_1003337(0.0073),g:Unknown_Genus_1001217(0.0017)	Eukaryota	Arthropoda	Arachnida	Opiliones	Unknown_Family_1003337	Unknown_Genus_1001217	NA
828	827	d:Eukaryota(0.2890),p:Dinoflagellata(0.0225),c:Dinophyceae(0.0097),o:Peridiniphycidae(0.0039),f:Gonyaulacales(0.0005),g:Ceratocorys(0.0008)	Eukaryota	Dinoflagellata	Dinophyceae	Peridiniphycidae	Gonyaulacales	Ceratocorys	NA
829	828	d:Eukaryota(1.0000),p:Protalveolata(0.3231),c:Syndiniales(0.2125),o:Unknown_Order_1003905(0.1115),f:Unknown_Family_1003906(0.0578),g:Unknown_Genus_1001800(0.0180)	Eukaryota	Protalveolata	Syndiniales	Unknown_Order_1003905	Unknown_Family_1003906	Unknown_Genus_1001800	NA
830	829	d:Eukaryota(1.0000),p:Dinoflagellata(0.2717),c:Dinophyceae(0.1635),o:SL163A10(0.0597),f:Unknown_Family_1003863(0.0302),g:Unknown_Genus_1001783(0.0091)	Eukaryota	Dinoflagellata	Dinophyceae	SL163A10	Unknown_Family_1003863	Unknown_Genus_1001783	NA
831	830	d:Eukaryota(0.6507),p:Apicomplexa(0.1458),c:Aconoidasida(0.0793),o:Piroplasmorida(0.0145),f:Unknown_Family_1003818(0.0056),g:Theileria(0.0015)	Eukaryota	Apicomplexa	Aconoidasida	Piroplasmorida	Unknown_Family_1003818	Theileria	NA
832	831	d:Eukaryota(0.6959),p:Apicomplexa(0.1458),c:Conoidasida(0.0793),o:Coccidia(0.0145),f:Eimeriorina(0.0056),g:Goussia(0.0015)	Eukaryota	Apicomplexa	Conoidasida	Coccidia	Eimeriorina	Goussia	NA
833	832	d:Eukaryota(1.0000),p:Unknown_Phylum_1002968(0.5626),c:Trebouxiophyceae(0.2778),o:Incertae_Sedis_12702(0.1632),f:Unknown_Family_1003013(0.0854),g:Chloropyrula(0.0269)	Eukaryota	Unknown_Phylum_1002968	Trebouxiophyceae	Incertae_Sedis_12702	Unknown_Family_1003013	Chloropyrula	NA
834	833	d:Eukaryota(0.7185),p:Ciliophora(0.1725),c:Intramacronucleata(0.0948),o:Spirotrichea(0.0167),f:Unknown_Family_1003834(0.0050),g:Unknown_Genus_1001751(0.0015)	Eukaryota	Ciliophora	Intramacronucleata	Spirotrichea	Unknown_Family_1003834	Unknown_Genus_1001751	NA
835	834	d:Eukaryota(0.9898),p:Ciliophora(0.2546),c:Intramacronucleata(0.1472),o:Conthreep(0.0212),f:Oligohymenophorea(0.0090),g:Tetrahymena(0.0019)	Eukaryota	Ciliophora	Intramacronucleata	Conthreep	Oligohymenophorea	Tetrahymena	NA
836	835	d:Eukaryota(0.6055),p:Basidiomycota(0.1192),c:Agaricomycetes(0.0637),o:Boletales(0.0112),f:Boletinellaceae(0.0039),g:Phlebopus(0.0013)	Eukaryota	Basidiomycota	Agaricomycetes	Boletales	Boletinellaceae	Phlebopus	NA
837	836	d:Eukaryota(1.0000),p:Dinoflagellata(0.5650),c:Dinophyceae(0.4059),o:Gymnodiniphycidae(0.3371),f:Gymnodinium_clade(0.2278),g:Paragymnodinium(0.1403)	Eukaryota	Dinoflagellata	Dinophyceae	Gymnodiniphycidae	Gymnodinium_clade	Paragymnodinium	NA
838	837	d:Eukaryota(1.0000),p:Dinoflagellata(0.2392),c:Dinophyceae(0.1337),o:Gymnodiniphycidae(0.0252),f:Unknown_Family_1003853(0.0117),g:Gyrodinium(0.0032)	Eukaryota	Dinoflagellata	Dinophyceae	Gymnodiniphycidae	Unknown_Family_1003853	Gyrodinium	NA
839	838	d:Eukaryota(0.6959),p:Ciliophora(0.1325),c:Intramacronucleata(0.0715),o:Spirotrichea(0.0134),f:Hypotrichia(0.0050),g:Paruroleptus(0.0015)	Eukaryota	Ciliophora	Intramacronucleata	Spirotrichea	Hypotrichia	Paruroleptus	NA
840	839	d:Eukaryota(0.6055),p:Cnidaria(0.1058),c:Anthozoa(0.0559),o:Actiniaria(0.0112),f:Unknown_Family_1003256(0.0039),g:Unknown_Genus_1001555(0.0013)	Eukaryota	Cnidaria	Anthozoa	Actiniaria	Unknown_Family_1003256	Unknown_Genus_1001555	NA
841	840	d:Eukaryota(0.9220),p:Ciliophora(0.1992),c:Intramacronucleata(0.1104),o:Spirotrichea(0.0189),f:Hypotrichia(0.0078),g:Uronychia(0.0018)	Eukaryota	Ciliophora	Intramacronucleata	Spirotrichea	Hypotrichia	Uronychia	NA
842	841	d:Eukaryota(0.7638),p:Ciliophora(0.1725),c:Intramacronucleata(0.0948),o:Spirotrichea(0.0167),f:Hypotrichia(0.0061),g:Unknown_Genus_1001753(0.0015)	Eukaryota	Ciliophora	Intramacronucleata	Spirotrichea	Hypotrichia	Unknown_Genus_1001753	NA
843	842	d:Eukaryota(0.9672),p:Ciliophora(0.2258),c:Intramacronucleata(0.1259),o:Spirotrichea(0.0201),f:Euplotia(0.0084),g:Diophrys(0.0019)	Eukaryota	Ciliophora	Intramacronucleata	Spirotrichea	Euplotia	Diophrys	NA
844	843	d:Eukaryota(1.0000),p:Dinoflagellata(0.2392),c:Dinophyceae(0.1337),o:Peridiniphycidae(0.0252),f:Peridiniales(0.0117),g:Peridiniopsis(0.0032)	Eukaryota	Dinoflagellata	Dinophyceae	Peridiniphycidae	Peridiniales	Peridiniopsis	NA
845	844	d:Eukaryota(1.0000),p:Ochrophyta(0.5113),c:Chrysophyceae(0.3267),o:Synurales(0.2323),f:Unknown_Family_1004204(0.1223),g:Mallomonas(0.0387)	Eukaryota	Ochrophyta	Chrysophyceae	Synurales	Unknown_Family_1004204	Mallomonas	NA
846	845	d:Eukaryota(0.7638),p:Ciliophora(0.1592),c:Intramacronucleata(0.0870),o:Spirotrichea(0.0156),f:Euplotia(0.0061),g:Diophrys(0.0016)	Eukaryota	Ciliophora	Intramacronucleata	Spirotrichea	Euplotia	Diophrys	NA
847	846	d:Eukaryota(0.8316),p:Basidiomycota(0.1858),c:Agaricomycetes(0.1026),o:Cantharellales(0.0178),f:Hydnaceae(0.0073),g:Hydnum(0.0017)	Eukaryota	Basidiomycota	Agaricomycetes	Cantharellales	Hydnaceae	Hydnum	NA
848	847	d:Eukaryota(0.6959),p:Ciliophora(0.1325),c:Intramacronucleata(0.0715),o:Spirotrichea(0.0134),f:Euplotia(0.0050),g:Diophrys(0.0015)	Eukaryota	Ciliophora	Intramacronucleata	Spirotrichea	Euplotia	Diophrys	NA
849	848	d:Eukaryota(0.7864),p:Dinoflagellata(0.1725),c:Dinophyceae(0.0870),o:Gymnodiniphycidae(0.0156),f:Suessiaceae(0.0061),g:Biecheleria(0.0016)	Eukaryota	Dinoflagellata	Dinophyceae	Gymnodiniphycidae	Suessiaceae	Biecheleria	NA
850	849	d:Eukaryota(1.0000),p:Ochrophyta(0.4428),c:Diatomea(0.3267),o:Bacillariophytina(0.0769),f:Bacillariophyceae(0.0394),g:Nitzschia(0.0091)	Eukaryota	Ochrophyta	Diatomea	Bacillariophytina	Bacillariophyceae	Nitzschia	NA
851	850	d:Eukaryota(1.0000),p:Annelida(0.5652),c:Polychaeta(0.4036),o:Terebellida(0.3242),f:Unknown_Family_1003328(0.1882),g:Unknown_Genus_1001209(0.0669)	Eukaryota	Annelida	Polychaeta	Terebellida	Unknown_Family_1003328	Unknown_Genus_1001209	NA
852	851	d:Eukaryota(1.0000),p:Ochrophyta(0.3744),c:Diatomea(0.2614),o:Coscinodiscophytina(0.0252),f:Fragilariales(0.0117),g:Licmophora(0.0019)	Eukaryota	Ochrophyta	Diatomea	Coscinodiscophytina	Fragilariales	Licmophora	NA
853	852	d:Eukaryota(0.6733),p:Ciliophora(0.1192),c:Intramacronucleata(0.0637),o:Spirotrichea(0.0123),f:Hypotrichia(0.0044),g:Unknown_Genus_1001753(0.0014)	Eukaryota	Ciliophora	Intramacronucleata	Spirotrichea	Hypotrichia	Unknown_Genus_1001753	NA
854	853	d:Eukaryota(0.8994),p:Unknown_Phylum_1003810(0.1858),c:Unknown_Class_1003811(0.1026),o:Unknown_Order_1003812(0.0178),f:Unknown_Family_1003813(0.0073),g:Unknown_Genus_1001715(0.0017)	Eukaryota	Unknown_Phylum_1003810	Unknown_Class_1003811	Unknown_Order_1003812	Unknown_Family_1003813	Unknown_Genus_1001715	NA
855	854	d:Eukaryota(1.0000),p:Dinoflagellata(0.3915),c:Dinophyceae(0.2778),o:Gymnodiniphycidae(0.1632),f:Gymnodinium_clade(0.0854),g:Gymnodinium(0.0269)	Eukaryota	Dinoflagellata	Dinophyceae	Gymnodiniphycidae	Gymnodinium_clade	Gymnodinium	NA
856	855	d:Eukaryota(0.9898),p:Florideophycidae(0.3573),c:Rhodymeniophycidae(0.1635),o:Unknown_Order_1003051(0.0597),f:Unknown_Family_1003052(0.0302),g:Betaphycus(0.0019)	Eukaryota	Florideophycidae	Rhodymeniophycidae	Unknown_Order_1003051	Unknown_Family_1003052	Betaphycus	NA
857	856	d:Eukaryota(0.1986),p:Dinoflagellata(0.0143),c:Dinophyceae(0.0062),o:Gymnodiniphycidae(0.0025),f:Gymnodinium_clade(0.0003),g:Unknown_Genus_1001771(0.0005)	Eukaryota	Dinoflagellata	Dinophyceae	Gymnodiniphycidae	Gymnodinium_clade	Unknown_Genus_1001771	NA
858	857	d:Eukaryota(0.8994),p:Ciliophora(0.2258),c:Intramacronucleata(0.1259),o:Conthreep(0.0201),f:Oligohymenophorea(0.0084),g:Tetrahymena(0.0019)	Eukaryota	Ciliophora	Intramacronucleata	Conthreep	Oligohymenophorea	Tetrahymena	NA
859	858	d:Eukaryota(1.0000),p:Annelida(0.2392),c:Polychaeta(0.1337),o:Phyllodocida(0.0212),f:Unknown_Family_1003320(0.0090),g:Unknown_Genus_1001197(0.0019)	Eukaryota	Annelida	Polychaeta	Phyllodocida	Unknown_Family_1003320	Unknown_Genus_1001197	NA
860	859	d:Eukaryota(0.9898),p:Ciliophora(0.2392),c:Intramacronucleata(0.1337),o:Spirotrichea(0.0212),f:Euplotia(0.0090),g:Diophrys(0.0019)	Eukaryota	Ciliophora	Intramacronucleata	Spirotrichea	Euplotia	Diophrys	NA
861	860	d:Eukaryota(0.8090),p:Ciliophora(0.1725),c:Intramacronucleata(0.0948),o:Spirotrichea(0.0167),f:Unknown_Family_1003834(0.0067),g:Unknown_Genus_1001751(0.0017)	Eukaryota	Ciliophora	Intramacronucleata	Spirotrichea	Unknown_Family_1003834	Unknown_Genus_1001751	NA
862	861	d:Eukaryota(0.8316),p:Discosea(0.1858),c:Longamoebia(0.1026),o:Centramoebida(0.0178),f:Unknown_Family_1002759(0.0073),g:Acanthamoeba(0.0017)	Eukaryota	Discosea	Longamoebia	Centramoebida	Unknown_Family_1002759	Acanthamoeba	NA
863	862	d:Eukaryota(0.6507),p:Apicomplexa(0.1325),c:Aconoidasida(0.0715),o:Piroplasmorida(0.0134),f:Unknown_Family_1003818(0.0050),g:Theileria(0.0015)	Eukaryota	Apicomplexa	Aconoidasida	Piroplasmorida	Unknown_Family_1003818	Theileria	NA
864	863	d:Eukaryota(1.0000),p:Apicomplexa(0.2717),c:Conoidasida(0.1472),o:Coccidia(0.0424),f:Eimeriorina(0.0209),g:Goussia(0.0019)	Eukaryota	Apicomplexa	Conoidasida	Coccidia	Eimeriorina	Goussia	NA
865	864	d:Eukaryota(1.0000),p:Protalveolata(0.3060),c:Syndiniales(0.1961),o:Unknown_Order_1003905(0.0942),f:Unknown_Family_1003906(0.0486),g:Amoebophrya(0.0150)	Eukaryota	Protalveolata	Syndiniales	Unknown_Order_1003905	Unknown_Family_1003906	Amoebophrya	NA
866	865	d:Eukaryota(1.0000),p:Tunicata(0.3060),c:Ascidiacea(0.1961),o:Stolidobranchia(0.0942),f:Unknown_Family_1003632(0.0486),g:Unknown_Genus_1001333(0.0150)	Eukaryota	Tunicata	Ascidiacea	Stolidobranchia	Unknown_Family_1003632	Unknown_Genus_1001333	NA
867	866	d:Eukaryota(1.0000),p:Cnidaria(0.2888),c:Anthozoa(0.1259),o:Actiniaria(0.0212),f:Unknown_Family_1003256(0.0090),g:Unknown_Genus_1001555(0.0019)	Eukaryota	Cnidaria	Anthozoa	Actiniaria	Unknown_Family_1003256	Unknown_Genus_1001555	NA
868	867	d:Eukaryota(1.0000),p:Mollusca(0.3915),c:Polyplacophora(0.2778),o:Neoloricata(0.1805),f:Unknown_Family_1003517(0.0946),g:Unknown_Genus_1001415(0.0298)	Eukaryota	Mollusca	Polyplacophora	Neoloricata	Unknown_Family_1003517	Unknown_Genus_1001415	NA
869	868	d:Eukaryota(0.8768),p:Dinoflagellata(0.1858),c:Dinophyceae(0.1026),o:Gymnodiniphycidae(0.0178),f:Gymnodinium_clade(0.0073),g:Gymnodinium(0.0017)	Eukaryota	Dinoflagellata	Dinophyceae	Gymnodiniphycidae	Gymnodinium_clade	Gymnodinium	NA
870	869	d:Eukaryota(0.9898),p:Dinoflagellata(0.2258),c:Dinophyceae(0.1259),o:Gymnodiniphycidae(0.0201),f:Gymnodinium_clade(0.0084),g:Gymnodinium(0.0019)	Eukaryota	Dinoflagellata	Dinophyceae	Gymnodiniphycidae	Gymnodinium_clade	Gymnodinium	NA
871	870	d:Eukaryota(1.0000),p:Cnidaria(0.2258),c:Anthozoa(0.1259),o:Actiniaria(0.0212),f:Unknown_Family_1003256(0.0090),g:Unknown_Genus_1001555(0.0019)	Eukaryota	Cnidaria	Anthozoa	Actiniaria	Unknown_Family_1003256	Unknown_Genus_1001555	NA
872	871	d:Eukaryota(0.7411),p:Dinoflagellata(0.1592),c:Dinophyceae(0.0870),o:Gymnodiniphycidae(0.0145),f:Suessiaceae(0.0056),g:Pelagodinium(0.0015)	Eukaryota	Dinoflagellata	Dinophyceae	Gymnodiniphycidae	Suessiaceae	Pelagodinium	NA
873	872	d:Eukaryota(0.7864),p:Ochrophyta(0.1592),c:Diatomea(0.0870),o:Bacillariophytina(0.0156),f:Bacillariophyceae(0.0061),g:Nitzschia(0.0016)	Eukaryota	Ochrophyta	Diatomea	Bacillariophytina	Bacillariophyceae	Nitzschia	NA
874	873	d:Eukaryota(0.7638),p:Dinoflagellata(0.1592),c:Dinophyceae(0.0870),o:Gymnodiniphycidae(0.0156),f:Suessiaceae(0.0061),g:Biecheleria(0.0016)	Eukaryota	Dinoflagellata	Dinophyceae	Gymnodiniphycidae	Suessiaceae	Biecheleria	NA
875	874	d:Eukaryota(0.7185),p:Ciliophora(0.1458),c:Intramacronucleata(0.0793),o:Spirotrichea(0.0145),f:Euplotia(0.0050),g:Diophrys(0.0015)	Eukaryota	Ciliophora	Intramacronucleata	Spirotrichea	Euplotia	Diophrys	NA
876	875	d:Eukaryota(1.0000),p:Cnidaria(0.3231),c:Anthozoa(0.1961),o:Actiniaria(0.0942),f:Unknown_Family_1003256(0.0486),g:Unknown_Genus_1001555(0.0150)	Eukaryota	Cnidaria	Anthozoa	Actiniaria	Unknown_Family_1003256	Unknown_Genus_1001555	NA
877	876	d:Eukaryota(0.6959),p:Dinoflagellata(0.1325),c:Dinophyceae(0.0715),o:Gymnodiniphycidae(0.0134),f:Suessiaceae(0.0050),g:Biecheleria(0.0015)	Eukaryota	Dinoflagellata	Dinophyceae	Gymnodiniphycidae	Suessiaceae	Biecheleria	NA
878	877	d:Eukaryota(0.7185),p:Annelida(0.1458),c:Polychaeta(0.0793),o:Terebellida(0.0145),f:Unknown_Family_1003328(0.0056),g:Unknown_Genus_1001209(0.0015)	Eukaryota	Annelida	Polychaeta	Terebellida	Unknown_Family_1003328	Unknown_Genus_1001209	NA
879	878	d:Eukaryota(1.0000),p:Florideophycidae(0.4086),c:Rhodymeniophycidae(0.1798),o:Unknown_Order_1003051(0.0769),f:Unknown_Family_1003052(0.0394),g:Dictyothamnion(0.0062)	Eukaryota	Florideophycidae	Rhodymeniophycidae	Unknown_Order_1003051	Unknown_Family_1003052	Dictyothamnion	NA
880	879	d:Eukaryota(0.6959),p:Ciliophora(0.1458),c:Intramacronucleata(0.0793),o:Spirotrichea(0.0145),f:Euplotia(0.0050),g:Discocephalus(0.0015)	Eukaryota	Ciliophora	Intramacronucleata	Spirotrichea	Euplotia	Discocephalus	NA
881	880	d:Eukaryota(0.8768),p:Dinoflagellata(0.1858),c:Dinophyceae(0.1026),o:Gymnodiniphycidae(0.0178),f:Unknown_Family_1003853(0.0073),g:Gyrodinium(0.0017)	Eukaryota	Dinoflagellata	Dinophyceae	Gymnodiniphycidae	Unknown_Family_1003853	Gyrodinium	NA
882	881	d:Eukaryota(0.8316),p:Dinoflagellata(0.1858),c:Dinophyceae(0.1026),o:Gymnodiniphycidae(0.0167),f:Unknown_Family_1003853(0.0067),g:Gyrodinium(0.0017)	Eukaryota	Dinoflagellata	Dinophyceae	Gymnodiniphycidae	Unknown_Family_1003853	Gyrodinium	NA
883	882	d:Eukaryota(0.8768),p:Dinoflagellata(0.1992),c:Dinophyceae(0.1104),o:Gymnodiniphycidae(0.0178),f:Unknown_Family_1003853(0.0073),g:Gyrodinium(0.0017)	Eukaryota	Dinoflagellata	Dinophyceae	Gymnodiniphycidae	Unknown_Family_1003853	Gyrodinium	NA
884	883	d:Eukaryota(0.6281),p:Ciliophora(0.1192),c:Intramacronucleata(0.0637),o:Spirotrichea(0.0123),f:Euplotia(0.0044),g:Discocephalus(0.0014)	Eukaryota	Ciliophora	Intramacronucleata	Spirotrichea	Euplotia	Discocephalus	NA
885	884	d:Eukaryota(0.7185),p:Dinoflagellata(0.1458),c:Dinophyceae(0.0793),o:Gymnodiniphycidae(0.0145),f:Incertae_Sedis_9247(0.0056),g:Cochlodinium(0.0015)	Eukaryota	Dinoflagellata	Dinophyceae	Gymnodiniphycidae	Incertae_Sedis_9247	Cochlodinium	NA
886	885	d:Eukaryota(0.6733),p:Ochrophyta(0.1458),c:Diatomea(0.0793),o:Bacillariophytina(0.0145),f:Bacillariophyceae(0.0050),g:Fragilariopsis(0.0015)	Eukaryota	Ochrophyta	Diatomea	Bacillariophytina	Bacillariophyceae	Fragilariopsis	NA
887	886	d:Eukaryota(0.3342),p:Platyhelminthes(0.0265),c:Rhabditophora(0.0115),o:Rhabdocoela(0.0046),f:Unknown_Family_1003592(0.0006),g:Unknown_Genus_1001513(0.0009)	Eukaryota	Platyhelminthes	Rhabditophora	Rhabdocoela	Unknown_Family_1003592	Unknown_Genus_1001513	NA
888	887	d:Eukaryota(0.7411),p:Ochrophyta(0.1725),c:Diatomea(0.0948),o:Coscinodiscophytina(0.0145),f:Fragilariales(0.0056),g:Licmophora(0.0015)	Eukaryota	Ochrophyta	Diatomea	Coscinodiscophytina	Fragilariales	Licmophora	NA
889	888	d:Eukaryota(0.7185),p:Ciliophora(0.1325),c:Intramacronucleata(0.0715),o:Spirotrichea(0.0134),f:Euplotia(0.0050),g:Diophrys(0.0015)	Eukaryota	Ciliophora	Intramacronucleata	Spirotrichea	Euplotia	Diophrys	NA
890	889	d:Eukaryota(0.4246),p:Ochrophyta(0.0658),c:Diatomea(0.0326),o:Bacillariophytina(0.0078),f:Bacillariophyceae(0.0021),g:Fragilariopsis(0.0012)	Eukaryota	Ochrophyta	Diatomea	Bacillariophytina	Bacillariophyceae	Fragilariopsis	NA
891	890	d:Eukaryota(0.9898),p:Dinoflagellata(0.2258),c:Dinophyceae(0.1259),o:Peridiniphycidae(0.0201),f:Gonyaulacales(0.0084),g:Pyrodinium(0.0019)	Eukaryota	Dinoflagellata	Dinophyceae	Peridiniphycidae	Gonyaulacales	Pyrodinium	NA
892	891	d:Eukaryota(0.8768),p:Basidiomycota(0.1992),c:Agaricomycetes(0.1104),o:Hymenochaetales(0.0189),f:Rickenellaceae(0.0078),g:Skvortzovia(0.0018)	Eukaryota	Basidiomycota	Agaricomycetes	Hymenochaetales	Rickenellaceae	Skvortzovia	NA
893	892	d:Eukaryota(0.8316),p:Dinoflagellata(0.1725),c:Dinophyceae(0.0948),o:Peridiniphycidae(0.0167),f:Thoracosphaeraceae(0.0067),g:Scrippsiella(0.0017)	Eukaryota	Dinoflagellata	Dinophyceae	Peridiniphycidae	Thoracosphaeraceae	Scrippsiella	NA
894	893	d:Eukaryota(1.0000),p:Ciliophora(0.5455),c:Intramacronucleata(0.3969),o:Spirotrichea(0.3132),f:Hypotrichia(0.0854),g:Holosticha(0.0269)	Eukaryota	Ciliophora	Intramacronucleata	Spirotrichea	Hypotrichia	Holosticha	NA
895	894	d:Eukaryota(0.7411),p:Dinoflagellata(0.1458),c:Dinophyceae(0.0793),o:Gymnodiniphycidae(0.0145),f:Kareniaceae(0.0056),g:Karlodinium(0.0015)	Eukaryota	Dinoflagellata	Dinophyceae	Gymnodiniphycidae	Kareniaceae	Karlodinium	NA
896	895	d:Eukaryota(1.0000),p:Cnidaria(0.5646),c:Hydrozoa(0.3431),o:Siphonophorae(0.1977),f:Unknown_Family_1003272(0.1038),g:Unknown_Genus_1001570(0.0328)	Eukaryota	Cnidaria	Hydrozoa	Siphonophorae	Unknown_Family_1003272	Unknown_Genus_1001570	NA
897	896	d:Eukaryota(1.0000),p:Ciliophora(0.5646),c:Intramacronucleata(0.4661),o:Spirotrichea(0.3462),f:Hypotrichia(0.1315),g:Gonostomum(0.0328)	Eukaryota	Ciliophora	Intramacronucleata	Spirotrichea	Hypotrichia	Gonostomum	NA
898	897	d:Eukaryota(0.9672),p:Ochrophyta(0.2392),c:Diatomea(0.1337),o:Bacillariophytina(0.0212),f:Bacillariophyceae(0.0090),g:Nitzschia(0.0019)	Eukaryota	Ochrophyta	Diatomea	Bacillariophytina	Bacillariophyceae	Nitzschia	NA
899	898	d:Eukaryota(0.7411),p:Apicomplexa(0.1592),c:Conoidasida(0.0870),o:Coccidia(0.0156),f:Eimeriorina(0.0061),g:Goussia(0.0016)	Eukaryota	Apicomplexa	Conoidasida	Coccidia	Eimeriorina	Goussia	NA
900	899	d:Eukaryota(0.6507),p:Dinoflagellata(0.1192),c:Dinophyceae(0.0637),o:Gymnodiniphycidae(0.0123),f:Suessiaceae(0.0044),g:Unknown_Genus_1001773(0.0014)	Eukaryota	Dinoflagellata	Dinophyceae	Gymnodiniphycidae	Suessiaceae	Unknown_Genus_1001773	NA
901	900	d:Eukaryota(0.9446),p:Dinoflagellata(0.2258),c:Dinophyceae(0.1259),o:Peridiniphycidae(0.0201),f:Thoracosphaeraceae(0.0084),g:Pfiesteria(0.0019)	Eukaryota	Dinoflagellata	Dinophyceae	Peridiniphycidae	Thoracosphaeraceae	Pfiesteria	NA
902	901	d:Eukaryota(1.0000),p:Ochrophyta(0.4942),c:Chrysophyceae(0.2614),o:Synurales(0.1632),f:Unknown_Family_1004204(0.0854),g:Mallomonas(0.0269)	Eukaryota	Ochrophyta	Chrysophyceae	Synurales	Unknown_Family_1004204	Mallomonas	NA
903	902	d:Eukaryota(1.0000),p:Dinoflagellata(0.2546),c:Dinophyceae(0.1472),o:Gymnodiniphycidae(0.0424),f:Unknown_Family_1003853(0.0209),g:Gyrodinium(0.0062)	Eukaryota	Dinoflagellata	Dinophyceae	Gymnodiniphycidae	Unknown_Family_1003853	Gyrodinium	NA
904	903	d:Eukaryota(0.7864),p:Dinoflagellata(0.1592),c:Dinophyceae(0.0870),o:Gymnodiniphycidae(0.0156),f:Suessiaceae(0.0061),g:Biecheleria(0.0016)	Eukaryota	Dinoflagellata	Dinophyceae	Gymnodiniphycidae	Suessiaceae	Biecheleria	NA
905	904	d:Eukaryota(0.8542),p:Dinoflagellata(0.1725),c:Dinophyceae(0.0948),o:Peridiniphycidae(0.0167),f:Thoracosphaeraceae(0.0067),g:Pfiesteria(0.0017)	Eukaryota	Dinoflagellata	Dinophyceae	Peridiniphycidae	Thoracosphaeraceae	Pfiesteria	NA
906	905	d:Eukaryota(0.7864),p:Ciliophora(0.1858),c:Intramacronucleata(0.1026),o:Spirotrichea(0.0178),f:Euplotia(0.0061),g:Discocephalus(0.0016)	Eukaryota	Ciliophora	Intramacronucleata	Spirotrichea	Euplotia	Discocephalus	NA
907	906	d:Eukaryota(0.9446),p:Dinoflagellata(0.2125),c:Dinophyceae(0.1181),o:Gymnodiniphycidae(0.0189),f:Gymnodinium_clade(0.0078),g:Erythropsidinium(0.0018)	Eukaryota	Dinoflagellata	Dinophyceae	Gymnodiniphycidae	Gymnodinium_clade	Erythropsidinium	NA
908	907	d:Eukaryota(0.6281),p:Ciliophora(0.1192),c:Intramacronucleata(0.0637),o:Spirotrichea(0.0123),f:Euplotia(0.0039),g:Discocephalus(0.0013)	Eukaryota	Ciliophora	Intramacronucleata	Spirotrichea	Euplotia	Discocephalus	NA
909	908	d:Eukaryota(0.9898),p:Ochrophyta(0.2392),c:Diatomea(0.1337),o:Bacillariophytina(0.0201),f:Bacillariophyceae(0.0084),g:Nitzschia(0.0019)	Eukaryota	Ochrophyta	Diatomea	Bacillariophytina	Bacillariophyceae	Nitzschia	NA
910	909	d:Eukaryota(1.0000),p:Apicomplexa(0.3402),c:Conoidasida(0.2288),o:Coccidia(0.1287),f:Eimeriorina(0.0670),g:Goussia(0.0150)	Eukaryota	Apicomplexa	Conoidasida	Coccidia	Eimeriorina	Goussia	NA
911	910	d:Eukaryota(0.9898),p:Dinoflagellata(0.2546),c:Dinophyceae(0.1472),o:Gymnodiniphycidae(0.0424),f:Unknown_Family_1003853(0.0209),g:Gyrodinium(0.0062)	Eukaryota	Dinoflagellata	Dinophyceae	Gymnodiniphycidae	Unknown_Family_1003853	Gyrodinium	NA
912	911	d:Eukaryota(0.7411),p:Cnidaria(0.1458),c:Anthozoa(0.0793),o:Actiniaria(0.0145),f:Unknown_Family_1003256(0.0056),g:Unknown_Genus_1001555(0.0015)	Eukaryota	Cnidaria	Anthozoa	Actiniaria	Unknown_Family_1003256	Unknown_Genus_1001555	NA
913	912	d:Eukaryota(0.8316),p:Dinoflagellata(0.1858),c:Dinophyceae(0.1026),o:Gymnodiniphycidae(0.0167),f:Unknown_Family_1003853(0.0067),g:Amphidinium(0.0017)	Eukaryota	Dinoflagellata	Dinophyceae	Gymnodiniphycidae	Unknown_Family_1003853	Amphidinium	NA
914	913	d:Eukaryota(0.8542),p:Dinoflagellata(0.1858),c:Dinophyceae(0.1026),o:Gymnodiniphycidae(0.0167),f:Unknown_Family_1003853(0.0067),g:Gyrodinium(0.0017)	Eukaryota	Dinoflagellata	Dinophyceae	Gymnodiniphycidae	Unknown_Family_1003853	Gyrodinium	NA
915	914	d:Eukaryota(0.8994),p:Ochrophyta(0.3060),c:Diatomea(0.1961),o:Bacillariophytina(0.0189),f:Bacillariophyceae(0.0078),g:Nitzschia(0.0018)	Eukaryota	Ochrophyta	Diatomea	Bacillariophytina	Bacillariophyceae	Nitzschia	NA
916	915	d:Eukaryota(1.0000),p:Ochrophyta(0.5284),c:Diatomea(0.3947),o:Coscinodiscophytina(0.1287),f:Fragilariales(0.0670),g:Licmophora(0.0210)	Eukaryota	Ochrophyta	Diatomea	Coscinodiscophytina	Fragilariales	Licmophora	NA
917	916	d:Eukaryota(1.0000),p:Protalveolata(0.2546),c:Syndiniales(0.1472),o:Unknown_Order_1003905(0.0424),f:Unknown_Family_1003906(0.0209),g:Amoebophrya(0.0062)	Eukaryota	Protalveolata	Syndiniales	Unknown_Order_1003905	Unknown_Family_1003906	Amoebophrya	NA
918	917	d:Eukaryota(0.7864),p:Dinoflagellata(0.1592),c:Dinophyceae(0.0870),o:Gymnodiniphycidae(0.0156),f:Suessiaceae(0.0061),g:Biecheleria(0.0016)	Eukaryota	Dinoflagellata	Dinophyceae	Gymnodiniphycidae	Suessiaceae	Biecheleria	NA
919	918	d:Eukaryota(1.0000),p:Ochrophyta(0.2717),c:Diatomea(0.1472),o:Bacillariophytina(0.0252),f:Bacillariophyceae(0.0117),g:Nitzschia(0.0019)	Eukaryota	Ochrophyta	Diatomea	Bacillariophytina	Bacillariophyceae	Nitzschia	NA
920	919	d:Eukaryota(1.0000),p:Dinoflagellata(0.3744),c:Dinophyceae(0.2614),o:Gymnodiniphycidae(0.1632),f:Unknown_Family_1003853(0.0854),g:Gyrodinium(0.0269)	Eukaryota	Dinoflagellata	Dinophyceae	Gymnodiniphycidae	Unknown_Family_1003853	Gyrodinium	NA
921	920	d:Eukaryota(0.7638),p:Apicomplexa(0.1458),c:Conoidasida(0.0793),o:Coccidia(0.0145),f:Eimeriorina(0.0056),g:Goussia(0.0015)	Eukaryota	Apicomplexa	Conoidasida	Coccidia	Eimeriorina	Goussia	NA
922	921	d:Eukaryota(1.0000),p:Cnidaria(0.2392),c:Anthozoa(0.1337),o:Actiniaria(0.0252),f:Unknown_Family_1003256(0.0117),g:Unknown_Genus_1001555(0.0032)	Eukaryota	Cnidaria	Anthozoa	Actiniaria	Unknown_Family_1003256	Unknown_Genus_1001555	NA
923	922	d:Eukaryota(1.0000),p:Cnidaria(0.2392),c:Anthozoa(0.1337),o:Actiniaria(0.0252),f:Unknown_Family_1003256(0.0117),g:Unknown_Genus_1001555(0.0032)	Eukaryota	Cnidaria	Anthozoa	Actiniaria	Unknown_Family_1003256	Unknown_Genus_1001555	NA
924	923	d:Eukaryota(0.7185),p:Ciliophora(0.1725),c:Intramacronucleata(0.0948),o:Spirotrichea(0.0167),f:Hypotrichia(0.0050),g:Anteholosticha(0.0015)	Eukaryota	Ciliophora	Intramacronucleata	Spirotrichea	Hypotrichia	Anteholosticha	NA
925	924	d:Eukaryota(1.0000),p:Priapulida(0.2717),c:Unknown_Class_1003676(0.1635),o:Unknown_Order_1003677(0.0597),f:Tubiluchidae(0.0302),g:Unknown_Genus_1001545(0.0091)	Eukaryota	Priapulida	Unknown_Class_1003676	Unknown_Order_1003677	Tubiluchidae	Unknown_Genus_1001545	NA
926	925	d:Eukaryota(0.7864),p:Apicomplexa(0.1725),c:Conoidasida(0.0948),o:Coccidia(0.0167),f:Eimeriorina(0.0067),g:Goussia(0.0016)	Eukaryota	Apicomplexa	Conoidasida	Coccidia	Eimeriorina	Goussia	NA
927	926	d:Eukaryota(0.5151),p:Arthropoda(0.1058),c:Malacostraca(0.0559),o:Unknown_Order_1003355(0.0112),f:Unknown_Family_1003356(0.0039),g:Unknown_Genus_1001232(0.0013)	Eukaryota	Arthropoda	Malacostraca	Unknown_Order_1003355	Unknown_Family_1003356	Unknown_Genus_1001232	NA
928	927	d:Eukaryota(0.6507),p:Ochrophyta(0.1325),c:Diatomea(0.0637),o:Bacillariophytina(0.0123),f:Bacillariophyceae(0.0044),g:Psammodictyon(0.0014)	Eukaryota	Ochrophyta	Diatomea	Bacillariophytina	Bacillariophyceae	Psammodictyon	NA
929	928	d:Eukaryota(0.2890),p:Dinoflagellata(0.0225),c:Dinophyceae(0.0097),o:Gymnodiniphycidae(0.0039),f:Incertae_Sedis_9247(0.0005),g:Cochlodinium(0.0008)	Eukaryota	Dinoflagellata	Dinophyceae	Gymnodiniphycidae	Incertae_Sedis_9247	Cochlodinium	NA
930	929	d:Eukaryota(0.6959),p:Dinoflagellata(0.1458),c:Dinophyceae(0.0793),o:Gymnodiniphycidae(0.0134),f:Incertae_Sedis_9247(0.0050),g:Akashiwo(0.0015)	Eukaryota	Dinoflagellata	Dinophyceae	Gymnodiniphycidae	Incertae_Sedis_9247	Akashiwo	NA
931	930	d:Eukaryota(0.8090),p:Ciliophora(0.1858),c:Intramacronucleata(0.1026),o:Spirotrichea(0.0178),f:Euplotia(0.0067),g:Diophrys(0.0017)	Eukaryota	Ciliophora	Intramacronucleata	Spirotrichea	Euplotia	Diophrys	NA
932	931	d:Eukaryota(0.7638),p:Ciliophora(0.1992),c:Intramacronucleata(0.1104),o:Spirotrichea(0.0189),f:Hypotrichia(0.0067),g:Onychodromopsis(0.0015)	Eukaryota	Ciliophora	Intramacronucleata	Spirotrichea	Hypotrichia	Onychodromopsis	NA
933	932	d:Eukaryota(0.6733),p:Ochrophyta(0.1325),c:Diatomea(0.0715),o:Bacillariophytina(0.0134),f:Bacillariophyceae(0.0050),g:Nitzschia(0.0014)	Eukaryota	Ochrophyta	Diatomea	Bacillariophytina	Bacillariophyceae	Nitzschia	NA
934	933	d:Eukaryota(1.0000),p:Ciliophora(0.3060),c:Intramacronucleata(0.1961),o:Spirotrichea(0.0424),f:Hypotrichia(0.0209),g:Unknown_Genus_1001753(0.0032)	Eukaryota	Ciliophora	Intramacronucleata	Spirotrichea	Hypotrichia	Unknown_Genus_1001753	NA
935	934	d:Eukaryota(0.6959),p:Ciliophora(0.1325),c:Intramacronucleata(0.0715),o:Spirotrichea(0.0134),f:Euplotia(0.0050),g:Diophrys(0.0015)	Eukaryota	Ciliophora	Intramacronucleata	Spirotrichea	Euplotia	Diophrys	NA
936	935	d:Eukaryota(0.5829),p:Ciliophora(0.1325),c:Intramacronucleata(0.0715),o:Spirotrichea(0.0123),f:Hypotrichia(0.0033),g:Anteholosticha(0.0013)	Eukaryota	Ciliophora	Intramacronucleata	Spirotrichea	Hypotrichia	Anteholosticha	NA
937	936	d:Eukaryota(1.0000),p:Ciliophora(1.0000),c:Intramacronucleata(1.0000),o:Spirotrichea(1.0000),f:Euplotia(0.9187),g:Euplotidium(0.7768)	Eukaryota	Ciliophora	Intramacronucleata	Spirotrichea	Euplotia	Euplotidium	NA
938	937	d:Eukaryota(0.6733),p:Dinoflagellata(0.1325),c:Dinophyceae(0.0715),o:Gymnodiniphycidae(0.0134),f:Gymnodinium_clade(0.0050),g:Gymnodinium(0.0015)	Eukaryota	Dinoflagellata	Dinophyceae	Gymnodiniphycidae	Gymnodinium_clade	Gymnodinium	NA
939	938	d:Eukaryota(0.6507),p:Dinoflagellata(0.1192),c:Dinophyceae(0.0637),o:Gymnodiniphycidae(0.0123),f:Unknown_Family_1003853(0.0044),g:Gyrodinium(0.0014)	Eukaryota	Dinoflagellata	Dinophyceae	Gymnodiniphycidae	Unknown_Family_1003853	Gyrodinium	NA
940	939	d:Eukaryota(0.8994),p:Dinoflagellata(0.1858),c:Dinophyceae(0.1026),o:Gymnodiniphycidae(0.0178),f:Gymnodinium_clade(0.0073),g:Gymnodinium(0.0017)	Eukaryota	Dinoflagellata	Dinophyceae	Gymnodiniphycidae	Gymnodinium_clade	Gymnodinium	NA
941	940	d:Eukaryota(0.6733),p:Basidiomycota(0.1325),c:Agaricomycetes(0.0715),o:Trechisporales(0.0134),f:Hydnodontaceae(0.0050),g:uncultured_8267(0.0015)	Eukaryota	Basidiomycota	Agaricomycetes	Trechisporales	Hydnodontaceae	uncultured_8267	NA
942	941	d:Eukaryota(1.0000),p:Mollusca(0.4257),c:Bivalvia(0.3104),o:Veneroida(0.1115),f:Unknown_Family_1003496(0.0578),g:Unknown_Genus_1001391(0.0180)	Eukaryota	Mollusca	Bivalvia	Veneroida	Unknown_Family_1003496	Unknown_Genus_1001391	NA
943	942	d:Eukaryota(0.7185),p:SGUH942(0.1458),c:Unknown_Class_1003913(0.0793),o:Unknown_Order_1003914(0.0145),f:Unknown_Family_1003915(0.0056),g:Unknown_Genus_1001807(0.0015)	Eukaryota	SGUH942	Unknown_Class_1003913	Unknown_Order_1003914	Unknown_Family_1003915	Unknown_Genus_1001807	NA
944	943	d:Eukaryota(0.5603),p:Ochrophyta(0.1058),c:Chrysophyceae(0.0482),o:Synurales(0.0100),f:Unknown_Family_1004204(0.0033),g:Mallomonas(0.0013)	Eukaryota	Ochrophyta	Chrysophyceae	Synurales	Unknown_Family_1004204	Mallomonas	NA
945	944	d:Eukaryota(0.7638),p:Ciliophora(0.1592),c:Intramacronucleata(0.0870),o:Spirotrichea(0.0156),f:Euplotia(0.0061),g:Discocephalus(0.0015)	Eukaryota	Ciliophora	Intramacronucleata	Spirotrichea	Euplotia	Discocephalus	NA
946	945	d:Eukaryota(1.0000),p:Cnidaria(0.7564),c:Hydrozoa(0.4105),o:Narcomedusae(0.2912),f:Unknown_Family_1003276(0.1599),g:Unknown_Genus_1001573(0.0547)	Eukaryota	Cnidaria	Hydrozoa	Narcomedusae	Unknown_Family_1003276	Unknown_Genus_1001573	NA
947	946	d:Eukaryota(0.9898),p:Ochrophyta(0.2546),c:Diatomea(0.1472),o:Bacillariophytina(0.0252),f:Bacillariophyceae(0.0117),g:Psammodictyon(0.0019)	Eukaryota	Ochrophyta	Diatomea	Bacillariophytina	Bacillariophyceae	Psammodictyon	NA
948	947	d:Eukaryota(0.6507),p:Basidiomycota(0.1592),c:Agaricomycetes(0.0793),o:Cantharellales(0.0123),f:Hydnaceae(0.0044),g:Hydnum(0.0014)	Eukaryota	Basidiomycota	Agaricomycetes	Cantharellales	Hydnaceae	Hydnum	NA
949	948	d:Eukaryota(0.6959),p:Dinoflagellata(0.1325),c:Dinophyceae(0.0715),o:Gymnodiniphycidae(0.0134),f:Suessiaceae(0.0050),g:Symbiodinium(0.0015)	Eukaryota	Dinoflagellata	Dinophyceae	Gymnodiniphycidae	Suessiaceae	Symbiodinium	NA
950	949	d:Eukaryota(1.0000),p:Ciliophora(0.7836),c:Intramacronucleata(0.8532),o:Spirotrichea(0.8488),f:Hypotrichia(0.8281),g:Parabirojimia(0.1693)	Eukaryota	Ciliophora	Intramacronucleata	Spirotrichea	Hypotrichia	Parabirojimia	NA
951	950	d:Eukaryota(0.3116),p:Basidiomycota(0.0265),c:Tremellomycetes(0.0115),o:Tremellales(0.0046),f:Tremellaceae(0.0005),g:Tremella(0.0008)	Eukaryota	Basidiomycota	Tremellomycetes	Tremellales	Tremellaceae	Tremella	NA
952	951	d:Eukaryota(0.9446),p:Basidiomycota(0.2125),c:Agaricomycetes(0.1181),o:Hymenochaetales(0.0201),f:Tubulicrinaceae(0.0084),g:Hyphodontia(0.0019)	Eukaryota	Basidiomycota	Agaricomycetes	Hymenochaetales	Tubulicrinaceae	Hyphodontia	NA
953	952	d:Eukaryota(0.9898),p:Brachiopoda(0.2258),c:Unknown_Class_1003448(0.1259),o:Unknown_Order_1003449(0.0212),f:Unknown_Family_1003450(0.0090),g:Unknown_Genus_1001313(0.0019)	Eukaryota	Brachiopoda	Unknown_Class_1003448	Unknown_Order_1003449	Unknown_Family_1003450	Unknown_Genus_1001313	NA
954	953	d:Eukaryota(1.0000),p:Florideophycidae(0.7857),c:Rhodymeniophycidae(0.3920),o:Unknown_Order_1003051(0.2912),f:Unknown_Family_1003052(0.1599),g:Betaphycus(0.0239)	Eukaryota	Florideophycidae	Rhodymeniophycidae	Unknown_Order_1003051	Unknown_Family_1003052	Betaphycus	NA
955	954	d:Eukaryota(0.6959),p:Ciliophora(0.1325),c:Intramacronucleata(0.0715),o:Spirotrichea(0.0134),f:Euplotia(0.0050),g:Diophrys(0.0015)	Eukaryota	Ciliophora	Intramacronucleata	Spirotrichea	Euplotia	Diophrys	NA
956	955	d:Eukaryota(0.9446),p:Ochrophyta(0.2717),c:Diatomea(0.1472),o:Coscinodiscophytina(0.0201),f:Fragilariales(0.0084),g:Licmophora(0.0019)	Eukaryota	Ochrophyta	Diatomea	Coscinodiscophytina	Fragilariales	Licmophora	NA
957	956	d:Eukaryota(0.5377),p:Ochrophyta(0.0925),c:Diatomea(0.0482),o:Bacillariophytina(0.0089),f:Bacillariophyceae(0.0027),g:Hantzschia(0.0012)	Eukaryota	Ochrophyta	Diatomea	Bacillariophytina	Bacillariophyceae	Hantzschia	NA
958	957	d:Eukaryota(1.0000),p:Tunicata(0.8224),c:Ascidiacea(0.9590),o:Stolidobranchia(0.9620),f:Unknown_Family_1003632(0.9491),g:Unknown_Genus_1001333(0.9260)	Eukaryota	Tunicata	Ascidiacea	Stolidobranchia	Unknown_Family_1003632	Unknown_Genus_1001333	NA
959	958	d:Eukaryota(0.9898),p:Dinoflagellata(0.2546),c:Dinophyceae(0.1337),o:Gymnodiniphycidae(0.0252),f:Unknown_Family_1003853(0.0117),g:Gyrodinium(0.0032)	Eukaryota	Dinoflagellata	Dinophyceae	Gymnodiniphycidae	Unknown_Family_1003853	Gyrodinium	NA
960	959	d:Eukaryota(1.0000),p:Mollusca(0.3744),c:Bivalvia(0.2614),o:Myoida(0.0769),f:Unknown_Family_1003495(0.0394),g:Unknown_Genus_1001390(0.0121)	Eukaryota	Mollusca	Bivalvia	Myoida	Unknown_Family_1003495	Unknown_Genus_1001390	NA
961	960	d:Eukaryota(1.0000),p:Ochrophyta(0.6945),c:Diatomea(0.7400),o:Coscinodiscophytina(0.2668),f:Fragilariales(0.1410),g:Licmophora(0.0466)	Eukaryota	Ochrophyta	Diatomea	Coscinodiscophytina	Fragilariales	Licmophora	NA
962	961	d:Eukaryota(1.0000),p:Cnidaria(0.2717),c:Anthozoa(0.1635),o:Actiniaria(0.0597),f:Unknown_Family_1003256(0.0302),g:Unknown_Genus_1001555(0.0091)	Eukaryota	Cnidaria	Anthozoa	Actiniaria	Unknown_Family_1003256	Unknown_Genus_1001555	NA
963	962	d:Eukaryota(0.6959),p:Dinoflagellata(0.1325),c:Dinophyceae(0.0715),o:Gymnodiniphycidae(0.0134),f:Incertae_Sedis_9247(0.0050),g:Cochlodinium(0.0015)	Eukaryota	Dinoflagellata	Dinophyceae	Gymnodiniphycidae	Incertae_Sedis_9247	Cochlodinium	NA
964	963	d:Eukaryota(0.9672),p:Dinoflagellata(0.2125),c:Dinophyceae(0.1181),o:Gymnodiniphycidae(0.0201),f:Unknown_Family_1003853(0.0084),g:Gyrodinium(0.0019)	Eukaryota	Dinoflagellata	Dinophyceae	Gymnodiniphycidae	Unknown_Family_1003853	Gyrodinium	NA
965	964	d:Eukaryota(1.0000),p:Ochrophyta(0.2546),c:Diatomea(0.1337),o:Bacillariophytina(0.0252),f:Mediophyceae(0.0090),g:Chaetoceros(0.0019)	Eukaryota	Ochrophyta	Diatomea	Bacillariophytina	Mediophyceae	Chaetoceros	NA
966	965	d:Eukaryota(1.0000),p:Protalveolata(0.3402),c:Syndiniales(0.2288),o:Unknown_Order_1003905(0.1287),f:Unknown_Family_1003906(0.0670),g:Amoebophrya(0.0210)	Eukaryota	Protalveolata	Syndiniales	Unknown_Order_1003905	Unknown_Family_1003906	Amoebophrya	NA
967	966	d:Eukaryota(0.9446),p:Ciliophora(0.2125),c:Intramacronucleata(0.1181),o:Spirotrichea(0.0201),f:Hypotrichia(0.0078),g:Unknown_Genus_1001753(0.0018)	Eukaryota	Ciliophora	Intramacronucleata	Spirotrichea	Hypotrichia	Unknown_Genus_1001753	NA
968	967	d:Eukaryota(1.0000),p:Mollusca(0.4600),c:Polyplacophora(0.3431),o:Neoloricata(0.2495),f:Unknown_Family_1003517(0.1315),g:Unknown_Genus_1001415(0.0426)	Eukaryota	Mollusca	Polyplacophora	Neoloricata	Unknown_Family_1003517	Unknown_Genus_1001415	NA
969	968	d:Eukaryota(0.6281),p:Ciliophora(0.1192),c:Intramacronucleata(0.0637),o:Spirotrichea(0.0123),f:Oligotrichia(0.0039),g:Pseudotontonia(0.0013)	Eukaryota	Ciliophora	Intramacronucleata	Spirotrichea	Oligotrichia	Pseudotontonia	NA
970	969	d:Eukaryota(1.0000),p:Cnidaria(0.2717),c:Hydrozoa(0.1337),o:Trachymedusae(0.0252),f:Unknown_Family_1003277(0.0117),g:Unknown_Genus_1001574(0.0032)	Eukaryota	Cnidaria	Hydrozoa	Trachymedusae	Unknown_Family_1003277	Unknown_Genus_1001574	NA
971	970	d:Eukaryota(0.9220),p:Cryptomonadales(0.2125),c:Unknown_Class_1003091(0.1181),o:Unknown_Order_1003092(0.0201),f:Unknown_Family_1003093(0.0084),g:Teleaulax(0.0019)	Eukaryota	Cryptomonadales	Unknown_Class_1003091	Unknown_Order_1003092	Unknown_Family_1003093	Teleaulax	NA
972	971	d:Eukaryota(0.5151),p:Dinoflagellata(0.0925),c:Dinophyceae(0.0482),o:Peridiniphycidae(0.0089),f:Thoracosphaeraceae(0.0027),g:Tintinnophagus(0.0012)	Eukaryota	Dinoflagellata	Dinophyceae	Peridiniphycidae	Thoracosphaeraceae	Tintinnophagus	NA
973	972	d:Eukaryota(0.9672),p:Ochrophyta(0.2888),c:Diatomea(0.1635),o:Coscinodiscophytina(0.0201),f:Fragilariales(0.0084),g:Licmophora(0.0019)	Eukaryota	Ochrophyta	Diatomea	Coscinodiscophytina	Fragilariales	Licmophora	NA
974	973	d:Eukaryota(0.9898),p:Ochrophyta(0.2258),c:Diatomea(0.1259),o:Bacillariophytina(0.0212),f:Bacillariophyceae(0.0090),g:Nitzschia(0.0019)	Eukaryota	Ochrophyta	Diatomea	Bacillariophytina	Bacillariophyceae	Nitzschia	NA
975	974	d:Eukaryota(0.6055),p:Ciliophora(0.1058),c:Intramacronucleata(0.0559),o:Conthreep(0.0112),f:Oligohymenophorea(0.0039),g:Tetrahymena(0.0013)	Eukaryota	Ciliophora	Intramacronucleata	Conthreep	Oligohymenophorea	Tetrahymena	NA
976	975	d:Eukaryota(0.5829),p:Basidiomycota(0.1192),c:Agaricomycetes(0.0637),o:Boletales(0.0112),f:Boletinellaceae(0.0039),g:Phlebopus(0.0013)	Eukaryota	Basidiomycota	Agaricomycetes	Boletales	Boletinellaceae	Phlebopus	NA
977	976	d:Eukaryota(0.9220),p:Ochrophyta(0.2392),c:Diatomea(0.1337),o:Bacillariophytina(0.0189),f:Bacillariophyceae(0.0078),g:Nitzschia(0.0018)	Eukaryota	Ochrophyta	Diatomea	Bacillariophytina	Bacillariophyceae	Nitzschia	NA
978	977	d:Eukaryota(0.7411),p:Dinoflagellata(0.1458),c:Dinophyceae(0.0793),o:Gymnodiniphycidae(0.0145),f:Incertae_Sedis_9247(0.0056),g:Cochlodinium(0.0015)	Eukaryota	Dinoflagellata	Dinophyceae	Gymnodiniphycidae	Incertae_Sedis_9247	Cochlodinium	NA
979	978	d:Eukaryota(0.7411),p:Basidiomycota(0.1458),c:Agaricomycetes(0.0793),o:Polyporales(0.0145),f:Polyporaceae(0.0056),g:Polyporus(0.0015)	Eukaryota	Basidiomycota	Agaricomycetes	Polyporales	Polyporaceae	Polyporus	NA
980	979	d:Eukaryota(0.7638),p:Ciliophora(0.1592),c:Intramacronucleata(0.0870),o:Spirotrichea(0.0156),f:Euplotia(0.0056),g:Discocephalus(0.0015)	Eukaryota	Ciliophora	Intramacronucleata	Spirotrichea	Euplotia	Discocephalus	NA
981	980	d:Eukaryota(1.0000),p:Cnidaria(0.6278),c:Hydrozoa(0.4059),o:Leptothecata(0.3132),f:Unknown_Family_1003271(0.1788),g:Unknown_Genus_1001569(0.0628)	Eukaryota	Cnidaria	Hydrozoa	Leptothecata	Unknown_Family_1003271	Unknown_Genus_1001569	NA
982	981	d:Eukaryota(0.8542),p:Dinoflagellata(0.1992),c:Dinophyceae(0.1104),o:Gymnodiniphycidae(0.0178),f:Suessiaceae(0.0073),g:Unknown_Genus_1001773(0.0017)	Eukaryota	Dinoflagellata	Dinophyceae	Gymnodiniphycidae	Suessiaceae	Unknown_Genus_1001773	NA
983	982	d:Eukaryota(0.8316),p:Dinoflagellata(0.1725),c:Dinophyceae(0.0948),o:Gymnodiniphycidae(0.0167),f:Unknown_Family_1003853(0.0067),g:Gyrodinium(0.0017)	Eukaryota	Dinoflagellata	Dinophyceae	Gymnodiniphycidae	Unknown_Family_1003853	Gyrodinium	NA
984	983	d:Eukaryota(0.8542),p:Ciliophora(0.1858),c:Intramacronucleata(0.1026),o:Spirotrichea(0.0178),f:Euplotia(0.0073),g:Diophrys(0.0017)	Eukaryota	Ciliophora	Intramacronucleata	Spirotrichea	Euplotia	Diophrys	NA
985	984	d:Eukaryota(1.0000),p:Cnidaria(0.2258),c:Anthozoa(0.1259),o:Actiniaria(0.0212),f:Unknown_Family_1003256(0.0090),g:Unknown_Genus_1001555(0.0019)	Eukaryota	Cnidaria	Anthozoa	Actiniaria	Unknown_Family_1003256	Unknown_Genus_1001555	NA
986	985	d:Eukaryota(0.6733),p:Ciliophora(0.1325),c:Intramacronucleata(0.0715),o:Armophorea(0.0134),f:Clevelandellida(0.0050),g:Clevelandella(0.0014)	Eukaryota	Ciliophora	Intramacronucleata	Armophorea	Clevelandellida	Clevelandella	NA
987	986	d:Eukaryota(0.7185),p:Ciliophora(0.1458),c:Intramacronucleata(0.0793),o:Spirotrichea(0.0145),f:Hypotrichia(0.0056),g:uncultured_9182(0.0015)	Eukaryota	Ciliophora	Intramacronucleata	Spirotrichea	Hypotrichia	uncultured_9182	NA
988	987	d:Eukaryota(0.5829),p:Cnidaria(0.1058),c:Hydrozoa(0.0559),o:Trachymedusae(0.0100),f:Unknown_Family_1003277(0.0033),g:Unknown_Genus_1001574(0.0013)	Eukaryota	Cnidaria	Hydrozoa	Trachymedusae	Unknown_Family_1003277	Unknown_Genus_1001574	NA
989	988	d:Eukaryota(0.7185),p:Ciliophora(0.1325),c:Intramacronucleata(0.0715),o:Spirotrichea(0.0134),f:Euplotia(0.0050),g:Discocephalus(0.0015)	Eukaryota	Ciliophora	Intramacronucleata	Spirotrichea	Euplotia	Discocephalus	NA
990	989	d:Eukaryota(0.2664),p:Ciliophora(0.0225),c:Intramacronucleata(0.0097),o:Conthreep(0.0039),f:Oligohymenophorea(0.0005),g:Tetrahymena(0.0007)	Eukaryota	Ciliophora	Intramacronucleata	Conthreep	Oligohymenophorea	Tetrahymena	NA
991	990	d:Eukaryota(0.1986),p:Basidiomycota(0.0143),c:Tremellomycetes(0.0062),o:Tremellales(0.0025),f:Tremellaceae(0.0003),g:Cryptococcus(0.0005)	Eukaryota	Basidiomycota	Tremellomycetes	Tremellales	Tremellaceae	Cryptococcus	NA
992	991	d:Eukaryota(0.7864),p:Cnidaria(0.1725),c:Anthozoa(0.0948),o:Alcyonacea(0.0167),f:Unknown_Family_1003263(0.0067),g:Unknown_Genus_1001562(0.0017)	Eukaryota	Cnidaria	Anthozoa	Alcyonacea	Unknown_Family_1003263	Unknown_Genus_1001562	NA
993	992	d:Eukaryota(1.0000),p:Dinoflagellata(0.4771),c:Dinophyceae(0.3594),o:Peridiniphycidae(0.2668),f:Gonyaulacales(0.1410),g:Amphidoma(0.0466)	Eukaryota	Dinoflagellata	Dinophyceae	Peridiniphycidae	Gonyaulacales	Amphidoma	NA
994	993	d:Eukaryota(0.9446),p:Ciliophora(0.2392),c:Intramacronucleata(0.1337),o:Spirotrichea(0.0252),f:Hypotrichia(0.0084),g:Anteholosticha(0.0019)	Eukaryota	Ciliophora	Intramacronucleata	Spirotrichea	Hypotrichia	Anteholosticha	NA
995	994	d:Eukaryota(0.7411),p:Basidiomycota(0.1458),c:Agaricomycetes(0.0793),o:Polyporales(0.0145),f:Polyporaceae(0.0056),g:Polyporus(0.0015)	Eukaryota	Basidiomycota	Agaricomycetes	Polyporales	Polyporaceae	Polyporus	NA
996	995	d:Eukaryota(0.8316),p:Ochrophyta(0.1992),c:Diatomea(0.1104),o:Bacillariophytina(0.0178),f:Bacillariophyceae(0.0073),g:Nitzschia(0.0017)	Eukaryota	Ochrophyta	Diatomea	Bacillariophytina	Bacillariophyceae	Nitzschia	NA
997	996	d:Eukaryota(0.3116),p:Florideophycidae(0.0225),c:Nemaliophycidae(0.0097),o:Unknown_Order_1003049(0.0039),f:Unknown_Family_1003050(0.0005),g:Audouinella(0.0008)	Eukaryota	Florideophycidae	Nemaliophycidae	Unknown_Order_1003049	Unknown_Family_1003050	Audouinella	NA
998	997	d:Eukaryota(1.0000),p:Ciliophora(0.3402),c:Intramacronucleata(0.2288),o:Spirotrichea(0.0597),f:Hypotrichia(0.0209),g:Uronychia(0.0062)	Eukaryota	Ciliophora	Intramacronucleata	Spirotrichea	Hypotrichia	Uronychia	NA
999	998	d:Eukaryota(1.0000),p:Phragmoplastophyta(0.6658),c:Embryophyta(0.6858),o:Malpighiales(0.3239),f:Unknown_Family_1002941(0.2432),g:Hybanthus(0.1693)	Eukaryota	Phragmoplastophyta	Embryophyta	Malpighiales	Unknown_Family_1002941	Hybanthus	NA
1000	999	d:Eukaryota(0.8994),p:Dinoflagellata(0.1992),c:Dinophyceae(0.1104),o:Gymnodiniphycidae(0.0189),f:Unknown_Family_1003853(0.0078),g:Gyrodinium(0.0018)	Eukaryota	Dinoflagellata	Dinophyceae	Gymnodiniphycidae	Unknown_Family_1003853	Gyrodinium	NA
1001	1000	d:Eukaryota(1.0000),p:Ochrophyta(0.6945),c:Diatomea(0.6858),o:Bacillariophytina(0.2803),f:Bacillariophyceae(0.1504),g:Nitzschia(0.0507)	Eukaryota	Ochrophyta	Diatomea	Bacillariophytina	Bacillariophyceae	Nitzschia	NA
1002	1001	d:Eukaryota(0.9898),p:Ochrophyta(0.2546),c:Diatomea(0.1472),o:Coscinodiscophytina(0.0212),f:Fragilariales(0.0090),g:Licmophora(0.0019)	Eukaryota	Ochrophyta	Diatomea	Coscinodiscophytina	Fragilariales	Licmophora	NA
1003	1002	d:Eukaryota(0.6507),p:Dinoflagellata(0.1192),c:Dinophyceae(0.0637),o:Gymnodiniphycidae(0.0123),f:Gymnodinium_clade(0.0044),g:Gymnodinium(0.0014)	Eukaryota	Dinoflagellata	Dinophyceae	Gymnodiniphycidae	Gymnodinium_clade	Gymnodinium	NA
1004	1003	d:Eukaryota(0.7411),p:Ciliophora(0.1592),c:Intramacronucleata(0.0870),o:Spirotrichea(0.0156),f:Euplotia(0.0056),g:Diophrys(0.0015)	Eukaryota	Ciliophora	Intramacronucleata	Spirotrichea	Euplotia	Diophrys	NA
1005	1004	d:Eukaryota(1.0000),p:Cnidaria(0.2546),c:Anthozoa(0.1472),o:Actiniaria(0.0424),f:Unknown_Family_1003256(0.0209),g:Unknown_Genus_1001555(0.0062)	Eukaryota	Cnidaria	Anthozoa	Actiniaria	Unknown_Family_1003256	Unknown_Genus_1001555	NA
1006	1005	d:Eukaryota(0.6959),p:Ciliophora(0.1458),c:Intramacronucleata(0.0793),o:Spirotrichea(0.0145),f:Hypotrichia(0.0050),g:uncultured_9182(0.0015)	Eukaryota	Ciliophora	Intramacronucleata	Spirotrichea	Hypotrichia	uncultured_9182	NA
1007	1006	d:Eukaryota(0.9220),p:Basidiomycota(0.2258),c:Agaricomycetes(0.1259),o:Boletales(0.0189),f:Boletinellaceae(0.0078),g:Phlebopus(0.0018)	Eukaryota	Basidiomycota	Agaricomycetes	Boletales	Boletinellaceae	Phlebopus	NA
1008	1007	d:Eukaryota(0.9898),p:Ochrophyta(0.2888),c:Diatomea(0.1635),o:Bacillariophytina(0.0212),f:Bacillariophyceae(0.0090),g:Psammodictyon(0.0019)	Eukaryota	Ochrophyta	Diatomea	Bacillariophytina	Bacillariophyceae	Psammodictyon	NA
1009	1008	d:Eukaryota(1.0000),p:Ciliophora(0.5113),c:Intramacronucleata(0.3920),o:Spirotrichea(0.2495),f:Hypotrichia(0.0670),g:Anteholosticha(0.0210)	Eukaryota	Ciliophora	Intramacronucleata	Spirotrichea	Hypotrichia	Anteholosticha	NA
1010	1009	d:Eukaryota(0.6507),p:Tunicata(0.1325),c:Ascidiacea(0.0715),o:Stolidobranchia(0.0134),f:Unknown_Family_1003632(0.0050),g:Unknown_Genus_1001333(0.0015)	Eukaryota	Tunicata	Ascidiacea	Stolidobranchia	Unknown_Family_1003632	Unknown_Genus_1001333	NA
1011	1010	d:Eukaryota(0.6281),p:Ochrophyta(0.1192),c:Diatomea(0.0637),o:Coscinodiscophytina(0.0123),f:Fragilariales(0.0044),g:Licmophora(0.0014)	Eukaryota	Ochrophyta	Diatomea	Coscinodiscophytina	Fragilariales	Licmophora	NA
1012	1011	d:Eukaryota(0.7638),p:Basidiomycota(0.1858),c:Agaricomycetes(0.1026),o:Boletales(0.0156),f:Boletinellaceae(0.0061),g:Phlebopus(0.0016)	Eukaryota	Basidiomycota	Agaricomycetes	Boletales	Boletinellaceae	Phlebopus	NA
1013	1012	d:Eukaryota(1.0000),p:Ochrophyta(0.3744),c:Diatomea(0.2614),o:Bacillariophytina(0.0424),f:Bacillariophyceae(0.0209),g:Nitzschia(0.0062)	Eukaryota	Ochrophyta	Diatomea	Bacillariophytina	Bacillariophyceae	Nitzschia	NA
1014	1013	d:Eukaryota(0.7411),p:Basidiomycota(0.1458),c:Agaricomycetes(0.0793),o:Polyporales(0.0145),f:Polyporaceae(0.0056),g:Polyporus(0.0015)	Eukaryota	Basidiomycota	Agaricomycetes	Polyporales	Polyporaceae	Polyporus	NA
1015	1014	d:Eukaryota(0.8090),p:Ochrophyta(0.1725),c:Diatomea(0.0948),o:Bacillariophytina(0.0167),f:Bacillariophyceae(0.0067),g:Nitzschia(0.0016)	Eukaryota	Ochrophyta	Diatomea	Bacillariophytina	Bacillariophyceae	Nitzschia	NA
1016	1015	d:Eukaryota(0.5377),p:Dinoflagellata(0.1058),c:Dinophyceae(0.0559),o:Gymnodiniphycidae(0.0100),f:Unknown_Family_1003853(0.0033),g:Gyrodinium(0.0013)	Eukaryota	Dinoflagellata	Dinophyceae	Gymnodiniphycidae	Unknown_Family_1003853	Gyrodinium	NA
1017	1016	d:Eukaryota(0.6959),p:Basidiomycota(0.1592),c:Agaricomycetes(0.0793),o:Cantharellales(0.0145),f:Hydnaceae(0.0056),g:Hydnum(0.0015)	Eukaryota	Basidiomycota	Agaricomycetes	Cantharellales	Hydnaceae	Hydnum	NA
1018	1017	d:Eukaryota(0.6733),p:Apicomplexa(0.1592),c:Conoidasida(0.0870),o:Coccidia(0.0156),f:Eimeriorina(0.0061),g:Besnoitia(0.0014)	Eukaryota	Apicomplexa	Conoidasida	Coccidia	Eimeriorina	Besnoitia	NA
1019	1018	d:Eukaryota(0.8316),p:Ochrophyta(0.1858),c:Diatomea(0.1026),o:Bacillariophytina(0.0178),f:Bacillariophyceae(0.0073),g:Nitzschia(0.0017)	Eukaryota	Ochrophyta	Diatomea	Bacillariophytina	Bacillariophyceae	Nitzschia	NA
1020	1019	d:Eukaryota(0.2212),p:Florideophycidae(0.0143),c:Nemaliophycidae(0.0062),o:Unknown_Order_1003049(0.0025),f:Unknown_Family_1003050(0.0003),g:Unknown_Genus_1001111(0.0005)	Eukaryota	Florideophycidae	Nemaliophycidae	Unknown_Order_1003049	Unknown_Family_1003050	Unknown_Genus_1001111	NA
1021	1020	d:Eukaryota(0.6959),p:Cnidaria(0.1458),c:Anthozoa(0.0793),o:Alcyonacea(0.0145),f:Unknown_Family_1003263(0.0056),g:Unknown_Genus_1001562(0.0015)	Eukaryota	Cnidaria	Anthozoa	Alcyonacea	Unknown_Family_1003263	Unknown_Genus_1001562	NA
1022	1021	d:Eukaryota(0.9446),p:Dinoflagellata(0.2125),c:Dinophyceae(0.1181),o:Gymnodiniphycidae(0.0201),f:Unknown_Family_1003853(0.0084),g:Gyrodinium(0.0019)	Eukaryota	Dinoflagellata	Dinophyceae	Gymnodiniphycidae	Unknown_Family_1003853	Gyrodinium	NA
1023	1022	d:Eukaryota(0.4246),p:Ciliophora(0.0525),c:Intramacronucleata(0.0248),o:Conthreep(0.0067),f:Oligohymenophorea(0.0016),g:Tetrahymena(0.0011)	Eukaryota	Ciliophora	Intramacronucleata	Conthreep	Oligohymenophorea	Tetrahymena	NA
1024	1023	d:Eukaryota(0.7638),p:Basidiomycota(0.1592),c:Agaricomycetes(0.0870),o:Hymenochaetales(0.0156),f:Rickenellaceae(0.0061),g:Skvortzovia(0.0016)	Eukaryota	Basidiomycota	Agaricomycetes	Hymenochaetales	Rickenellaceae	Skvortzovia	NA
1025	1024	d:Eukaryota(1.0000),p:Ochrophyta(0.5626),c:Diatomea(0.3969),o:Coscinodiscophytina(0.1632),f:Fragilariales(0.0854),g:Licmophora(0.0269)	Eukaryota	Ochrophyta	Diatomea	Coscinodiscophytina	Fragilariales	Licmophora	NA
1026	1025	d:Eukaryota(1.0000),p:Ciliophora(1.0000),c:Intramacronucleata(1.0000),o:Spirotrichea(1.0000),f:Oligotrichia(0.9250),g:Strombidium(0.4711)	Eukaryota	Ciliophora	Intramacronucleata	Spirotrichea	Oligotrichia	Strombidium	NA
1027	1026	d:Eukaryota(1.0000),p:Ochrophyta(0.5626),c:Diatomea(0.3969),o:Coscinodiscophytina(0.1287),f:Fragilariales(0.0670),g:Licmophora(0.0210)	Eukaryota	Ochrophyta	Diatomea	Coscinodiscophytina	Fragilariales	Licmophora	NA
1028	1027	d:Eukaryota(0.3342),p:Platyhelminthes(0.0265),c:Rhabditophora(0.0115),o:Rhabdocoela(0.0046),f:Unknown_Family_1003592(0.0006),g:Unknown_Genus_1001513(0.0009)	Eukaryota	Platyhelminthes	Rhabditophora	Rhabdocoela	Unknown_Family_1003592	Unknown_Genus_1001513	NA
1029	1028	d:Eukaryota(0.9898),p:Discosea(0.2258),c:Longamoebia(0.1259),o:Centramoebida(0.0212),f:Unknown_Family_1002759(0.0090),g:Acanthamoeba(0.0019)	Eukaryota	Discosea	Longamoebia	Centramoebida	Unknown_Family_1002759	Acanthamoeba	NA
1030	1029	d:Eukaryota(0.7864),p:Ciliophora(0.1592),c:Intramacronucleata(0.0870),o:Spirotrichea(0.0156),f:Unknown_Family_1003834(0.0061),g:Unknown_Genus_1001751(0.0016)	Eukaryota	Ciliophora	Intramacronucleata	Spirotrichea	Unknown_Family_1003834	Unknown_Genus_1001751	NA
1031	1030	d:Eukaryota(1.0000),p:Apicomplexa(0.2546),c:Conoidasida(0.1472),o:Coccidia(0.0424),f:Eimeriorina(0.0209),g:Cystoisospora(0.0019)	Eukaryota	Apicomplexa	Conoidasida	Coccidia	Eimeriorina	Cystoisospora	NA
1032	1031	d:Eukaryota(0.7411),p:Arthropoda(0.1592),c:Insecta(0.0793),o:Orthoptera(0.0145),f:Unknown_Family_1003417(0.0056),g:Unknown_Genus_1001292(0.0015)	Eukaryota	Arthropoda	Insecta	Orthoptera	Unknown_Family_1003417	Unknown_Genus_1001292	NA
1033	1032	d:Eukaryota(1.0000),p:Basidiomycota(0.2546),c:Agaricomycetes(0.1472),o:Hymenochaetales(0.0424),f:Rickenellaceae(0.0209),g:Resinicium(0.0062)	Eukaryota	Basidiomycota	Agaricomycetes	Hymenochaetales	Rickenellaceae	Resinicium	NA
1034	1033	d:Eukaryota(0.3568),p:Phragmoplastophyta(0.0265),c:Embryophyta(0.0115),o:Malvales(0.0046),f:Unknown_Family_1002942(0.0006),g:Gossypium(0.0009)	Eukaryota	Phragmoplastophyta	Embryophyta	Malvales	Unknown_Family_1002942	Gossypium	NA
1035	1034	d:Eukaryota(1.0000),p:Protalveolata(0.3744),c:Syndiniales(0.2614),o:Unknown_Order_1003905(0.1632),f:Syndiniales_Group_III(0.0854),g:Unknown_Genus_1001803(0.0269)	Eukaryota	Protalveolata	Syndiniales	Unknown_Order_1003905	Syndiniales_Group_III	Unknown_Genus_1001803	NA
1036	1035	d:Eukaryota(0.7638),p:Ciliophora(0.1458),c:Intramacronucleata(0.0793),o:Spirotrichea(0.0145),f:Hypotrichia(0.0056),g:Anteholosticha(0.0015)	Eukaryota	Ciliophora	Intramacronucleata	Spirotrichea	Hypotrichia	Anteholosticha	NA
1037	1036	d:Eukaryota(0.7185),p:Basidiomycota(0.1592),c:Agaricomycetes(0.0870),o:Boletales(0.0134),f:Boletinellaceae(0.0050),g:Phlebopus(0.0015)	Eukaryota	Basidiomycota	Agaricomycetes	Boletales	Boletinellaceae	Phlebopus	NA
1038	1037	d:Eukaryota(0.6733),p:Basidiomycota(0.1325),c:Agaricomycetes(0.0715),o:Hymenochaetales(0.0134),f:Rickenellaceae(0.0050),g:Skvortzovia(0.0015)	Eukaryota	Basidiomycota	Agaricomycetes	Hymenochaetales	Rickenellaceae	Skvortzovia	NA
1039	1038	d:Eukaryota(1.0000),p:Unknown_Phylum_1002968(0.4257),c:Chlorophyceae(0.2614),o:Unknown_Order_1002976(0.1287),f:Unknown_Family_1002977(0.0670),g:Unknown_Genus_1001093(0.0210)	Eukaryota	Unknown_Phylum_1002968	Chlorophyceae	Unknown_Order_1002976	Unknown_Family_1002977	Unknown_Genus_1001093	NA
1040	1039	d:Eukaryota(1.0000),p:Ochrophyta(0.5646),c:Diatomea(0.4661),o:Coscinodiscophytina(0.1977),f:Fragilariales(0.1038),g:Thalassionema(0.0328)	Eukaryota	Ochrophyta	Diatomea	Coscinodiscophytina	Fragilariales	Thalassionema	NA
1041	1040	d:Eukaryota(1.0000),p:Mollusca(0.7879),c:Bivalvia(0.8316),o:Myoida(0.3462),f:Unknown_Family_1003495(0.2124),g:Unknown_Genus_1001390(0.1114)	Eukaryota	Mollusca	Bivalvia	Myoida	Unknown_Family_1003495	Unknown_Genus_1001390	NA
1042	1041	d:Eukaryota(1.0000),p:Arthropoda(0.4257),c:Arachnida(0.2778),o:Amblypygi(0.1287),f:Unknown_Family_1003335(0.0670),g:Unknown_Genus_1001215(0.0210)	Eukaryota	Arthropoda	Arachnida	Amblypygi	Unknown_Family_1003335	Unknown_Genus_1001215	NA
1043	1042	d:Eukaryota(0.9898),p:Dinoflagellata(0.2392),c:Dinophyceae(0.1337),o:Gymnodiniphycidae(0.0252),f:Unknown_Family_1003853(0.0117),g:Gyrodinium(0.0032)	Eukaryota	Dinoflagellata	Dinophyceae	Gymnodiniphycidae	Unknown_Family_1003853	Gyrodinium	NA
1044	1043	d:Eukaryota(0.3568),p:Platyhelminthes(0.0392),c:Rhabditophora(0.0171),o:Rhabdocoela(0.0056),f:Unknown_Family_1003592(0.0010),g:Unknown_Genus_1001513(0.0010)	Eukaryota	Platyhelminthes	Rhabditophora	Rhabdocoela	Unknown_Family_1003592	Unknown_Genus_1001513	NA
1045	1044	d:Eukaryota(1.0000),p:Ochrophyta(0.5455),c:Diatomea(0.3757),o:Coscinodiscophytina(0.1460),f:Fragilariales(0.0762),g:Licmophora(0.0239)	Eukaryota	Ochrophyta	Diatomea	Coscinodiscophytina	Fragilariales	Licmophora	NA
1046	1045	d:Eukaryota(0.5829),p:Apicomplexa(0.1058),c:Aconoidasida(0.0559),o:Piroplasmorida(0.0112),f:Unknown_Family_1003818(0.0039),g:Theileria(0.0013)	Eukaryota	Apicomplexa	Aconoidasida	Piroplasmorida	Unknown_Family_1003818	Theileria	NA
1047	1046	d:Eukaryota(1.0000),p:Cnidaria(0.3231),c:Anthozoa(0.1961),o:Actiniaria(0.0942),f:Unknown_Family_1003256(0.0486),g:Unknown_Genus_1001555(0.0150)	Eukaryota	Cnidaria	Anthozoa	Actiniaria	Unknown_Family_1003256	Unknown_Genus_1001555	NA
1048	1047	d:Eukaryota(0.7638),p:Basidiomycota(0.1592),c:Agaricomycetes(0.0870),o:Polyporales(0.0156),f:Polyporaceae(0.0061),g:Polyporus(0.0016)	Eukaryota	Basidiomycota	Agaricomycetes	Polyporales	Polyporaceae	Polyporus	NA
1049	1048	d:Eukaryota(1.0000),p:Ascomycota(0.5626),c:Sordariomycetes(0.3991),o:Lulworthiales(0.2668),f:Lulworthiaceae(0.0854),g:Lulworthia(0.0269)	Eukaryota	Ascomycota	Sordariomycetes	Lulworthiales	Lulworthiaceae	Lulworthia	NA
1050	1049	d:Eukaryota(1.0000),p:Dinoflagellata(0.6278),c:Dinophyceae(0.6316),o:Peridiniphycidae(0.4808),f:Peridiniales(0.4048),g:Archaeperidinium(0.1403)	Eukaryota	Dinoflagellata	Dinophyceae	Peridiniphycidae	Peridiniales	Archaeperidinium	NA
1051	1050	d:Eukaryota(0.7638),p:Arthropoda(0.1592),c:Arachnida(0.0870),o:Unknown_Order_1003345(0.0156),f:Unknown_Family_1003346(0.0061),g:Unknown_Genus_1001214(0.0016)	Eukaryota	Arthropoda	Arachnida	Unknown_Order_1003345	Unknown_Family_1003346	Unknown_Genus_1001214	NA
1052	1051	d:Eukaryota(0.6281),p:Ochrophyta(0.1192),c:Diatomea(0.0637),o:Bacillariophytina(0.0123),f:Mediophyceae(0.0044),g:Chaetoceros(0.0014)	Eukaryota	Ochrophyta	Diatomea	Bacillariophytina	Mediophyceae	Chaetoceros	NA
1053	1052	d:Eukaryota(1.0000),p:Ochrophyta(0.4771),c:Diatomea(0.3594),o:Bacillariophytina(0.1115),f:Bacillariophyceae(0.0578),g:Nitzschia(0.0150)	Eukaryota	Ochrophyta	Diatomea	Bacillariophytina	Bacillariophyceae	Nitzschia	NA
1054	1053	d:Eukaryota(0.7411),p:Basidiomycota(0.1592),c:Agaricomycetes(0.0870),o:Hymenochaetales(0.0145),f:Rickenellaceae(0.0056),g:Skvortzovia(0.0015)	Eukaryota	Basidiomycota	Agaricomycetes	Hymenochaetales	Rickenellaceae	Skvortzovia	NA
1055	1054	d:Eukaryota(0.7864),p:Ciliophora(0.1592),c:Intramacronucleata(0.0870),o:Spirotrichea(0.0156),f:Euplotia(0.0061),g:Discocephalus(0.0016)	Eukaryota	Ciliophora	Intramacronucleata	Spirotrichea	Euplotia	Discocephalus	NA
1056	1055	d:Eukaryota(0.7638),p:Dinoflagellata(0.1592),c:Dinophyceae(0.0870),o:Peridiniphycidae(0.0156),f:Thoracosphaeraceae(0.0061),g:Scrippsiella(0.0016)	Eukaryota	Dinoflagellata	Dinophyceae	Peridiniphycidae	Thoracosphaeraceae	Scrippsiella	NA
1057	1056	d:Eukaryota(0.9220),p:Ciliophora(0.2125),c:Intramacronucleata(0.1181),o:Spirotrichea(0.0189),f:Euplotia(0.0078),g:Diophrys(0.0018)	Eukaryota	Ciliophora	Intramacronucleata	Spirotrichea	Euplotia	Diophrys	NA
1058	1057	d:Eukaryota(0.7638),p:Dinoflagellata(0.1592),c:Dinophyceae(0.0870),o:Prorocentrales(0.0156),f:Unknown_Family_1003856(0.0061),g:Prorocentrum(0.0016)	Eukaryota	Dinoflagellata	Dinophyceae	Prorocentrales	Unknown_Family_1003856	Prorocentrum	NA
1059	1058	d:Eukaryota(1.0000),p:Ciliophora(0.3402),c:Intramacronucleata(0.2288),o:Spirotrichea(0.1115),f:Hypotrichia(0.0209),g:Unknown_Genus_1001753(0.0062)	Eukaryota	Ciliophora	Intramacronucleata	Spirotrichea	Hypotrichia	Unknown_Genus_1001753	NA
1060	1059	d:Eukaryota(0.9672),p:Ochrophyta(0.2258),c:Diatomea(0.1259),o:Bacillariophytina(0.0212),f:Bacillariophyceae(0.0090),g:Nitzschia(0.0019)	Eukaryota	Ochrophyta	Diatomea	Bacillariophytina	Bacillariophyceae	Nitzschia	NA
1061	1060	d:Eukaryota(1.0000),p:Dinoflagellata(0.4257),c:Dinophyceae(0.3104),o:Incertae_Sedis_9268(0.2150),f:Unknown_Family_1003854(0.1131),g:Azadinium(0.0357)	Eukaryota	Dinoflagellata	Dinophyceae	Incertae_Sedis_9268	Unknown_Family_1003854	Azadinium	NA
1062	1061	d:Eukaryota(1.0000),p:Basidiomycota(0.2392),c:Agaricomycetes(0.1337),o:Hymenochaetales(0.0252),f:Rickenellaceae(0.0117),g:Skvortzovia(0.0032)	Eukaryota	Basidiomycota	Agaricomycetes	Hymenochaetales	Rickenellaceae	Skvortzovia	NA
1063	1062	d:Eukaryota(0.3794),p:Ochrophyta(0.0525),c:Diatomea(0.0248),o:Bacillariophytina(0.0067),f:Bacillariophyceae(0.0016),g:Fragilariopsis(0.0011)	Eukaryota	Ochrophyta	Diatomea	Bacillariophytina	Bacillariophyceae	Fragilariopsis	NA
1064	1063	d:Eukaryota(1.0000),p:Dinoflagellata(0.2888),c:Dinophyceae(0.1798),o:Gymnodiniphycidae(0.0769),f:Unknown_Family_1003853(0.0394),g:Gyrodinium(0.0121)	Eukaryota	Dinoflagellata	Dinophyceae	Gymnodiniphycidae	Unknown_Family_1003853	Gyrodinium	NA
1065	1064	d:Eukaryota(0.7185),p:Basidiomycota(0.1325),c:Agaricomycetes(0.0715),o:Cantharellales(0.0134),f:Hydnaceae(0.0050),g:Hydnum(0.0015)	Eukaryota	Basidiomycota	Agaricomycetes	Cantharellales	Hydnaceae	Hydnum	NA
1066	1065	d:Eukaryota(0.7185),p:Basidiomycota(0.1725),c:Agaricomycetes(0.0870),o:Boletales(0.0145),f:Boletinellaceae(0.0056),g:Phlebopus(0.0015)	Eukaryota	Basidiomycota	Agaricomycetes	Boletales	Boletinellaceae	Phlebopus	NA
1067	1066	d:Eukaryota(0.4246),p:Basidiomycota(0.0525),c:Agaricomycetes(0.0248),o:Hymenochaetales(0.0067),f:Rickenellaceae(0.0016),g:Skvortzovia(0.0011)	Eukaryota	Basidiomycota	Agaricomycetes	Hymenochaetales	Rickenellaceae	Skvortzovia	NA
1068	1067	d:Eukaryota(0.3342),p:Annelida(0.0265),c:Polychaeta(0.0115),o:Terebellida(0.0046),f:Unknown_Family_1003328(0.0006),g:Unknown_Genus_1001209(0.0009)	Eukaryota	Annelida	Polychaeta	Terebellida	Unknown_Family_1003328	Unknown_Genus_1001209	NA
1069	1068	d:Eukaryota(0.7411),p:Ciliophora(0.1592),c:Intramacronucleata(0.0870),o:Spirotrichea(0.0156),f:Euplotia(0.0056),g:Diophrys(0.0015)	Eukaryota	Ciliophora	Intramacronucleata	Spirotrichea	Euplotia	Diophrys	NA
1070	1069	d:Eukaryota(0.8090),p:Basidiomycota(0.2125),c:Agaricomycetes(0.1104),o:Boletales(0.0167),f:Boletinellaceae(0.0067),g:Phlebopus(0.0017)	Eukaryota	Basidiomycota	Agaricomycetes	Boletales	Boletinellaceae	Phlebopus	NA
1071	1070	d:Eukaryota(0.8542),p:Basidiomycota(0.1858),c:Agaricomycetes(0.1026),o:Hymenochaetales(0.0178),f:Rickenellaceae(0.0073),g:Skvortzovia(0.0017)	Eukaryota	Basidiomycota	Agaricomycetes	Hymenochaetales	Rickenellaceae	Skvortzovia	NA
1072	1071	d:Eukaryota(0.8994),p:Ochrophyta(0.2258),c:Chrysophyceae(0.1104),o:Synurales(0.0189),f:Unknown_Family_1004204(0.0078),g:Mallomonas(0.0018)	Eukaryota	Ochrophyta	Chrysophyceae	Synurales	Unknown_Family_1004204	Mallomonas	NA
1073	1072	d:Eukaryota(0.8090),p:Dinoflagellata(0.1725),c:Dinophyceae(0.0948),o:Gymnodiniphycidae(0.0167),f:Gymnodinium_clade(0.0067),g:Spiniferodinium(0.0017)	Eukaryota	Dinoflagellata	Dinophyceae	Gymnodiniphycidae	Gymnodinium_clade	Spiniferodinium	NA
1074	1073	d:Eukaryota(0.3794),p:Unknown_Phylum_1002968(0.0392),c:Chlorophyceae(0.0171),o:Unknown_Order_1002976(0.0056),f:Unknown_Family_1002977(0.0010),g:Unknown_Genus_1001093(0.0010)	Eukaryota	Unknown_Phylum_1002968	Chlorophyceae	Unknown_Order_1002976	Unknown_Family_1002977	Unknown_Genus_1001093	NA
1075	1074	d:Eukaryota(1.0000),p:Apicomplexa(0.3231),c:Conoidasida(0.2125),o:Coccidia(0.1115),f:Eimeriorina(0.0578),g:Goussia(0.0121)	Eukaryota	Apicomplexa	Conoidasida	Coccidia	Eimeriorina	Goussia	NA
1076	1075	d:Eukaryota(0.8542),p:Ochrophyta(0.1992),c:Diatomea(0.1104),o:Bacillariophytina(0.0167),f:Bacillariophyceae(0.0067),g:Nitzschia(0.0017)	Eukaryota	Ochrophyta	Diatomea	Bacillariophytina	Bacillariophyceae	Nitzschia	NA
1077	1076	d:Eukaryota(0.3568),p:Ochrophyta(0.0392),c:Diatomea(0.0171),o:Bacillariophytina(0.0056),f:Mediophyceae(0.0010),g:Chaetoceros(0.0010)	Eukaryota	Ochrophyta	Diatomea	Bacillariophytina	Mediophyceae	Chaetoceros	NA
1078	1077	d:Eukaryota(1.0000),p:Ciliophora(1.0000),c:Intramacronucleata(1.0000),o:Spirotrichea(1.0000),f:Oligotrichia(0.9155),g:uncultured_9191(0.4711)	Eukaryota	Ciliophora	Intramacronucleata	Spirotrichea	Oligotrichia	uncultured_9191	NA
1079	1078	d:Eukaryota(0.6281),p:Dinoflagellata(0.1058),c:Dinophyceae(0.0559),o:Gymnodiniphycidae(0.0112),f:Unknown_Family_1003853(0.0039),g:Gyrodinium(0.0013)	Eukaryota	Dinoflagellata	Dinophyceae	Gymnodiniphycidae	Unknown_Family_1003853	Gyrodinium	NA
1080	1079	d:Eukaryota(1.0000),p:Ochrophyta(0.4257),c:Diatomea(0.3104),o:Bacillariophytina(0.0942),f:Bacillariophyceae(0.0486),g:Nitzschia(0.0121)	Eukaryota	Ochrophyta	Diatomea	Bacillariophytina	Bacillariophyceae	Nitzschia	NA
1081	1080	d:Eukaryota(0.8090),p:Dinoflagellata(0.1725),c:Dinophyceae(0.0948),o:Prorocentrales(0.0167),f:Unknown_Family_1003856(0.0067),g:Prorocentrum(0.0017)	Eukaryota	Dinoflagellata	Dinophyceae	Prorocentrales	Unknown_Family_1003856	Prorocentrum	NA
1082	1081	d:Eukaryota(0.6507),p:Ciliophora(0.1458),c:Intramacronucleata(0.0793),o:Spirotrichea(0.0145),f:Hypotrichia(0.0050),g:Holosticha(0.0015)	Eukaryota	Ciliophora	Intramacronucleata	Spirotrichea	Hypotrichia	Holosticha	NA
1083	1082	d:Eukaryota(1.0000),p:Cryptomonadales(0.3231),c:Unknown_Class_1003091(0.2125),o:Unknown_Order_1003092(0.1115),f:Unknown_Family_1003093(0.0578),g:Teleaulax(0.0121)	Eukaryota	Cryptomonadales	Unknown_Class_1003091	Unknown_Order_1003092	Unknown_Family_1003093	Teleaulax	NA
1084	1083	d:Eukaryota(0.9672),p:Dinoflagellata(0.2258),c:Dinophyceae(0.1259),o:Peridiniphycidae(0.0212),f:Gonyaulacales(0.0090),g:Pyrodinium(0.0019)	Eukaryota	Dinoflagellata	Dinophyceae	Peridiniphycidae	Gonyaulacales	Pyrodinium	NA
1085	1084	d:Eukaryota(0.7185),p:Ochrophyta(0.1725),c:Diatomea(0.0948),o:Bacillariophytina(0.0145),f:Bacillariophyceae(0.0056),g:Nitzschia(0.0015)	Eukaryota	Ochrophyta	Diatomea	Bacillariophytina	Bacillariophyceae	Nitzschia	NA
1086	1085	d:Eukaryota(1.0000),p:Cnidaria(0.2392),c:Anthozoa(0.1337),o:Actiniaria(0.0252),f:Unknown_Family_1003256(0.0117),g:Unknown_Genus_1001555(0.0032)	Eukaryota	Cnidaria	Anthozoa	Actiniaria	Unknown_Family_1003256	Unknown_Genus_1001555	NA
1087	1086	d:Eukaryota(0.6055),p:Ciliophora(0.1058),c:Intramacronucleata(0.0559),o:Spirotrichea(0.0112),f:Hypotrichia(0.0039),g:Unknown_Genus_1001753(0.0013)	Eukaryota	Ciliophora	Intramacronucleata	Spirotrichea	Hypotrichia	Unknown_Genus_1001753	NA
1088	1087	d:Eukaryota(1.0000),p:Ochrophyta(0.4428),c:Diatomea(0.2941),o:Coscinodiscophytina(0.0769),f:Fragilariales(0.0394),g:Licmophora(0.0121)	Eukaryota	Ochrophyta	Diatomea	Coscinodiscophytina	Fragilariales	Licmophora	NA
1089	1088	d:Eukaryota(1.0000),p:Ochrophyta(0.4771),c:Chrysophyceae(0.2614),o:Synurales(0.1632),f:Unknown_Family_1004204(0.0854),g:Mallomonas(0.0269)	Eukaryota	Ochrophyta	Chrysophyceae	Synurales	Unknown_Family_1004204	Mallomonas	NA
1090	1089	d:Eukaryota(0.1534),p:Dinoflagellata(0.0103),c:Dinophyceae(0.0045),o:SL163A10(0.0018),f:Unknown_Family_1003863(0.0002),g:Unknown_Genus_1001783(0.0004)	Eukaryota	Dinoflagellata	Dinophyceae	SL163A10	Unknown_Family_1003863	Unknown_Genus_1001783	NA
1091	1090	d:Eukaryota(0.8768),p:Ciliophora(0.1858),c:Intramacronucleata(0.1026),o:Spirotrichea(0.0178),f:Euplotia(0.0073),g:Diophrys(0.0017)	Eukaryota	Ciliophora	Intramacronucleata	Spirotrichea	Euplotia	Diophrys	NA
1092	1091	d:Eukaryota(0.7411),p:Dinoflagellata(0.1458),c:Dinophyceae(0.0793),o:Gymnodiniphycidae(0.0145),f:Suessiaceae(0.0056),g:Biecheleria(0.0015)	Eukaryota	Dinoflagellata	Dinophyceae	Gymnodiniphycidae	Suessiaceae	Biecheleria	NA
1093	1092	d:Eukaryota(1.0000),p:Dinoflagellata(0.2392),c:Dinophyceae(0.1337),o:Gymnodiniphycidae(0.0212),f:Gymnodinium_clade(0.0090),g:Gymnodinium(0.0019)	Eukaryota	Dinoflagellata	Dinophyceae	Gymnodiniphycidae	Gymnodinium_clade	Gymnodinium	NA
1094	1093	d:Eukaryota(0.5603),p:Dinoflagellata(0.0925),c:Dinophyceae(0.0482),o:Gymnodiniphycidae(0.0100),f:Unknown_Family_1003853(0.0033),g:Gyrodinium(0.0013)	Eukaryota	Dinoflagellata	Dinophyceae	Gymnodiniphycidae	Unknown_Family_1003853	Gyrodinium	NA
1095	1094	d:Eukaryota(1.0000),p:Dinoflagellata(0.2546),c:Dinophyceae(0.1472),o:Gymnodiniphycidae(0.0424),f:Gymnodinium_clade(0.0117),g:Gymnodinium(0.0032)	Eukaryota	Dinoflagellata	Dinophyceae	Gymnodiniphycidae	Gymnodinium_clade	Gymnodinium	NA
1096	1095	d:Eukaryota(0.7638),p:Dinoflagellata(0.1725),c:Dinophyceae(0.0870),o:Dinophysiales(0.0156),f:Unknown_Family_1003852(0.0061),g:Sinophysis(0.0016)	Eukaryota	Dinoflagellata	Dinophyceae	Dinophysiales	Unknown_Family_1003852	Sinophysis	NA
1097	1096	d:Eukaryota(1.0000),p:Ciliophora(0.5652),c:Intramacronucleata(0.4036),o:Spirotrichea(0.3242),f:Hypotrichia(0.1131),g:Holosticha(0.0357)	Eukaryota	Ciliophora	Intramacronucleata	Spirotrichea	Hypotrichia	Holosticha	NA
1098	1097	d:Eukaryota(0.7411),p:Cnidaria(0.1458),c:Hydrozoa(0.0793),o:Siphonophorae(0.0145),f:Unknown_Family_1003272(0.0056),g:Unknown_Genus_1001570(0.0015)	Eukaryota	Cnidaria	Hydrozoa	Siphonophorae	Unknown_Family_1003272	Unknown_Genus_1001570	NA
1099	1098	d:Eukaryota(0.3116),p:Phragmoplastophyta(0.0225),c:Embryophyta(0.0097),o:Cucurbitales(0.0039),f:Unknown_Family_1002912(0.0005),g:Begonia(0.0008)	Eukaryota	Phragmoplastophyta	Embryophyta	Cucurbitales	Unknown_Family_1002912	Begonia	NA
1100	1099	d:Eukaryota(1.0000),p:Ciliophora(0.2888),c:Intramacronucleata(0.1798),o:Spirotrichea(0.0424),f:Euplotia(0.0090),g:Diophrys(0.0019)	Eukaryota	Ciliophora	Intramacronucleata	Spirotrichea	Euplotia	Diophrys	NA
1101	1100	d:Eukaryota(1.0000),p:Ochrophyta(0.5284),c:Diatomea(0.3920),o:Bacillariophytina(0.1287),f:Bacillariophyceae(0.0670),g:Fragilariopsis(0.0210)	Eukaryota	Ochrophyta	Diatomea	Bacillariophytina	Bacillariophyceae	Fragilariopsis	NA
1102	1101	d:Eukaryota(0.9220),p:Ochrophyta(0.3060),c:Diatomea(0.1961),o:Bacillariophytina(0.0201),f:Bacillariophyceae(0.0084),g:Nitzschia(0.0019)	Eukaryota	Ochrophyta	Diatomea	Bacillariophytina	Bacillariophyceae	Nitzschia	NA
1103	1102	d:Eukaryota(1.0000),p:Unknown_Phylum_1002968(0.4086),c:Chlorophyceae(0.2125),o:Unknown_Order_1002976(0.1115),f:Unknown_Family_1002977(0.0578),g:Unknown_Genus_1001093(0.0180)	Eukaryota	Unknown_Phylum_1002968	Chlorophyceae	Unknown_Order_1002976	Unknown_Family_1002977	Unknown_Genus_1001093	NA
1104	1103	d:Eukaryota(1.0000),p:Ochrophyta(0.2888),c:Chrysophyceae(0.1337),o:Synurales(0.0252),f:Unknown_Family_1004204(0.0117),g:Mallomonas(0.0032)	Eukaryota	Ochrophyta	Chrysophyceae	Synurales	Unknown_Family_1004204	Mallomonas	NA
1105	1104	d:Eukaryota(0.7411),p:Cnidaria(0.1725),c:Anthozoa(0.0948),o:Alcyonacea(0.0167),f:Unknown_Family_1003263(0.0067),g:Unknown_Genus_1001562(0.0017)	Eukaryota	Cnidaria	Anthozoa	Alcyonacea	Unknown_Family_1003263	Unknown_Genus_1001562	NA
1106	1105	d:Eukaryota(1.0000),p:Protalveolata(0.2258),c:Syndiniales(0.1259),o:Unknown_Order_1003905(0.0212),f:Unknown_Family_1003906(0.0090),g:Amoebophrya(0.0019)	Eukaryota	Protalveolata	Syndiniales	Unknown_Order_1003905	Unknown_Family_1003906	Amoebophrya	NA
1107	1106	d:Eukaryota(0.5151),p:Basidiomycota(0.0792),c:Agaricomycetes(0.0404),o:Auriculariales(0.0089),f:Incertae_Sedis_13680(0.0027),g:Guepinia(0.0012)	Eukaryota	Basidiomycota	Agaricomycetes	Auriculariales	Incertae_Sedis_13680	Guepinia	NA
1108	1107	d:Eukaryota(1.0000),p:Cnidaria(0.2888),c:Anthozoa(0.1798),o:Actiniaria(0.0769),f:Unknown_Family_1003256(0.0394),g:Unknown_Genus_1001555(0.0121)	Eukaryota	Cnidaria	Anthozoa	Actiniaria	Unknown_Family_1003256	Unknown_Genus_1001555	NA
1109	1108	d:Eukaryota(0.9220),p:Annelida(0.1992),c:Polychaeta(0.1104),o:Phyllodocida(0.0189),f:Unknown_Family_1003320(0.0078),g:Unknown_Genus_1001197(0.0018)	Eukaryota	Annelida	Polychaeta	Phyllodocida	Unknown_Family_1003320	Unknown_Genus_1001197	NA
1110	1109	d:Eukaryota(1.0000),p:Ciliophora(0.5652),c:Intramacronucleata(0.4036),o:Spirotrichea(0.3242),f:Choreotrichia(0.1038),g:uncultured_9117(0.0298)	Eukaryota	Ciliophora	Intramacronucleata	Spirotrichea	Choreotrichia	uncultured_9117	NA
1111	1110	d:Eukaryota(0.1534),p:Dinoflagellata(0.0103),c:Dinophyceae(0.0045),o:SL163A10(0.0018),f:Unknown_Family_1003863(0.0002),g:Unknown_Genus_1001783(0.0004)	Eukaryota	Dinoflagellata	Dinophyceae	SL163A10	Unknown_Family_1003863	Unknown_Genus_1001783	NA
1112	1111	d:Eukaryota(0.6733),p:Basidiomycota(0.1325),c:Agaricomycetes(0.0715),o:Trechisporales(0.0134),f:Hydnodontaceae(0.0050),g:uncultured_8267(0.0015)	Eukaryota	Basidiomycota	Agaricomycetes	Trechisporales	Hydnodontaceae	uncultured_8267	NA
1113	1112	d:Eukaryota(0.4020),p:Unknown_Phylum_1002968(0.0792),c:Chlorophyceae(0.0248),o:Unknown_Order_1002976(0.0067),f:Unknown_Family_1002977(0.0016),g:Unknown_Genus_1001093(0.0011)	Eukaryota	Unknown_Phylum_1002968	Chlorophyceae	Unknown_Order_1002976	Unknown_Family_1002977	Unknown_Genus_1001093	NA
1114	1113	d:Eukaryota(0.4699),p:Ochrophyta(0.0925),c:Diatomea(0.0482),o:Bacillariophytina(0.0100),f:Bacillariophyceae(0.0027),g:Fragilariopsis(0.0012)	Eukaryota	Ochrophyta	Diatomea	Bacillariophytina	Bacillariophyceae	Fragilariopsis	NA
1115	1114	d:Eukaryota(0.2212),p:Florideophycidae(0.0184),c:Corallinophycidae(0.0080),o:Unknown_Order_1003045(0.0032),f:Unknown_Family_1003046(0.0004),g:Unknown_Genus_1001110(0.0005)	Eukaryota	Florideophycidae	Corallinophycidae	Unknown_Order_1003045	Unknown_Family_1003046	Unknown_Genus_1001110	NA
1116	1115	d:Eukaryota(0.7638),p:Dinoflagellata(0.1592),c:Dinophyceae(0.0870),o:Gymnodiniphycidae(0.0145),f:Incertae_Sedis_9247(0.0056),g:Cochlodinium(0.0015)	Eukaryota	Dinoflagellata	Dinophyceae	Gymnodiniphycidae	Incertae_Sedis_9247	Cochlodinium	NA
1117	1116	d:Eukaryota(0.7411),p:Ciliophora(0.1458),c:Intramacronucleata(0.0793),o:Spirotrichea(0.0145),f:Euplotia(0.0056),g:Discocephalus(0.0015)	Eukaryota	Ciliophora	Intramacronucleata	Spirotrichea	Euplotia	Discocephalus	NA
1118	1117	d:Eukaryota(0.6055),p:Basidiomycota(0.1192),c:Agaricomycetes(0.0637),o:Boletales(0.0112),f:Boletinellaceae(0.0039),g:Phlebopus(0.0013)	Eukaryota	Basidiomycota	Agaricomycetes	Boletales	Boletinellaceae	Phlebopus	NA
1119	1118	d:Eukaryota(0.7638),p:Ciliophora(0.1858),c:Intramacronucleata(0.1026),o:Spirotrichea(0.0178),f:Hypotrichia(0.0061),g:Halteria(0.0015)	Eukaryota	Ciliophora	Intramacronucleata	Spirotrichea	Hypotrichia	Halteria	NA
1120	1119	d:Eukaryota(0.6055),p:Basidiomycota(0.1192),c:Agaricomycetes(0.0637),o:Cantharellales(0.0123),f:Hydnaceae(0.0044),g:Hydnum(0.0014)	Eukaryota	Basidiomycota	Agaricomycetes	Cantharellales	Hydnaceae	Hydnum	NA
1121	1120	d:Eukaryota(0.7638),p:Dinoflagellata(0.1592),c:Dinophyceae(0.0870),o:Gymnodiniphycidae(0.0156),f:Incertae_Sedis_9247(0.0061),g:Cochlodinium(0.0016)	Eukaryota	Dinoflagellata	Dinophyceae	Gymnodiniphycidae	Incertae_Sedis_9247	Cochlodinium	NA
1122	1121	d:Eukaryota(0.8542),p:Apicomplexa(0.2125),c:Conoidasida(0.1181),o:Coccidia(0.0201),f:Eimeriorina(0.0084),g:Besnoitia(0.0017)	Eukaryota	Apicomplexa	Conoidasida	Coccidia	Eimeriorina	Besnoitia	NA
1123	1122	d:Eukaryota(1.0000),p:Dinoflagellata(0.7564),c:Dinophyceae(0.7942),o:Gymnodiniphycidae(0.8014),f:Suessiaceae(0.8629),g:Symbiodinium(0.8285)	Eukaryota	Dinoflagellata	Dinophyceae	Gymnodiniphycidae	Suessiaceae	Symbiodinium	NA
1124	1123	d:Eukaryota(0.6507),p:Dinoflagellata(0.1325),c:Dinophyceae(0.0715),o:Gymnodiniphycidae(0.0123),f:Suessiaceae(0.0044),g:Symbiodinium(0.0014)	Eukaryota	Dinoflagellata	Dinophyceae	Gymnodiniphycidae	Suessiaceae	Symbiodinium	NA
1125	1124	d:Eukaryota(0.8994),p:Dinoflagellata(0.2125),c:Dinophyceae(0.1181),o:Peridiniphycidae(0.0189),f:Thoracosphaeraceae(0.0078),g:uncultured_9329(0.0018)	Eukaryota	Dinoflagellata	Dinophyceae	Peridiniphycidae	Thoracosphaeraceae	uncultured_9329	NA
1126	1125	d:Eukaryota(0.7864),p:Dinoflagellata(0.1592),c:Dinophyceae(0.0870),o:Gymnodiniphycidae(0.0156),f:Gymnodinium_clade(0.0061),g:Erythropsidinium(0.0016)	Eukaryota	Dinoflagellata	Dinophyceae	Gymnodiniphycidae	Gymnodinium_clade	Erythropsidinium	NA
1127	1126	d:Eukaryota(1.0000),p:Unknown_Phylum_1002968(0.3060),c:Chlorophyceae(0.1961),o:Unknown_Order_1002976(0.0597),f:Unknown_Family_1002977(0.0302),g:Unknown_Genus_1001093(0.0091)	Eukaryota	Unknown_Phylum_1002968	Chlorophyceae	Unknown_Order_1002976	Unknown_Family_1002977	Unknown_Genus_1001093	NA
1128	1127	d:Eukaryota(1.0000),p:Protalveolata(0.2392),c:Syndiniales(0.1337),o:Unknown_Order_1003905(0.0252),f:Unknown_Family_1003906(0.0117),g:Amoebophrya(0.0032)	Eukaryota	Protalveolata	Syndiniales	Unknown_Order_1003905	Unknown_Family_1003906	Amoebophrya	NA
1129	1128	d:Eukaryota(0.9672),p:Ochrophyta(0.2392),c:Diatomea(0.1337),o:Bacillariophytina(0.0252),f:Bacillariophyceae(0.0090),g:Nitzschia(0.0019)	Eukaryota	Ochrophyta	Diatomea	Bacillariophytina	Bacillariophyceae	Nitzschia	NA
1130	1129	d:Eukaryota(0.8768),p:Ochrophyta(0.2125),c:Diatomea(0.1181),o:Bacillariophytina(0.0189),f:Bacillariophyceae(0.0078),g:Nitzschia(0.0017)	Eukaryota	Ochrophyta	Diatomea	Bacillariophytina	Bacillariophyceae	Nitzschia	NA
1131	1130	d:Eukaryota(1.0000),p:Cnidaria(0.2717),c:Anthozoa(0.1635),o:Actiniaria(0.0597),f:Unknown_Family_1003256(0.0302),g:Unknown_Genus_1001555(0.0091)	Eukaryota	Cnidaria	Anthozoa	Actiniaria	Unknown_Family_1003256	Unknown_Genus_1001555	NA
1132	1131	d:Eukaryota(0.8090),p:Ciliophora(0.1725),c:Intramacronucleata(0.0948),o:Spirotrichea(0.0167),f:Euplotia(0.0067),g:Diophrys(0.0017)	Eukaryota	Ciliophora	Intramacronucleata	Spirotrichea	Euplotia	Diophrys	NA
1133	1132	d:Eukaryota(1.0000),p:Apicomplexa(0.2546),c:Conoidasida(0.1472),o:Coccidia(0.0424),f:Eimeriorina(0.0209),g:Besnoitia(0.0019)	Eukaryota	Apicomplexa	Conoidasida	Coccidia	Eimeriorina	Besnoitia	NA
1134	1133	d:Eukaryota(0.8542),p:Basidiomycota(0.1858),c:Agaricomycetes(0.1026),o:Polyporales(0.0178),f:Polyporaceae(0.0073),g:Perenniporia(0.0017)	Eukaryota	Basidiomycota	Agaricomycetes	Polyporales	Polyporaceae	Perenniporia	NA
1135	1134	d:Eukaryota(0.9446),p:Dinoflagellata(0.1992),c:Dinophyceae(0.1104),o:Gymnodiniphycidae(0.0189),f:Gymnodinium_clade(0.0078),g:Gymnodinium(0.0018)	Eukaryota	Dinoflagellata	Dinophyceae	Gymnodiniphycidae	Gymnodinium_clade	Gymnodinium	NA
1136	1135	d:Eukaryota(1.0000),p:Ochrophyta(0.3744),c:Diatomea(0.2614),o:Bacillariophytina(0.0424),f:Bacillariophyceae(0.0209),g:Nitzschia(0.0062)	Eukaryota	Ochrophyta	Diatomea	Bacillariophytina	Bacillariophyceae	Nitzschia	NA
1137	1136	d:Eukaryota(0.2438),p:Florideophycidae(0.0184),c:Rhodymeniophycidae(0.0080),o:Unknown_Order_1003051(0.0032),f:Unknown_Family_1003052(0.0004),g:Coelothrix(0.0007)	Eukaryota	Florideophycidae	Rhodymeniophycidae	Unknown_Order_1003051	Unknown_Family_1003052	Coelothrix	NA
1138	1137	d:Eukaryota(0.6959),p:Ciliophora(0.1458),c:Intramacronucleata(0.0793),o:Spirotrichea(0.0145),f:Hypotrichia(0.0056),g:Unknown_Genus_1001753(0.0015)	Eukaryota	Ciliophora	Intramacronucleata	Spirotrichea	Hypotrichia	Unknown_Genus_1001753	NA
1139	1138	d:Eukaryota(0.9672),p:Dinoflagellata(0.2125),c:Dinophyceae(0.1181),o:Peridiniphycidae(0.0201),f:Thoracosphaeraceae(0.0084),g:Scrippsiella(0.0019)	Eukaryota	Dinoflagellata	Dinophyceae	Peridiniphycidae	Thoracosphaeraceae	Scrippsiella	NA
1140	1139	d:Eukaryota(0.1534),p:Dinoflagellata(0.0103),c:Dinophyceae(0.0045),o:SL163A10(0.0018),f:Unknown_Family_1003863(0.0002),g:Unknown_Genus_1001783(0.0004)	Eukaryota	Dinoflagellata	Dinophyceae	SL163A10	Unknown_Family_1003863	Unknown_Genus_1001783	NA
1141	1140	d:Eukaryota(0.9898),p:Discosea(0.2392),c:Longamoebia(0.1337),o:Centramoebida(0.0252),f:Unknown_Family_1002759(0.0117),g:Acanthamoeba(0.0032)	Eukaryota	Discosea	Longamoebia	Centramoebida	Unknown_Family_1002759	Acanthamoeba	NA
1142	1141	d:Eukaryota(0.8994),p:Basidiomycota(0.2258),c:Agaricomycetes(0.1259),o:Trechisporales(0.0201),f:Hydnodontaceae(0.0084),g:uncultured_8267(0.0019)	Eukaryota	Basidiomycota	Agaricomycetes	Trechisporales	Hydnodontaceae	uncultured_8267	NA
1143	1142	d:Eukaryota(1.0000),p:Echinodermata(0.5652),c:Echinoidea(0.4036),o:Unknown_Order_1003468(0.3462),f:Unknown_Family_1003469(0.2124),g:Unknown_Genus_1001362(0.1114)	Eukaryota	Echinodermata	Echinoidea	Unknown_Order_1003468	Unknown_Family_1003469	Unknown_Genus_1001362	NA
1144	1143	d:Eukaryota(1.0000),p:Florideophycidae(0.7879),c:Corallinophycidae(0.7872),o:Unknown_Order_1003045(0.8014),f:Unknown_Family_1003046(0.8629),g:Mesophyllum(0.2911)	Eukaryota	Florideophycidae	Corallinophycidae	Unknown_Order_1003045	Unknown_Family_1003046	Mesophyllum	NA
1145	1144	d:Eukaryota(0.5829),p:Ciliophora(0.1325),c:Intramacronucleata(0.0715),o:Spirotrichea(0.0134),f:Hypotrichia(0.0039),g:Unknown_Genus_1001753(0.0013)	Eukaryota	Ciliophora	Intramacronucleata	Spirotrichea	Hypotrichia	Unknown_Genus_1001753	NA
1146	1145	d:Eukaryota(0.7185),p:Ciliophora(0.1592),c:Intramacronucleata(0.0870),o:Spirotrichea(0.0156),f:Hypotrichia(0.0056),g:uncultured_9182(0.0015)	Eukaryota	Ciliophora	Intramacronucleata	Spirotrichea	Hypotrichia	uncultured_9182	NA
1147	1146	d:Eukaryota(1.0000),p:Protalveolata(0.7100),c:Syndiniales(0.7732),o:Unknown_Order_1003905(0.7824),f:Unknown_Family_1003906(0.8281),g:Amoebophrya(0.8285)	Eukaryota	Protalveolata	Syndiniales	Unknown_Order_1003905	Unknown_Family_1003906	Amoebophrya	NA
1148	1147	d:Eukaryota(0.5151),p:Phragmoplastophyta(0.0792),c:Embryophyta(0.0404),o:Santalales(0.0089),f:Unknown_Family_1002951(0.0027),g:Kunkeliella(0.0012)	Eukaryota	Phragmoplastophyta	Embryophyta	Santalales	Unknown_Family_1002951	Kunkeliella	NA
1149	1148	d:Eukaryota(0.3794),p:Tunicata(0.0392),c:Ascidiacea(0.0171),o:Stolidobranchia(0.0056),f:Unknown_Family_1003632(0.0010),g:Unknown_Genus_1001333(0.0010)	Eukaryota	Tunicata	Ascidiacea	Stolidobranchia	Unknown_Family_1003632	Unknown_Genus_1001333	NA
1150	1149	d:Eukaryota(0.9898),p:Cnidaria(0.2546),c:Anthozoa(0.1337),o:Actiniaria(0.0252),f:Unknown_Family_1003256(0.0117),g:Unknown_Genus_1001555(0.0032)	Eukaryota	Cnidaria	Anthozoa	Actiniaria	Unknown_Family_1003256	Unknown_Genus_1001555	NA
1151	1150	d:Eukaryota(0.5377),p:Ochrophyta(0.0792),c:Diatomea(0.0404),o:Bacillariophytina(0.0089),f:Bacillariophyceae(0.0027),g:Fragilariopsis(0.0012)	Eukaryota	Ochrophyta	Diatomea	Bacillariophytina	Bacillariophyceae	Fragilariopsis	NA
1152	1151	d:Eukaryota(0.8994),p:Ochrophyta(0.2258),c:Diatomea(0.1259),o:Bacillariophytina(0.0189),f:Bacillariophyceae(0.0078),g:Hantzschia(0.0017)	Eukaryota	Ochrophyta	Diatomea	Bacillariophytina	Bacillariophyceae	Hantzschia	NA
1153	1152	d:Eukaryota(0.8090),p:Dinoflagellata(0.1725),c:Dinophyceae(0.0948),o:Gymnodiniphycidae(0.0167),f:Suessiaceae(0.0067),g:Biecheleria(0.0017)	Eukaryota	Dinoflagellata	Dinophyceae	Gymnodiniphycidae	Suessiaceae	Biecheleria	NA
1154	1153	d:Eukaryota(0.9898),p:Basidiomycota(0.2258),c:Agaricomycetes(0.1259),o:Cantharellales(0.0212),f:Hydnaceae(0.0090),g:Hydnum(0.0019)	Eukaryota	Basidiomycota	Agaricomycetes	Cantharellales	Hydnaceae	Hydnum	NA
1155	1154	d:Eukaryota(0.8994),p:Basidiomycota(0.1992),c:Agaricomycetes(0.1104),o:Hymenochaetales(0.0189),f:Tubulicrinaceae(0.0078),g:Hyphodontia(0.0018)	Eukaryota	Basidiomycota	Agaricomycetes	Hymenochaetales	Tubulicrinaceae	Hyphodontia	NA
1156	1155	d:Eukaryota(0.9220),p:Dinoflagellata(0.1992),c:Dinophyceae(0.1104),o:Gymnodiniphycidae(0.0189),f:Gymnodinium_clade(0.0078),g:Unknown_Genus_1001771(0.0018)	Eukaryota	Dinoflagellata	Dinophyceae	Gymnodiniphycidae	Gymnodinium_clade	Unknown_Genus_1001771	NA
1157	1156	d:Eukaryota(0.7411),p:Apicomplexa(0.1458),c:Conoidasida(0.0793),o:Coccidia(0.0145),f:Eimeriorina(0.0056),g:Cystoisospora(0.0015)	Eukaryota	Apicomplexa	Conoidasida	Coccidia	Eimeriorina	Cystoisospora	NA
1158	1157	d:Eukaryota(0.3568),p:Ciliophora(0.0392),c:Intramacronucleata(0.0171),o:Conthreep(0.0056),f:Oligohymenophorea(0.0010),g:Unknown_Genus_1001739(0.0010)	Eukaryota	Ciliophora	Intramacronucleata	Conthreep	Oligohymenophorea	Unknown_Genus_1001739	NA
1159	1158	d:Eukaryota(0.7864),p:Ochrophyta(0.1725),c:Diatomea(0.0948),o:Bacillariophytina(0.0167),f:Bacillariophyceae(0.0067),g:Nitzschia(0.0016)	Eukaryota	Ochrophyta	Diatomea	Bacillariophytina	Bacillariophyceae	Nitzschia	NA
1160	1159	d:Eukaryota(0.7185),p:Ciliophora(0.1858),c:Intramacronucleata(0.1026),o:Spirotrichea(0.0156),f:Hypotrichia(0.0056),g:Gonostomum(0.0015)	Eukaryota	Ciliophora	Intramacronucleata	Spirotrichea	Hypotrichia	Gonostomum	NA
1161	1160	d:Eukaryota(0.6507),p:Dinoflagellata(0.1325),c:Dinophyceae(0.0715),o:Gymnodiniphycidae(0.0123),f:Suessiaceae(0.0044),g:Symbiodinium(0.0014)	Eukaryota	Dinoflagellata	Dinophyceae	Gymnodiniphycidae	Suessiaceae	Symbiodinium	NA
1162	1161	d:Eukaryota(0.2438),p:Discosea(0.0225),c:Longamoebia(0.0097),o:Centramoebida(0.0039),f:Unknown_Family_1002759(0.0005),g:Acanthamoeba(0.0008)	Eukaryota	Discosea	Longamoebia	Centramoebida	Unknown_Family_1002759	Acanthamoeba	NA
1163	1162	d:Eukaryota(0.6507),p:Ochrophyta(0.1325),c:Diatomea(0.0715),o:Bacillariophytina(0.0123),f:Bacillariophyceae(0.0044),g:Nitzschia(0.0014)	Eukaryota	Ochrophyta	Diatomea	Bacillariophytina	Bacillariophyceae	Nitzschia	NA
1164	1163	d:Eukaryota(1.0000),p:Dinoflagellata(0.2258),c:Dinophyceae(0.1259),o:Gymnodiniphycidae(0.0212),f:Unknown_Family_1003853(0.0090),g:Gyrodinium(0.0019)	Eukaryota	Dinoflagellata	Dinophyceae	Gymnodiniphycidae	Unknown_Family_1003853	Gyrodinium	NA
1165	1164	d:Eukaryota(0.5829),p:Cnidaria(0.0925),c:Anthozoa(0.0482),o:Alcyonacea(0.0100),f:Unknown_Family_1003263(0.0033),g:Unknown_Genus_1001562(0.0013)	Eukaryota	Cnidaria	Anthozoa	Alcyonacea	Unknown_Family_1003263	Unknown_Genus_1001562	NA
1166	1165	d:Eukaryota(0.8768),p:Ciliophora(0.1858),c:Intramacronucleata(0.1026),o:Spirotrichea(0.0178),f:Euplotia(0.0073),g:Diophrys(0.0017)	Eukaryota	Ciliophora	Intramacronucleata	Spirotrichea	Euplotia	Diophrys	NA
1167	1166	d:Eukaryota(1.0000),p:Ochrophyta(0.7874),c:Diatomea(0.8012),o:Coscinodiscophytina(0.3352),f:Fragilariales(0.1977),g:Licmophora(0.0824)	Eukaryota	Ochrophyta	Diatomea	Coscinodiscophytina	Fragilariales	Licmophora	NA
1168	1167	d:Eukaryota(1.0000),p:Ciliophora(0.7564),c:Intramacronucleata(0.7942),o:Spirotrichea(0.7824),f:Oligotrichia(0.2278),g:Strombidium(0.0628)	Eukaryota	Ciliophora	Intramacronucleata	Spirotrichea	Oligotrichia	Strombidium	NA
1169	1168	d:Eukaryota(1.0000),p:Ochrophyta(0.5650),c:Diatomea(0.4036),o:Bacillariophytina(0.1805),f:Bacillariophyceae(0.0946),g:Nitzschia(0.0298)	Eukaryota	Ochrophyta	Diatomea	Bacillariophytina	Bacillariophyceae	Nitzschia	NA
1170	1169	d:Eukaryota(0.8994),p:Dinoflagellata(0.1858),c:Dinophyceae(0.1026),o:Gymnodiniphycidae(0.0178),f:Gymnodinium_clade(0.0073),g:Gymnodinium(0.0017)	Eukaryota	Dinoflagellata	Dinophyceae	Gymnodiniphycidae	Gymnodinium_clade	Gymnodinium	NA
1171	1170	d:Eukaryota(0.8090),p:Ciliophora(0.1725),c:Intramacronucleata(0.0948),o:Spirotrichea(0.0167),f:Unknown_Family_1003834(0.0067),g:Unknown_Genus_1001751(0.0017)	Eukaryota	Ciliophora	Intramacronucleata	Spirotrichea	Unknown_Family_1003834	Unknown_Genus_1001751	NA
1172	1171	d:Eukaryota(0.8542),p:Ochrophyta(0.2125),c:Diatomea(0.1181),o:Bacillariophytina(0.0178),f:Bacillariophyceae(0.0073),g:Nitzschia(0.0017)	Eukaryota	Ochrophyta	Diatomea	Bacillariophytina	Bacillariophyceae	Nitzschia	NA
1173	1172	d:Eukaryota(0.5603),p:Ochrophyta(0.1192),c:Diatomea(0.0637),o:Bacillariophytina(0.0123),f:Bacillariophyceae(0.0039),g:Fragilariopsis(0.0013)	Eukaryota	Ochrophyta	Diatomea	Bacillariophytina	Bacillariophyceae	Fragilariopsis	NA
1174	1173	d:Eukaryota(0.7864),p:Ochrophyta(0.1725),c:Diatomea(0.0948),o:Bacillariophytina(0.0167),f:Bacillariophyceae(0.0067),g:Nitzschia(0.0016)	Eukaryota	Ochrophyta	Diatomea	Bacillariophytina	Bacillariophyceae	Nitzschia	NA
1175	1174	d:Eukaryota(0.3116),p:Ciliophora(0.0265),c:Intramacronucleata(0.0115),o:Spirotrichea(0.0046),f:Hypotrichia(0.0006),g:Pseudokeronopsis(0.0008)	Eukaryota	Ciliophora	Intramacronucleata	Spirotrichea	Hypotrichia	Pseudokeronopsis	NA
1176	1175	d:Eukaryota(0.7411),p:Ciliophora(0.1458),c:Intramacronucleata(0.0793),o:Spirotrichea(0.0145),f:Euplotia(0.0056),g:Diophrys(0.0015)	Eukaryota	Ciliophora	Intramacronucleata	Spirotrichea	Euplotia	Diophrys	NA
1177	1176	d:Eukaryota(0.9446),p:Cnidaria(0.2125),c:Hydrozoa(0.1181),o:Narcomedusae(0.0201),f:Unknown_Family_1003276(0.0084),g:Unknown_Genus_1001573(0.0019)	Eukaryota	Cnidaria	Hydrozoa	Narcomedusae	Unknown_Family_1003276	Unknown_Genus_1001573	NA
1178	1177	d:Eukaryota(0.7864),p:Ochrophyta(0.2717),c:Diatomea(0.1635),o:Bacillariophytina(0.0167),f:Bacillariophyceae(0.0067),g:Nitzschia(0.0017)	Eukaryota	Ochrophyta	Diatomea	Bacillariophytina	Bacillariophyceae	Nitzschia	NA
1179	1178	d:Eukaryota(0.8994),p:Ochrophyta(0.2888),c:Diatomea(0.1798),o:Bacillariophytina(0.0201),f:Bacillariophyceae(0.0084),g:Nitzschia(0.0019)	Eukaryota	Ochrophyta	Diatomea	Bacillariophytina	Bacillariophyceae	Nitzschia	NA
1180	1179	d:Eukaryota(0.7864),p:Cnidaria(0.1592),c:Anthozoa(0.0870),o:Actiniaria(0.0156),f:Unknown_Family_1003256(0.0061),g:Unknown_Genus_1001555(0.0016)	Eukaryota	Cnidaria	Anthozoa	Actiniaria	Unknown_Family_1003256	Unknown_Genus_1001555	NA
1181	1180	d:Eukaryota(0.7864),p:Basidiomycota(0.1592),c:Agaricomycetes(0.0870),o:Trechisporales(0.0156),f:Hydnodontaceae(0.0061),g:uncultured_8267(0.0016)	Eukaryota	Basidiomycota	Agaricomycetes	Trechisporales	Hydnodontaceae	uncultured_8267	NA
1182	1181	d:Eukaryota(0.8994),p:Protalveolata(0.1858),c:Syndiniales(0.1026),o:Unknown_Order_1003905(0.0178),f:Syndiniales_Group_III(0.0073),g:Unknown_Genus_1001803(0.0017)	Eukaryota	Protalveolata	Syndiniales	Unknown_Order_1003905	Syndiniales_Group_III	Unknown_Genus_1001803	NA
1183	1182	d:Eukaryota(1.0000),p:Florideophycidae(0.6278),c:Rhodymeniophycidae(0.2288),o:Unknown_Order_1003051(0.1287),f:Unknown_Family_1003052(0.0670),g:Betaphycus(0.0091)	Eukaryota	Florideophycidae	Rhodymeniophycidae	Unknown_Order_1003051	Unknown_Family_1003052	Betaphycus	NA
1184	1183	d:Eukaryota(0.6959),p:Ochrophyta(0.1325),c:Diatomea(0.0715),o:Coscinodiscophytina(0.0134),f:Fragilariales(0.0050),g:Licmophora(0.0015)	Eukaryota	Ochrophyta	Diatomea	Coscinodiscophytina	Fragilariales	Licmophora	NA
1185	1184	d:Eukaryota(0.6281),p:Dinoflagellata(0.1192),c:Dinophyceae(0.0559),o:SL163A10(0.0112),f:Unknown_Family_1003863(0.0039),g:Unknown_Genus_1001783(0.0013)	Eukaryota	Dinoflagellata	Dinophyceae	SL163A10	Unknown_Family_1003863	Unknown_Genus_1001783	NA
1186	1185	d:Eukaryota(1.0000),p:Ochrophyta(0.5113),c:Chrysophyceae(0.3267),o:Synurales(0.2323),f:Unknown_Family_1004204(0.1223),g:Mallomonas(0.0387)	Eukaryota	Ochrophyta	Chrysophyceae	Synurales	Unknown_Family_1004204	Mallomonas	NA
1187	1186	d:Eukaryota(1.0000),p:Unknown_Phylum_1002968(0.2392),c:Trebouxiophyceae(0.1337),o:Unknown_Order_1003009(0.0252),f:Unknown_Family_1003010(0.0117),g:Unknown_Genus_1001104(0.0032)	Eukaryota	Unknown_Phylum_1002968	Trebouxiophyceae	Unknown_Order_1003009	Unknown_Family_1003010	Unknown_Genus_1001104	NA
1188	1187	d:Eukaryota(0.9672),p:Ciliophora(0.2125),c:Intramacronucleata(0.1181),o:Spirotrichea(0.0201),f:Hypotrichia(0.0084),g:Uronychia(0.0019)	Eukaryota	Ciliophora	Intramacronucleata	Spirotrichea	Hypotrichia	Uronychia	NA
1189	1188	d:Eukaryota(0.7185),p:Ciliophora(0.1325),c:Intramacronucleata(0.0715),o:Spirotrichea(0.0134),f:Euplotia(0.0050),g:Diophrys(0.0015)	Eukaryota	Ciliophora	Intramacronucleata	Spirotrichea	Euplotia	Diophrys	NA
1190	1189	d:Eukaryota(0.7185),p:Ciliophora(0.1325),c:Intramacronucleata(0.0715),o:Spirotrichea(0.0134),f:Euplotia(0.0050),g:Discocephalus(0.0015)	Eukaryota	Ciliophora	Intramacronucleata	Spirotrichea	Euplotia	Discocephalus	NA
1191	1190	d:Eukaryota(1.0000),p:Ochrophyta(0.7100),c:Diatomea(0.7732),o:Coscinodiscophytina(0.2803),f:Fragilariales(0.1504),g:Licmophora(0.0507)	Eukaryota	Ochrophyta	Diatomea	Coscinodiscophytina	Fragilariales	Licmophora	NA
1192	1191	d:Eukaryota(0.4020),p:Ciliophora(0.0392),c:Intramacronucleata(0.0171),o:Spirotrichea(0.0056),f:Hypotrichia(0.0010),g:Unknown_Genus_1001753(0.0010)	Eukaryota	Ciliophora	Intramacronucleata	Spirotrichea	Hypotrichia	Unknown_Genus_1001753	NA
1193	1192	d:Eukaryota(0.9446),p:Ochrophyta(0.2392),c:Diatomea(0.1259),o:Bacillariophytina(0.0201),f:Bacillariophyceae(0.0084),g:Nitzschia(0.0018)	Eukaryota	Ochrophyta	Diatomea	Bacillariophytina	Bacillariophyceae	Nitzschia	NA
1194	1193	d:Eukaryota(1.0000),p:Cnidaria(0.2546),c:Anthozoa(0.1472),o:Actiniaria(0.0424),f:Unknown_Family_1003256(0.0209),g:Unknown_Genus_1001555(0.0062)	Eukaryota	Cnidaria	Anthozoa	Actiniaria	Unknown_Family_1003256	Unknown_Genus_1001555	NA
1195	1194	d:Eukaryota(0.8542),p:Ciliophora(0.2125),c:Intramacronucleata(0.1181),o:Spirotrichea(0.0201),f:Euplotia(0.0073),g:Diophrys(0.0017)	Eukaryota	Ciliophora	Intramacronucleata	Spirotrichea	Euplotia	Diophrys	NA
1196	1195	d:Eukaryota(0.6959),p:Discosea(0.1592),c:Longamoebia(0.0870),o:Centramoebida(0.0156),f:Unknown_Family_1002759(0.0061),g:Acanthamoeba(0.0016)	Eukaryota	Discosea	Longamoebia	Centramoebida	Unknown_Family_1002759	Acanthamoeba	NA
1197	1196	d:Eukaryota(1.0000),p:Dinoflagellata(0.2546),c:Dinophyceae(0.1472),o:Gymnodiniphycidae(0.0424),f:Gymnodinium_clade(0.0209),g:Spiniferodinium(0.0062)	Eukaryota	Dinoflagellata	Dinophyceae	Gymnodiniphycidae	Gymnodinium_clade	Spiniferodinium	NA
1198	1197	d:Eukaryota(1.0000),p:Ochrophyta(0.5648),c:Diatomea(0.4059),o:Bacillariophytina(0.1805),f:Bacillariophyceae(0.0946),g:Nitzschia(0.0298)	Eukaryota	Ochrophyta	Diatomea	Bacillariophytina	Bacillariophyceae	Nitzschia	NA
1199	1198	d:Eukaryota(1.0000),p:Annelida(0.2258),c:Polychaeta(0.1259),o:Phyllodocida(0.0212),f:Unknown_Family_1003320(0.0090),g:Unknown_Genus_1001197(0.0019)	Eukaryota	Annelida	Polychaeta	Phyllodocida	Unknown_Family_1003320	Unknown_Genus_1001197	NA
1200	1199	d:Eukaryota(0.8090),p:Dinoflagellata(0.1725),c:Dinophyceae(0.0948),o:Gymnodiniphycidae(0.0167),f:Suessiaceae(0.0067),g:Biecheleria(0.0017)	Eukaryota	Dinoflagellata	Dinophyceae	Gymnodiniphycidae	Suessiaceae	Biecheleria	NA
1201	1200	d:Eukaryota(1.0000),p:Ochrophyta(0.3231),c:Diatomea(0.2125),o:Bacillariophytina(0.0769),f:Bacillariophyceae(0.0394),g:Nitzschia(0.0062)	Eukaryota	Ochrophyta	Diatomea	Bacillariophytina	Bacillariophyceae	Nitzschia	NA
1202	1201	d:Eukaryota(0.0472),p:Nematoda(0.0021),c:Chromadorea(0.0009),o:Diplogasterida(0.0004),f:Unknown_Family_1003527(0.0001),g:Unknown_Genus_1001424(0.0001)	Eukaryota	Nematoda	Chromadorea	Diplogasterida	Unknown_Family_1003527	Unknown_Genus_1001424	NA
1203	1202	d:Eukaryota(0.3568),p:Apicomplexa(0.0392),c:Aconoidasida(0.0171),o:Piroplasmorida(0.0056),f:Unknown_Family_1003818(0.0010),g:Theileria(0.0010)	Eukaryota	Apicomplexa	Aconoidasida	Piroplasmorida	Unknown_Family_1003818	Theileria	NA
1204	1203	d:Eukaryota(0.4473),p:Ochrophyta(0.0525),c:Diatomea(0.0248),o:Bacillariophytina(0.0067),f:Mediophyceae(0.0016),g:Chaetoceros(0.0011)	Eukaryota	Ochrophyta	Diatomea	Bacillariophytina	Mediophyceae	Chaetoceros	NA
1205	1204	d:Eukaryota(0.6733),p:Basidiomycota(0.1325),c:Agaricomycetes(0.0715),o:Auriculariales(0.0134),f:Incertae_Sedis_13680(0.0050),g:Guepinia(0.0015)	Eukaryota	Basidiomycota	Agaricomycetes	Auriculariales	Incertae_Sedis_13680	Guepinia	NA
1206	1205	d:Eukaryota(0.9446),p:Ochrophyta(0.2546),c:Diatomea(0.1259),o:Bacillariophytina(0.0201),f:Bacillariophyceae(0.0084),g:Nitzschia(0.0019)	Eukaryota	Ochrophyta	Diatomea	Bacillariophytina	Bacillariophyceae	Nitzschia	NA
1207	1206	d:Eukaryota(0.7411),p:Ciliophora(0.1458),c:Intramacronucleata(0.0793),o:Spirotrichea(0.0145),f:Euplotia(0.0056),g:Diophrys(0.0015)	Eukaryota	Ciliophora	Intramacronucleata	Spirotrichea	Euplotia	Diophrys	NA
1208	1207	d:Eukaryota(0.6733),p:Ochrophyta(0.1458),c:Diatomea(0.0793),o:Bacillariophytina(0.0123),f:Bacillariophyceae(0.0044),g:Frustulia(0.0014)	Eukaryota	Ochrophyta	Diatomea	Bacillariophytina	Bacillariophyceae	Frustulia	NA
1209	1208	d:Eukaryota(0.8090),p:Ciliophora(0.1725),c:Intramacronucleata(0.0948),o:Spirotrichea(0.0167),f:Euplotia(0.0061),g:Discocephalus(0.0016)	Eukaryota	Ciliophora	Intramacronucleata	Spirotrichea	Euplotia	Discocephalus	NA
1210	1209	d:Eukaryota(0.7864),p:Ciliophora(0.1592),c:Intramacronucleata(0.0870),o:Spirotrichea(0.0156),f:Euplotia(0.0061),g:Discocephalus(0.0016)	Eukaryota	Ciliophora	Intramacronucleata	Spirotrichea	Euplotia	Discocephalus	NA
1211	1210	d:Eukaryota(0.9446),p:Ciliophora(0.2392),c:Intramacronucleata(0.1337),o:Spirotrichea(0.0212),f:Euplotia(0.0084),g:Diophrys(0.0019)	Eukaryota	Ciliophora	Intramacronucleata	Spirotrichea	Euplotia	Diophrys	NA
1212	1211	d:Eukaryota(1.0000),p:Ciliophora(0.7836),c:Intramacronucleata(0.8532),o:Spirotrichea(0.8393),f:Hypotrichia(0.2124),g:Parabistichella(0.0824)	Eukaryota	Ciliophora	Intramacronucleata	Spirotrichea	Hypotrichia	Parabistichella	NA
1213	1212	d:Eukaryota(0.2890),p:Basidiomycota(0.0225),c:Agaricomycetes(0.0097),o:Boletales(0.0039),f:Boletaceae(0.0005),g:Strobilomyces(0.0008)	Eukaryota	Basidiomycota	Agaricomycetes	Boletales	Boletaceae	Strobilomyces	NA
1214	1213	d:Eukaryota(0.7411),p:Cnidaria(0.1725),c:Anthozoa(0.0793),o:Actiniaria(0.0145),f:Unknown_Family_1003256(0.0056),g:Unknown_Genus_1001555(0.0015)	Eukaryota	Cnidaria	Anthozoa	Actiniaria	Unknown_Family_1003256	Unknown_Genus_1001555	NA
1215	1214	d:Eukaryota(0.9220),p:Ciliophora(0.1992),c:Intramacronucleata(0.1104),o:Spirotrichea(0.0189),f:Hypotrichia(0.0078),g:Uronychia(0.0018)	Eukaryota	Ciliophora	Intramacronucleata	Spirotrichea	Hypotrichia	Uronychia	NA
1216	1215	d:Eukaryota(1.0000),p:Dinoflagellata(0.2392),c:Dinophyceae(0.1337),o:Gymnodiniphycidae(0.0252),f:Unknown_Family_1003853(0.0117),g:Gyrodinium(0.0032)	Eukaryota	Dinoflagellata	Dinophyceae	Gymnodiniphycidae	Unknown_Family_1003853	Gyrodinium	NA
1217	1216	d:Eukaryota(0.8542),p:Cryptomonadales(0.1858),c:Unknown_Class_1003091(0.1026),o:Unknown_Order_1003092(0.0178),f:Unknown_Family_1003093(0.0073),g:Teleaulax(0.0017)	Eukaryota	Cryptomonadales	Unknown_Class_1003091	Unknown_Order_1003092	Unknown_Family_1003093	Teleaulax	NA
1218	1217	d:Eukaryota(0.8768),p:Basidiomycota(0.1992),c:Agaricomycetes(0.1104),o:Hymenochaetales(0.0189),f:Rickenellaceae(0.0078),g:Skvortzovia(0.0017)	Eukaryota	Basidiomycota	Agaricomycetes	Hymenochaetales	Rickenellaceae	Skvortzovia	NA
1219	1218	d:Eukaryota(0.9672),p:SGUH942(0.2125),c:Unknown_Class_1003913(0.1181),o:Unknown_Order_1003914(0.0201),f:Unknown_Family_1003915(0.0084),g:Unknown_Genus_1001807(0.0019)	Eukaryota	SGUH942	Unknown_Class_1003913	Unknown_Order_1003914	Unknown_Family_1003915	Unknown_Genus_1001807	NA
1220	1219	d:Eukaryota(0.6959),p:Dinoflagellata(0.1325),c:Dinophyceae(0.0715),o:Gymnodiniphycidae(0.0134),f:Suessiaceae(0.0050),g:Biecheleria(0.0015)	Eukaryota	Dinoflagellata	Dinophyceae	Gymnodiniphycidae	Suessiaceae	Biecheleria	NA
1221	1220	d:Eukaryota(0.7864),p:Dinoflagellata(0.1592),c:Dinophyceae(0.0870),o:Peridiniphycidae(0.0156),f:Thoracosphaeraceae(0.0061),g:Scrippsiella(0.0016)	Eukaryota	Dinoflagellata	Dinophyceae	Peridiniphycidae	Thoracosphaeraceae	Scrippsiella	NA
1222	1221	d:Eukaryota(1.0000),p:Ochrophyta(0.5284),c:Diatomea(0.3947),o:Bacillariophytina(0.1115),f:Bacillariophyceae(0.0578),g:Nitzschia(0.0180)	Eukaryota	Ochrophyta	Diatomea	Bacillariophytina	Bacillariophyceae	Nitzschia	NA
1223	1222	d:Eukaryota(1.0000),p:Ascomycota(0.3402),c:Sordariomycetes(0.2288),o:Sordariales(0.0769),f:Unknown_Family_1003777(0.0394),g:Unknown_Genus_1001664(0.0121)	Eukaryota	Ascomycota	Sordariomycetes	Sordariales	Unknown_Family_1003777	Unknown_Genus_1001664	NA
1224	1223	d:Eukaryota(0.7638),p:Dinoflagellata(0.1458),c:Dinophyceae(0.0793),o:Gymnodiniphycidae(0.0145),f:Suessiaceae(0.0056),g:Biecheleria(0.0015)	Eukaryota	Dinoflagellata	Dinophyceae	Gymnodiniphycidae	Suessiaceae	Biecheleria	NA
1225	1224	d:Eukaryota(1.0000),p:Protalveolata(0.2717),c:Syndiniales(0.1635),o:Unknown_Order_1003905(0.0597),f:Unknown_Family_1003906(0.0302),g:Amoebophrya(0.0091)	Eukaryota	Protalveolata	Syndiniales	Unknown_Order_1003905	Unknown_Family_1003906	Amoebophrya	NA
1226	1225	d:Eukaryota(0.7185),p:Ciliophora(0.1458),c:Intramacronucleata(0.0793),o:Spirotrichea(0.0145),f:Euplotia(0.0056),g:Diophrys(0.0015)	Eukaryota	Ciliophora	Intramacronucleata	Spirotrichea	Euplotia	Diophrys	NA
1227	1226	d:Eukaryota(0.8994),p:Ciliophora(0.2258),c:Intramacronucleata(0.1259),o:Spirotrichea(0.0201),f:Hypotrichia(0.0078),g:Anteholosticha(0.0017)	Eukaryota	Ciliophora	Intramacronucleata	Spirotrichea	Hypotrichia	Anteholosticha	NA
1228	1227	d:Eukaryota(0.6733),p:Ciliophora(0.1325),c:Intramacronucleata(0.0715),o:Spirotrichea(0.0134),f:Euplotia(0.0050),g:Diophrys(0.0014)	Eukaryota	Ciliophora	Intramacronucleata	Spirotrichea	Euplotia	Diophrys	NA
1229	1228	d:Eukaryota(0.8768),p:Cnidaria(0.1858),c:Anthozoa(0.1026),o:Actiniaria(0.0178),f:Unknown_Family_1003256(0.0073),g:Unknown_Genus_1001555(0.0017)	Eukaryota	Cnidaria	Anthozoa	Actiniaria	Unknown_Family_1003256	Unknown_Genus_1001555	NA
1230	1229	d:Eukaryota(0.3342),p:Ochrophyta(0.0265),c:Diatomea(0.0115),o:Bacillariophytina(0.0046),f:Mediophyceae(0.0006),g:Chaetoceros(0.0009)	Eukaryota	Ochrophyta	Diatomea	Bacillariophytina	Mediophyceae	Chaetoceros	NA
1231	1230	d:Eukaryota(1.0000),p:Ochrophyta(0.3744),c:Diatomea(0.2614),o:Bacillariophytina(0.0424),f:Bacillariophyceae(0.0209),g:Nitzschia(0.0062)	Eukaryota	Ochrophyta	Diatomea	Bacillariophytina	Bacillariophyceae	Nitzschia	NA
1232	1231	d:Eukaryota(1.0000),p:Ochrophyta(0.4600),c:Diatomea(0.3267),o:Bacillariophytina(0.1115),f:Bacillariophyceae(0.0486),g:Psammodictyon(0.0150)	Eukaryota	Ochrophyta	Diatomea	Bacillariophytina	Bacillariophyceae	Psammodictyon	NA
1233	1232	d:Eukaryota(0.8994),p:Dinoflagellata(0.1858),c:Dinophyceae(0.1026),o:Gymnodiniphycidae(0.0178),f:Gymnodinium_clade(0.0073),g:Gymnodinium(0.0017)	Eukaryota	Dinoflagellata	Dinophyceae	Gymnodiniphycidae	Gymnodinium_clade	Gymnodinium	NA
1234	1233	d:Eukaryota(0.8994),p:Unknown_Phylum_1003810(0.1858),c:Unknown_Class_1003811(0.1026),o:Unknown_Order_1003812(0.0178),f:Unknown_Family_1003813(0.0073),g:Unknown_Genus_1001715(0.0017)	Eukaryota	Unknown_Phylum_1003810	Unknown_Class_1003811	Unknown_Order_1003812	Unknown_Family_1003813	Unknown_Genus_1001715	NA
1235	1234	d:Eukaryota(0.7185),p:Basidiomycota(0.1458),c:Agaricomycetes(0.0793),o:Hymenochaetales(0.0145),f:Rickenellaceae(0.0056),g:Skvortzovia(0.0015)	Eukaryota	Basidiomycota	Agaricomycetes	Hymenochaetales	Rickenellaceae	Skvortzovia	NA
1236	1235	d:Eukaryota(0.3116),p:Basidiomycota(0.0265),c:Tremellomycetes(0.0115),o:Tremellales(0.0046),f:Tremellaceae(0.0005),g:Tremella(0.0008)	Eukaryota	Basidiomycota	Tremellomycetes	Tremellales	Tremellaceae	Tremella	NA
1237	1236	d:Eukaryota(0.6733),p:Annelida(0.1458),c:Polychaeta(0.0793),o:Terebellida(0.0145),f:Unknown_Family_1003328(0.0056),g:Unknown_Genus_1001209(0.0015)	Eukaryota	Annelida	Polychaeta	Terebellida	Unknown_Family_1003328	Unknown_Genus_1001209	NA
1238	1237	d:Eukaryota(0.9446),p:Ochrophyta(0.2546),c:Diatomea(0.1259),o:Bacillariophytina(0.0201),f:Bacillariophyceae(0.0084),g:Nitzschia(0.0018)	Eukaryota	Ochrophyta	Diatomea	Bacillariophytina	Bacillariophyceae	Nitzschia	NA
1239	1238	d:Eukaryota(1.0000),p:Protalveolata(0.3744),c:Syndiniales(0.2614),o:Unknown_Order_1003905(0.1632),f:Unknown_Family_1003906(0.0854),g:Amoebophrya(0.0269)	Eukaryota	Protalveolata	Syndiniales	Unknown_Order_1003905	Unknown_Family_1003906	Amoebophrya	NA
1240	1239	d:Eukaryota(0.6281),p:Dinoflagellata(0.1192),c:Dinophyceae(0.0637),o:Peridiniphycidae(0.0123),f:Thoracosphaeraceae(0.0044),g:Tintinnophagus(0.0014)	Eukaryota	Dinoflagellata	Dinophyceae	Peridiniphycidae	Thoracosphaeraceae	Tintinnophagus	NA
1241	1240	d:Eukaryota(0.6959),p:Dinoflagellata(0.1458),c:Dinophyceae(0.0793),o:SCM37C58(0.0134),f:Unknown_Family_1003860(0.0050),g:Unknown_Genus_1001780(0.0015)	Eukaryota	Dinoflagellata	Dinophyceae	SCM37C58	Unknown_Family_1003860	Unknown_Genus_1001780	NA
1242	1241	d:Eukaryota(0.8542),p:Cnidaria(0.1858),c:Hydrozoa(0.1026),o:Trachymedusae(0.0178),f:Unknown_Family_1003277(0.0073),g:Unknown_Genus_1001574(0.0017)	Eukaryota	Cnidaria	Hydrozoa	Trachymedusae	Unknown_Family_1003277	Unknown_Genus_1001574	NA
1243	1242	d:Eukaryota(0.2664),p:Unknown_Phylum_1002968(0.0184),c:Ulvophyceae(0.0080),o:Unknown_Order_1003017(0.0032),f:Unknown_Family_1003018(0.0004),g:Unknown_Genus_1001105(0.0007)	Eukaryota	Unknown_Phylum_1002968	Ulvophyceae	Unknown_Order_1003017	Unknown_Family_1003018	Unknown_Genus_1001105	NA
1244	1243	d:Eukaryota(0.0000),p:Phragmoplastophyta(0.0000),c:Embryophyta(0.0000),o:Malpighiales(0.0000),f:Unknown_Family_1002941(0.0000),g:Hybanthus(0.0000)	Eukaryota	Phragmoplastophyta	Embryophyta	Malpighiales	Unknown_Family_1002941	Hybanthus	NA
1245	1244	d:Eukaryota(1.0000),p:Ochrophyta(0.2888),c:Diatomea(0.1798),o:Bacillariophytina(0.0424),f:Bacillariophyceae(0.0209),g:Nitzschia(0.0032)	Eukaryota	Ochrophyta	Diatomea	Bacillariophytina	Bacillariophyceae	Nitzschia	NA
1246	1245	d:Eukaryota(0.7185),p:Dinoflagellata(0.1458),c:Dinophyceae(0.0793),o:Gymnodiniphycidae(0.0145),f:Incertae_Sedis_9247(0.0056),g:Cochlodinium(0.0015)	Eukaryota	Dinoflagellata	Dinophyceae	Gymnodiniphycidae	Incertae_Sedis_9247	Cochlodinium	NA
1247	1246	d:Eukaryota(0.7185),p:Ciliophora(0.1458),c:Intramacronucleata(0.0793),o:Spirotrichea(0.0145),f:Hypotrichia(0.0056),g:Gonostomum(0.0015)	Eukaryota	Ciliophora	Intramacronucleata	Spirotrichea	Hypotrichia	Gonostomum	NA
1248	1247	d:Eukaryota(1.0000),p:Ochrophyta(0.2392),c:Diatomea(0.1337),o:Bacillariophytina(0.0252),f:Bacillariophyceae(0.0117),g:Nitzschia(0.0019)	Eukaryota	Ochrophyta	Diatomea	Bacillariophytina	Bacillariophyceae	Nitzschia	NA
1249	1248	d:Eukaryota(0.7411),p:Apicomplexa(0.1592),c:Aconoidasida(0.0793),o:Piroplasmorida(0.0145),f:Unknown_Family_1003818(0.0056),g:Theileria(0.0015)	Eukaryota	Apicomplexa	Aconoidasida	Piroplasmorida	Unknown_Family_1003818	Theileria	NA
1250	1249	d:Eukaryota(0.6959),p:Dinoflagellata(0.1325),c:Dinophyceae(0.0715),o:Gymnodiniphycidae(0.0134),f:Incertae_Sedis_9247(0.0050),g:Cochlodinium(0.0015)	Eukaryota	Dinoflagellata	Dinophyceae	Gymnodiniphycidae	Incertae_Sedis_9247	Cochlodinium	NA
1251	1250	d:Eukaryota(0.6959),p:Ochrophyta(0.1325),c:Diatomea(0.0715),o:Bacillariophytina(0.0134),f:Bacillariophyceae(0.0050),g:Nitzschia(0.0015)	Eukaryota	Ochrophyta	Diatomea	Bacillariophytina	Bacillariophyceae	Nitzschia	NA
1252	1251	d:Eukaryota(0.6959),p:Ciliophora(0.1325),c:Intramacronucleata(0.0715),o:Spirotrichea(0.0134),f:Euplotia(0.0050),g:Discocephalus(0.0015)	Eukaryota	Ciliophora	Intramacronucleata	Spirotrichea	Euplotia	Discocephalus	NA
1253	1252	d:Eukaryota(1.0000),p:Ochrophyta(0.3231),c:Chrysophyceae(0.1798),o:Synurales(0.0769),f:Unknown_Family_1004204(0.0394),g:Mallomonas(0.0121)	Eukaryota	Ochrophyta	Chrysophyceae	Synurales	Unknown_Family_1004204	Mallomonas	NA
1254	1253	d:Eukaryota(0.7864),p:Dinoflagellata(0.1725),c:Dinophyceae(0.0870),o:Peridiniphycidae(0.0156),f:Thoracosphaeraceae(0.0061),g:Tintinnophagus(0.0016)	Eukaryota	Dinoflagellata	Dinophyceae	Peridiniphycidae	Thoracosphaeraceae	Tintinnophagus	NA
1255	1254	d:Eukaryota(0.7638),p:Ciliophora(0.1458),c:Intramacronucleata(0.0793),o:Spirotrichea(0.0145),f:Euplotia(0.0056),g:Diophrys(0.0015)	Eukaryota	Ciliophora	Intramacronucleata	Spirotrichea	Euplotia	Diophrys	NA
1256	1255	d:Eukaryota(1.0000),p:Annelida(0.3231),c:Polychaeta(0.2125),o:Terebellida(0.1115),f:Unknown_Family_1003328(0.0578),g:Unknown_Genus_1001209(0.0180)	Eukaryota	Annelida	Polychaeta	Terebellida	Unknown_Family_1003328	Unknown_Genus_1001209	NA
1257	1256	d:Eukaryota(0.7638),p:Ciliophora(0.1592),c:Intramacronucleata(0.0870),o:Spirotrichea(0.0156),f:Euplotia(0.0061),g:Diophrys(0.0016)	Eukaryota	Ciliophora	Intramacronucleata	Spirotrichea	Euplotia	Diophrys	NA
1258	1257	d:Eukaryota(1.0000),p:Dinoflagellata(0.2392),c:Dinophyceae(0.1337),o:Gymnodiniphycidae(0.0212),f:Unknown_Family_1003853(0.0090),g:Gyrodinium(0.0019)	Eukaryota	Dinoflagellata	Dinophyceae	Gymnodiniphycidae	Unknown_Family_1003853	Gyrodinium	NA
1259	1258	d:Eukaryota(0.6959),p:Basidiomycota(0.1592),c:Agaricomycetes(0.0870),o:Cantharellales(0.0145),f:Hydnaceae(0.0056),g:Hydnum(0.0015)	Eukaryota	Basidiomycota	Agaricomycetes	Cantharellales	Hydnaceae	Hydnum	NA
1260	1259	d:Eukaryota(0.4925),p:Basidiomycota(0.0792),c:Agaricomycetes(0.0404),o:Trechisporales(0.0089),f:Hydnodontaceae(0.0027),g:uncultured_8267(0.0012)	Eukaryota	Basidiomycota	Agaricomycetes	Trechisporales	Hydnodontaceae	uncultured_8267	NA
1261	1260	d:Eukaryota(0.5829),p:Arthropoda(0.0925),c:Insecta(0.0482),o:Lepismatidae(0.0100),f:Unknown_Family_1003404(0.0033),g:Unknown_Genus_1001273(0.0013)	Eukaryota	Arthropoda	Insecta	Lepismatidae	Unknown_Family_1003404	Unknown_Genus_1001273	NA
1262	1261	d:Eukaryota(0.3116),p:Ciliophora(0.0225),c:Intramacronucleata(0.0097),o:Spirotrichea(0.0039),f:Hypotrichia(0.0005),g:Halteria(0.0008)	Eukaryota	Ciliophora	Intramacronucleata	Spirotrichea	Hypotrichia	Halteria	NA
1263	1262	d:Eukaryota(1.0000),p:Ochrophyta(0.4257),c:Diatomea(0.3104),o:Bacillariophytina(0.0597),f:Bacillariophyceae(0.0302),g:Nitzschia(0.0091)	Eukaryota	Ochrophyta	Diatomea	Bacillariophytina	Bacillariophyceae	Nitzschia	NA
1264	1263	d:Eukaryota(1.0000),p:Dinoflagellata(0.7254),c:Dinophyceae(0.7802),o:Gymnodiniphycidae(0.7919),f:Unknown_Family_1003853(0.8455),g:Gyrodinium(0.8431)	Eukaryota	Dinoflagellata	Dinophyceae	Gymnodiniphycidae	Unknown_Family_1003853	Gyrodinium	NA
1265	1264	d:Eukaryota(1.0000),p:Ochrophyta(0.4086),c:Chrysophyceae(0.2125),o:Synurales(0.1115),f:Unknown_Family_1004204(0.0578),g:Mallomonas(0.0180)	Eukaryota	Ochrophyta	Chrysophyceae	Synurales	Unknown_Family_1004204	Mallomonas	NA
1266	1265	d:Eukaryota(0.4925),p:Cnidaria(0.0792),c:Anthozoa(0.0404),o:Alcyonacea(0.0089),f:Unknown_Family_1003263(0.0027),g:Unknown_Genus_1001562(0.0012)	Eukaryota	Cnidaria	Anthozoa	Alcyonacea	Unknown_Family_1003263	Unknown_Genus_1001562	NA
1267	1266	d:Eukaryota(0.6281),p:Basidiomycota(0.1192),c:Agaricomycetes(0.0637),o:Hymenochaetales(0.0123),f:Rickenellaceae(0.0044),g:Skvortzovia(0.0014)	Eukaryota	Basidiomycota	Agaricomycetes	Hymenochaetales	Rickenellaceae	Skvortzovia	NA
1268	1267	d:Eukaryota(1.0000),p:Protalveolata(0.2392),c:Syndiniales(0.1337),o:Unknown_Order_1003905(0.0252),f:Unknown_Family_1003906(0.0117),g:Amoebophrya(0.0032)	Eukaryota	Protalveolata	Syndiniales	Unknown_Order_1003905	Unknown_Family_1003906	Amoebophrya	NA
1269	1268	d:Eukaryota(0.5603),p:Ochrophyta(0.1325),c:Diatomea(0.0715),o:Bacillariophytina(0.0100),f:Bacillariophyceae(0.0033),g:Fragilariopsis(0.0013)	Eukaryota	Ochrophyta	Diatomea	Bacillariophytina	Bacillariophyceae	Fragilariopsis	NA
1270	1269	d:Eukaryota(1.0000),p:Ochrophyta(0.4600),c:Chrysophyceae(0.2614),o:Synurales(0.1632),f:Unknown_Family_1004204(0.0854),g:Mallomonas(0.0269)	Eukaryota	Ochrophyta	Chrysophyceae	Synurales	Unknown_Family_1004204	Mallomonas	NA
1271	1270	d:Eukaryota(0.6959),p:Dinoflagellata(0.1325),c:Dinophyceae(0.0715),o:B7(0.0134),f:Unknown_Family_1003846(0.0050),g:Unknown_Genus_1001763(0.0015)	Eukaryota	Dinoflagellata	Dinophyceae	B7	Unknown_Family_1003846	Unknown_Genus_1001763	NA
1272	1271	d:Eukaryota(1.0000),p:Cryptomonadales(0.3744),c:Unknown_Class_1003091(0.2614),o:Unknown_Order_1003092(0.1632),f:Unknown_Family_1003093(0.0854),g:Teleaulax(0.0121)	Eukaryota	Cryptomonadales	Unknown_Class_1003091	Unknown_Order_1003092	Unknown_Family_1003093	Teleaulax	NA
1273	1272	d:Eukaryota(1.0000),p:Ochrophyta(0.8792),c:Diatomea(0.8152),o:Bacillariophytina(0.3352),f:Bacillariophyceae(0.1977),g:Nitzschia(0.0669)	Eukaryota	Ochrophyta	Diatomea	Bacillariophytina	Bacillariophyceae	Nitzschia	NA
1274	1273	d:Eukaryota(1.0000),p:Dinoflagellata(0.2717),c:Dinophyceae(0.1635),o:Gymnodiniphycidae(0.0597),f:Unknown_Family_1003853(0.0302),g:Gyrodinium(0.0091)	Eukaryota	Dinoflagellata	Dinophyceae	Gymnodiniphycidae	Unknown_Family_1003853	Gyrodinium	NA
1275	1274	d:Eukaryota(1.0000),p:Ochrophyta(0.3060),c:Diatomea(0.1961),o:Bacillariophytina(0.0597),f:Bacillariophyceae(0.0302),g:Psammodictyon(0.0032)	Eukaryota	Ochrophyta	Diatomea	Bacillariophytina	Bacillariophyceae	Psammodictyon	NA
1276	1275	d:Eukaryota(1.0000),p:Ciliophora(0.3402),c:Intramacronucleata(0.2288),o:Spirotrichea(0.0769),f:Hypotrichia(0.0209),g:Monocoronella(0.0062)	Eukaryota	Ciliophora	Intramacronucleata	Spirotrichea	Hypotrichia	Monocoronella	NA
1277	1276	d:Eukaryota(0.5603),p:Ciliophora(0.0925),c:Intramacronucleata(0.0482),o:Spirotrichea(0.0100),f:Euplotia(0.0033),g:Diophrys(0.0013)	Eukaryota	Ciliophora	Intramacronucleata	Spirotrichea	Euplotia	Diophrys	NA
1278	1277	d:Eukaryota(0.6507),p:Cnidaria(0.1325),c:Anthozoa(0.0715),o:Alcyonacea(0.0134),f:Unknown_Family_1003263(0.0050),g:Unknown_Genus_1001562(0.0015)	Eukaryota	Cnidaria	Anthozoa	Alcyonacea	Unknown_Family_1003263	Unknown_Genus_1001562	NA
1279	1278	d:Eukaryota(1.0000),p:Florideophycidae(0.7900),c:Rhodymeniophycidae(0.3431),o:Unknown_Order_1003051(0.2495),f:Unknown_Family_1003052(0.1315),g:Betaphycus(0.0210)	Eukaryota	Florideophycidae	Rhodymeniophycidae	Unknown_Order_1003051	Unknown_Family_1003052	Betaphycus	NA
1280	1279	d:Eukaryota(1.0000),p:Florideophycidae(0.5455),c:Rhodymeniophycidae(0.2941),o:Unknown_Order_1003051(0.1977),f:Unknown_Family_1003052(0.1038),g:Betaphycus(0.0121)	Eukaryota	Florideophycidae	Rhodymeniophycidae	Unknown_Order_1003051	Unknown_Family_1003052	Betaphycus	NA
1281	1280	d:Eukaryota(0.5377),p:Cnidaria(0.0925),c:Scyphozoa(0.0482),o:Rhizostomeae(0.0100),f:Unknown_Family_1003283(0.0033),g:Unknown_Genus_1001580(0.0013)	Eukaryota	Cnidaria	Scyphozoa	Rhizostomeae	Unknown_Family_1003283	Unknown_Genus_1001580	NA
1282	1281	d:Eukaryota(0.8090),p:Ciliophora(0.1725),c:Intramacronucleata(0.0948),o:Spirotrichea(0.0167),f:Unknown_Family_1003834(0.0067),g:Unknown_Genus_1001751(0.0017)	Eukaryota	Ciliophora	Intramacronucleata	Spirotrichea	Unknown_Family_1003834	Unknown_Genus_1001751	NA
1283	1282	d:Eukaryota(0.1534),p:Cnidaria(0.0103),c:Hydrozoa(0.0045),o:Siphonophorae(0.0018),f:Unknown_Family_1003272(0.0002),g:Unknown_Genus_1001570(0.0004)	Eukaryota	Cnidaria	Hydrozoa	Siphonophorae	Unknown_Family_1003272	Unknown_Genus_1001570	NA
1284	1283	d:Eukaryota(0.8768),p:Ciliophora(0.2258),c:Intramacronucleata(0.1259),o:Spirotrichea(0.0201),f:Hypotrichia(0.0078),g:Anteholosticha(0.0017)	Eukaryota	Ciliophora	Intramacronucleata	Spirotrichea	Hypotrichia	Anteholosticha	NA
1285	1284	d:Eukaryota(0.8090),p:Ciliophora(0.1725),c:Intramacronucleata(0.0948),o:Spirotrichea(0.0167),f:Unknown_Family_1003834(0.0067),g:Unknown_Genus_1001751(0.0017)	Eukaryota	Ciliophora	Intramacronucleata	Spirotrichea	Unknown_Family_1003834	Unknown_Genus_1001751	NA
1286	1285	d:Eukaryota(0.4925),p:Cnidaria(0.0925),c:Anthozoa(0.0482),o:Alcyonacea(0.0089),f:Unknown_Family_1003263(0.0027),g:Unknown_Genus_1001562(0.0012)	Eukaryota	Cnidaria	Anthozoa	Alcyonacea	Unknown_Family_1003263	Unknown_Genus_1001562	NA
1287	1286	d:Eukaryota(0.7411),p:Cnidaria(0.1592),c:Anthozoa(0.0793),o:Alcyonacea(0.0145),f:Unknown_Family_1003263(0.0056),g:Unknown_Genus_1001562(0.0015)	Eukaryota	Cnidaria	Anthozoa	Alcyonacea	Unknown_Family_1003263	Unknown_Genus_1001562	NA
1288	1287	d:Eukaryota(1.0000),p:Unknown_Phylum_1002968(0.3060),c:Chlorophyceae(0.1961),o:Unknown_Order_1002976(0.0769),f:Unknown_Family_1002977(0.0394),g:Unknown_Genus_1001093(0.0121)	Eukaryota	Unknown_Phylum_1002968	Chlorophyceae	Unknown_Order_1002976	Unknown_Family_1002977	Unknown_Genus_1001093	NA
1289	1288	d:Eukaryota(1.0000),p:Ciliophora(0.2717),c:Intramacronucleata(0.1635),o:Spirotrichea(0.0212),f:Hypotrichia(0.0090),g:Unknown_Genus_1001753(0.0019)	Eukaryota	Ciliophora	Intramacronucleata	Spirotrichea	Hypotrichia	Unknown_Genus_1001753	NA
1290	1289	d:Eukaryota(1.0000),p:Basidiomycota(0.2717),c:Agaricomycetes(0.1635),o:Hymenochaetales(0.0597),f:Rickenellaceae(0.0302),g:Resinicium(0.0062)	Eukaryota	Basidiomycota	Agaricomycetes	Hymenochaetales	Rickenellaceae	Resinicium	NA
1291	1290	d:Eukaryota(0.9220),p:Dinoflagellata(0.1992),c:Dinophyceae(0.1104),o:Gymnodiniphycidae(0.0189),f:Gymnodinium_clade(0.0078),g:Gymnodinium(0.0018)	Eukaryota	Dinoflagellata	Dinophyceae	Gymnodiniphycidae	Gymnodinium_clade	Gymnodinium	NA
1292	1291	d:Eukaryota(1.0000),p:Cnidaria(0.2717),c:Anthozoa(0.1337),o:Actiniaria(0.0252),f:Unknown_Family_1003256(0.0117),g:Unknown_Genus_1001555(0.0032)	Eukaryota	Cnidaria	Anthozoa	Actiniaria	Unknown_Family_1003256	Unknown_Genus_1001555	NA
1293	1292	d:Eukaryota(0.6733),p:Apicomplexa(0.1592),c:Conoidasida(0.0870),o:Coccidia(0.0156),f:Eimeriorina(0.0061),g:Besnoitia(0.0014)	Eukaryota	Apicomplexa	Conoidasida	Coccidia	Eimeriorina	Besnoitia	NA
1294	1293	d:Eukaryota(1.0000),p:Ochrophyta(0.4428),c:Diatomea(0.3267),o:Bacillariophytina(0.0769),f:Bacillariophyceae(0.0394),g:Nitzschia(0.0121)	Eukaryota	Ochrophyta	Diatomea	Bacillariophytina	Bacillariophyceae	Nitzschia	NA
1295	1294	d:Eukaryota(1.0000),p:Unknown_Phylum_1002968(0.7879),c:Trebouxiophyceae(0.5217),o:Unknown_Order_1003009(0.3242),f:Unknown_Family_1003010(0.1882),g:Unknown_Genus_1001104(0.0669)	Eukaryota	Unknown_Phylum_1002968	Trebouxiophyceae	Unknown_Order_1003009	Unknown_Family_1003010	Unknown_Genus_1001104	NA
1296	1295	d:Eukaryota(0.9220),p:Basidiomycota(0.2258),c:Agaricomycetes(0.1259),o:Cantharellales(0.0201),f:Botryobasidiaceae(0.0084),g:Botryobasidium(0.0018)	Eukaryota	Basidiomycota	Agaricomycetes	Cantharellales	Botryobasidiaceae	Botryobasidium	NA
1297	1296	d:Eukaryota(0.6507),p:Basidiomycota(0.1192),c:Agaricomycetes(0.0637),o:Hymenochaetales(0.0123),f:Rickenellaceae(0.0044),g:Skvortzovia(0.0014)	Eukaryota	Basidiomycota	Agaricomycetes	Hymenochaetales	Rickenellaceae	Skvortzovia	NA
1298	1297	d:Eukaryota(1.0000),p:Dinoflagellata(0.3402),c:Dinophyceae(0.2288),o:Peridiniphycidae(0.1287),f:Thoracosphaeraceae(0.0670),g:uncultured_9329(0.0210)	Eukaryota	Dinoflagellata	Dinophyceae	Peridiniphycidae	Thoracosphaeraceae	uncultured_9329	NA
1299	1298	d:Eukaryota(0.8090),p:Ochrophyta(0.2546),c:Diatomea(0.1472),o:Bacillariophytina(0.0178),f:Bacillariophyceae(0.0073),g:Nitzschia(0.0017)	Eukaryota	Ochrophyta	Diatomea	Bacillariophytina	Bacillariophyceae	Nitzschia	NA
1300	1299	d:Eukaryota(0.8090),p:Apicomplexa(0.1725),c:Aconoidasida(0.0870),o:Piroplasmorida(0.0156),f:Unknown_Family_1003818(0.0061),g:Theileria(0.0016)	Eukaryota	Apicomplexa	Aconoidasida	Piroplasmorida	Unknown_Family_1003818	Theileria	NA
1301	1300	d:Eukaryota(1.0000),p:Ochrophyta(0.7719),c:Diatomea(0.7942),o:Bacillariophytina(0.2912),f:Bacillariophyceae(0.1599),g:Nitzschia(0.0547)	Eukaryota	Ochrophyta	Diatomea	Bacillariophytina	Bacillariophyceae	Nitzschia	NA
1302	1301	d:Eukaryota(1.0000),p:Cnidaria(0.3060),c:Anthozoa(0.1961),o:Actiniaria(0.0942),f:Unknown_Family_1003256(0.0486),g:Unknown_Genus_1001555(0.0150)	Eukaryota	Cnidaria	Anthozoa	Actiniaria	Unknown_Family_1003256	Unknown_Genus_1001555	NA
1303	1302	d:Eukaryota(1.0000),p:Dinoflagellata(0.2717),c:Dinophyceae(0.1635),o:Gymnodiniphycidae(0.0597),f:Unknown_Family_1003853(0.0302),g:Gyrodinium(0.0091)	Eukaryota	Dinoflagellata	Dinophyceae	Gymnodiniphycidae	Unknown_Family_1003853	Gyrodinium	NA
1304	1303	d:Eukaryota(1.0000),p:Cryptomonadales(0.3231),c:Unknown_Class_1003091(0.2125),o:Unknown_Order_1003092(0.1115),f:Unknown_Family_1003093(0.0578),g:Teleaulax(0.0091)	Eukaryota	Cryptomonadales	Unknown_Class_1003091	Unknown_Order_1003092	Unknown_Family_1003093	Teleaulax	NA
1305	1304	d:Eukaryota(0.8316),p:Ochrophyta(0.1992),c:Diatomea(0.1104),o:Bacillariophytina(0.0167),f:Bacillariophyceae(0.0067),g:Nitzschia(0.0017)	Eukaryota	Ochrophyta	Diatomea	Bacillariophytina	Bacillariophyceae	Nitzschia	NA
1306	1305	d:Eukaryota(1.0000),p:Ochrophyta(0.5652),c:Diatomea(0.4014),o:Coscinodiscophytina(0.1460),f:Fragilariales(0.0762),g:Licmophora(0.0239)	Eukaryota	Ochrophyta	Diatomea	Coscinodiscophytina	Fragilariales	Licmophora	NA
1307	1306	d:Eukaryota(0.9672),p:Ochrophyta(0.2258),c:Diatomea(0.1259),o:Bacillariophytina(0.0212),f:Bacillariophyceae(0.0090),g:Nitzschia(0.0019)	Eukaryota	Ochrophyta	Diatomea	Bacillariophytina	Bacillariophyceae	Nitzschia	NA
1308	1307	d:Eukaryota(0.7864),p:Ciliophora(0.2125),c:Intramacronucleata(0.1181),o:Spirotrichea(0.0178),f:Hypotrichia(0.0067),g:Stylonychia(0.0016)	Eukaryota	Ciliophora	Intramacronucleata	Spirotrichea	Hypotrichia	Stylonychia	NA
1309	1308	d:Eukaryota(0.9898),p:Ochrophyta(0.2258),c:Diatomea(0.1259),o:Bacillariophytina(0.0212),f:Bacillariophyceae(0.0090),g:Nitzschia(0.0019)	Eukaryota	Ochrophyta	Diatomea	Bacillariophytina	Bacillariophyceae	Nitzschia	NA
1310	1309	d:Eukaryota(1.0000),p:Ciliophora(0.7874),c:Intramacronucleata(0.8082),o:Spirotrichea(0.8203),f:Euplotia(0.2691),g:Diophrys(0.2265)	Eukaryota	Ciliophora	Intramacronucleata	Spirotrichea	Euplotia	Diophrys	NA
1311	1310	d:Eukaryota(0.7864),p:Dinoflagellata(0.1592),c:Dinophyceae(0.0870),o:Gymnodiniphycidae(0.0156),f:Incertae_Sedis_9247(0.0061),g:Cochlodinium(0.0016)	Eukaryota	Dinoflagellata	Dinophyceae	Gymnodiniphycidae	Incertae_Sedis_9247	Cochlodinium	NA
1312	1311	d:Eukaryota(0.9446),p:Basidiomycota(0.2125),c:Agaricomycetes(0.1181),o:Hymenochaetales(0.0201),f:Tubulicrinaceae(0.0084),g:Hyphodontia(0.0019)	Eukaryota	Basidiomycota	Agaricomycetes	Hymenochaetales	Tubulicrinaceae	Hyphodontia	NA
1313	1312	d:Eukaryota(0.8316),p:Dinoflagellata(0.1858),c:Dinophyceae(0.1026),o:Gymnodiniphycidae(0.0178),f:Unknown_Family_1003853(0.0067),g:Gyrodinium(0.0017)	Eukaryota	Dinoflagellata	Dinophyceae	Gymnodiniphycidae	Unknown_Family_1003853	Gyrodinium	NA
1314	1313	d:Eukaryota(0.1760),p:Dinoflagellata(0.0103),c:Dinophyceae(0.0045),o:SL163A10(0.0018),f:Unknown_Family_1003863(0.0002),g:Unknown_Genus_1001783(0.0004)	Eukaryota	Dinoflagellata	Dinophyceae	SL163A10	Unknown_Family_1003863	Unknown_Genus_1001783	NA
1315	1314	d:Eukaryota(0.9446),p:Arthropoda(0.2392),c:Arachnida(0.1181),o:Amblypygi(0.0201),f:Unknown_Family_1003335(0.0084),g:Unknown_Genus_1001215(0.0019)	Eukaryota	Arthropoda	Arachnida	Amblypygi	Unknown_Family_1003335	Unknown_Genus_1001215	NA
1316	1315	d:Eukaryota(0.9672),p:Discosea(0.2125),c:Longamoebia(0.1181),o:Centramoebida(0.0201),f:Unknown_Family_1002759(0.0084),g:Acanthamoeba(0.0019)	Eukaryota	Discosea	Longamoebia	Centramoebida	Unknown_Family_1002759	Acanthamoeba	NA
1317	1316	d:Eukaryota(0.7638),p:Ciliophora(0.1592),c:Intramacronucleata(0.0870),o:Spirotrichea(0.0156),f:Euplotia(0.0061),g:Diophrys(0.0016)	Eukaryota	Ciliophora	Intramacronucleata	Spirotrichea	Euplotia	Diophrys	NA
1318	1317	d:Eukaryota(0.7411),p:Basidiomycota(0.1458),c:Agaricomycetes(0.0793),o:Hymenochaetales(0.0145),f:Rickenellaceae(0.0056),g:Resinicium(0.0015)	Eukaryota	Basidiomycota	Agaricomycetes	Hymenochaetales	Rickenellaceae	Resinicium	NA
1319	1318	d:Eukaryota(0.9898),p:Ochrophyta(0.2125),c:Diatomea(0.1181),o:Bacillariophytina(0.0201),f:Bacillariophyceae(0.0084),g:Nitzschia(0.0019)	Eukaryota	Ochrophyta	Diatomea	Bacillariophytina	Bacillariophyceae	Nitzschia	NA
1320	1319	d:Eukaryota(0.6959),p:Ciliophora(0.1325),c:Intramacronucleata(0.0715),o:Spirotrichea(0.0134),f:Hypotrichia(0.0050),g:uncultured_9182(0.0015)	Eukaryota	Ciliophora	Intramacronucleata	Spirotrichea	Hypotrichia	uncultured_9182	NA
1321	1320	d:Eukaryota(0.7864),p:Basidiomycota(0.1858),c:Agaricomycetes(0.1026),o:Trechisporales(0.0156),f:Hydnodontaceae(0.0061),g:uncultured_8267(0.0016)	Eukaryota	Basidiomycota	Agaricomycetes	Trechisporales	Hydnodontaceae	uncultured_8267	NA
1322	1321	d:Eukaryota(0.7185),p:Ciliophora(0.1592),c:Intramacronucleata(0.0870),o:Spirotrichea(0.0156),f:Hypotrichia(0.0056),g:Unknown_Genus_1001753(0.0015)	Eukaryota	Ciliophora	Intramacronucleata	Spirotrichea	Hypotrichia	Unknown_Genus_1001753	NA
1323	1322	d:Eukaryota(0.8542),p:Ochrophyta(0.2125),c:Diatomea(0.1181),o:Bacillariophytina(0.0178),f:Bacillariophyceae(0.0073),g:Nitzschia(0.0017)	Eukaryota	Ochrophyta	Diatomea	Bacillariophytina	Bacillariophyceae	Nitzschia	NA
1324	1323	d:Eukaryota(0.9220),p:Ciliophora(0.2258),c:Intramacronucleata(0.1259),o:Spirotrichea(0.0212),f:Hypotrichia(0.0084),g:uncultured_9182(0.0018)	Eukaryota	Ciliophora	Intramacronucleata	Spirotrichea	Hypotrichia	uncultured_9182	NA
1325	1324	d:Eukaryota(0.7185),p:Apicomplexa(0.1458),c:Aconoidasida(0.0793),o:Piroplasmorida(0.0145),f:Unknown_Family_1003818(0.0056),g:Theileria(0.0015)	Eukaryota	Apicomplexa	Aconoidasida	Piroplasmorida	Unknown_Family_1003818	Theileria	NA
1326	1325	d:Eukaryota(0.7411),p:Basidiomycota(0.1592),c:Agaricomycetes(0.0870),o:Auriculariales(0.0145),f:Incertae_Sedis_13680(0.0056),g:Guepinia(0.0015)	Eukaryota	Basidiomycota	Agaricomycetes	Auriculariales	Incertae_Sedis_13680	Guepinia	NA
1327	1326	d:Eukaryota(1.0000),p:Ochrophyta(0.4942),c:Chrysophyceae(0.3104),o:Synurales(0.2150),f:Unknown_Family_1004204(0.1131),g:Mallomonas(0.0357)	Eukaryota	Ochrophyta	Chrysophyceae	Synurales	Unknown_Family_1004204	Mallomonas	NA
1328	1327	d:Eukaryota(0.7638),p:Dinoflagellata(0.1592),c:Dinophyceae(0.0870),o:Gymnodiniphycidae(0.0145),f:Suessiaceae(0.0056),g:Unknown_Genus_1001773(0.0015)	Eukaryota	Dinoflagellata	Dinophyceae	Gymnodiniphycidae	Suessiaceae	Unknown_Genus_1001773	NA
1329	1328	d:Eukaryota(1.0000),p:Discosea(0.2717),c:Longamoebia(0.1635),o:Centramoebida(0.0597),f:Unknown_Family_1002759(0.0302),g:Acanthamoeba(0.0091)	Eukaryota	Discosea	Longamoebia	Centramoebida	Unknown_Family_1002759	Acanthamoeba	NA
1330	1329	d:Eukaryota(0.8768),p:Ciliophora(0.1992),c:Intramacronucleata(0.1104),o:Spirotrichea(0.0189),f:Hypotrichia(0.0073),g:uncultured_9182(0.0017)	Eukaryota	Ciliophora	Intramacronucleata	Spirotrichea	Hypotrichia	uncultured_9182	NA
1331	1330	d:Eukaryota(0.6507),p:Ciliophora(0.1325),c:Intramacronucleata(0.0715),o:Conthreep(0.0134),f:Oligohymenophorea(0.0050),g:Tetrahymena(0.0014)	Eukaryota	Ciliophora	Intramacronucleata	Conthreep	Oligohymenophorea	Tetrahymena	NA
1332	1331	d:Eukaryota(0.9672),p:Cnidaria(0.2125),c:Anthozoa(0.1181),o:Actiniaria(0.0201),f:Unknown_Family_1003256(0.0084),g:Unknown_Genus_1001555(0.0019)	Eukaryota	Cnidaria	Anthozoa	Actiniaria	Unknown_Family_1003256	Unknown_Genus_1001555	NA
1333	1332	d:Eukaryota(1.0000),p:Florideophycidae(0.8338),c:Rhodymeniophycidae(0.5217),o:Unknown_Order_1003051(0.3866),f:Unknown_Family_1003052(0.3270),g:Unknown_Genus_1001112(0.0507)	Eukaryota	Florideophycidae	Rhodymeniophycidae	Unknown_Order_1003051	Unknown_Family_1003052	Unknown_Genus_1001112	NA
1334	1333	d:Eukaryota(0.6055),p:Ochrophyta(0.1192),c:Diatomea(0.0637),o:Bacillariophytina(0.0123),f:Bacillariophyceae(0.0044),g:Nitzschia(0.0013)	Eukaryota	Ochrophyta	Diatomea	Bacillariophytina	Bacillariophyceae	Nitzschia	NA
1335	1334	d:Eukaryota(0.8090),p:Dinoflagellata(0.1725),c:Dinophyceae(0.0948),o:Gymnodiniphycidae(0.0156),f:Incertae_Sedis_9247(0.0061),g:Cochlodinium(0.0016)	Eukaryota	Dinoflagellata	Dinophyceae	Gymnodiniphycidae	Incertae_Sedis_9247	Cochlodinium	NA
1336	1335	d:Eukaryota(1.0000),p:Cnidaria(0.6278),c:Anthozoa(0.3594),o:Actiniaria(0.2668),f:Unknown_Family_1003256(0.1410),g:Unknown_Genus_1001555(0.0466)	Eukaryota	Cnidaria	Anthozoa	Actiniaria	Unknown_Family_1003256	Unknown_Genus_1001555	NA
1337	1336	d:Eukaryota(1.0000),p:Cnidaria(0.3060),c:Anthozoa(0.1635),o:Actiniaria(0.0597),f:Unknown_Family_1003256(0.0302),g:Unknown_Genus_1001555(0.0091)	Eukaryota	Cnidaria	Anthozoa	Actiniaria	Unknown_Family_1003256	Unknown_Genus_1001555	NA
1338	1337	d:Eukaryota(0.6733),p:Ciliophora(0.1325),c:Intramacronucleata(0.0715),o:Spirotrichea(0.0134),f:Unknown_Family_1003834(0.0050),g:Unknown_Genus_1001751(0.0015)	Eukaryota	Ciliophora	Intramacronucleata	Spirotrichea	Unknown_Family_1003834	Unknown_Genus_1001751	NA
1339	1338	d:Eukaryota(0.2664),p:Unknown_Phylum_1002968(0.0184),c:Trebouxiophyceae(0.0080),o:Trebouxiales(0.0032),f:Unknown_Family_1003016(0.0004),g:Heterochlorella(0.0007)	Eukaryota	Unknown_Phylum_1002968	Trebouxiophyceae	Trebouxiales	Unknown_Family_1003016	Heterochlorella	NA
1340	1339	d:Eukaryota(0.7185),p:Cnidaria(0.1592),c:Anthozoa(0.0870),o:Alcyonacea(0.0156),f:Unknown_Family_1003263(0.0061),g:Unknown_Genus_1001562(0.0016)	Eukaryota	Cnidaria	Anthozoa	Alcyonacea	Unknown_Family_1003263	Unknown_Genus_1001562	NA
1341	1340	d:Eukaryota(1.0000),p:Basidiomycota(0.2546),c:Agaricomycetes(0.1472),o:Hymenochaetales(0.0424),f:Rickenellaceae(0.0209),g:Resinicium(0.0062)	Eukaryota	Basidiomycota	Agaricomycetes	Hymenochaetales	Rickenellaceae	Resinicium	NA
1342	1341	d:Eukaryota(1.0000),p:Protalveolata(0.2392),c:Syndiniales(0.1337),o:Unknown_Order_1003905(0.0252),f:Unknown_Family_1003906(0.0117),g:Amoebophrya(0.0032)	Eukaryota	Protalveolata	Syndiniales	Unknown_Order_1003905	Unknown_Family_1003906	Amoebophrya	NA
1343	1342	d:Eukaryota(0.2212),p:Discosea(0.0184),c:Longamoebia(0.0080),o:Centramoebida(0.0032),f:Unknown_Family_1002759(0.0004),g:Acanthamoeba(0.0007)	Eukaryota	Discosea	Longamoebia	Centramoebida	Unknown_Family_1002759	Acanthamoeba	NA
1344	1343	d:Eukaryota(1.0000),p:Apicomplexa(0.2546),c:Conoidasida(0.1472),o:Coccidia(0.0424),f:Eimeriorina(0.0209),g:Cystoisospora(0.0019)	Eukaryota	Apicomplexa	Conoidasida	Coccidia	Eimeriorina	Cystoisospora	NA
1345	1344	d:Eukaryota(0.8768),p:Ochrophyta(0.1858),c:Diatomea(0.1026),o:Coscinodiscophytina(0.0178),f:Fragilariales(0.0073),g:Licmophora(0.0017)	Eukaryota	Ochrophyta	Diatomea	Coscinodiscophytina	Fragilariales	Licmophora	NA
1346	1345	d:Eukaryota(1.0000),p:Discosea(0.2717),c:Longamoebia(0.1635),o:Centramoebida(0.0597),f:Unknown_Family_1002759(0.0302),g:Acanthamoeba(0.0091)	Eukaryota	Discosea	Longamoebia	Centramoebida	Unknown_Family_1002759	Acanthamoeba	NA
1347	1346	d:Eukaryota(1.0000),p:Ochrophyta(0.9660),c:Diatomea(0.8855),o:Coscinodiscophytina(0.3866),f:Fragilariales(0.3270),g:Thalassionema(0.2265)	Eukaryota	Ochrophyta	Diatomea	Coscinodiscophytina	Fragilariales	Thalassionema	NA
1348	1347	d:Eukaryota(0.8090),p:Dinoflagellata(0.1592),c:Dinophyceae(0.0870),o:Gymnodiniphycidae(0.0156),f:Suessiaceae(0.0061),g:Biecheleria(0.0016)	Eukaryota	Dinoflagellata	Dinophyceae	Gymnodiniphycidae	Suessiaceae	Biecheleria	NA
1349	1348	d:Eukaryota(1.0000),p:Ochrophyta(0.2258),c:Diatomea(0.1259),o:Bacillariophytina(0.0212),f:Bacillariophyceae(0.0090),g:Nitzschia(0.0019)	Eukaryota	Ochrophyta	Diatomea	Bacillariophytina	Bacillariophyceae	Nitzschia	NA
1350	1349	d:Eukaryota(0.6507),p:Ascomycota(0.1192),c:Sordariomycetes(0.0637),o:Lulworthiales(0.0123),f:Lulworthiaceae(0.0044),g:Lulworthia(0.0014)	Eukaryota	Ascomycota	Sordariomycetes	Lulworthiales	Lulworthiaceae	Lulworthia	NA
1351	1350	d:Eukaryota(0.6959),p:Ciliophora(0.1325),c:Intramacronucleata(0.0715),o:Spirotrichea(0.0134),f:Euplotia(0.0050),g:Discocephalus(0.0015)	Eukaryota	Ciliophora	Intramacronucleata	Spirotrichea	Euplotia	Discocephalus	NA
1352	1351	d:Eukaryota(0.7411),p:Dinoflagellata(0.1458),c:Dinophyceae(0.0793),o:Gymnodiniphycidae(0.0145),f:Gymnodinium_clade(0.0056),g:Erythropsidinium(0.0015)	Eukaryota	Dinoflagellata	Dinophyceae	Gymnodiniphycidae	Gymnodinium_clade	Erythropsidinium	NA
1353	1352	d:Eukaryota(0.7185),p:Dinoflagellata(0.1325),c:Dinophyceae(0.0715),o:Gymnodiniphycidae(0.0134),f:Gymnodinium_clade(0.0050),g:Erythropsidinium(0.0015)	Eukaryota	Dinoflagellata	Dinophyceae	Gymnodiniphycidae	Gymnodinium_clade	Erythropsidinium	NA
1354	1353	d:Eukaryota(0.7864),p:Arthropoda(0.1725),c:Arachnida(0.0870),o:Opiliones(0.0156),f:Unknown_Family_1003337(0.0061),g:Unknown_Genus_1001217(0.0016)	Eukaryota	Arthropoda	Arachnida	Opiliones	Unknown_Family_1003337	Unknown_Genus_1001217	NA
1355	1354	d:Eukaryota(0.8994),p:Mollusca(0.1992),c:Bivalvia(0.1104),o:Veneroida(0.0189),f:Unknown_Family_1003496(0.0078),g:Unknown_Genus_1001391(0.0018)	Eukaryota	Mollusca	Bivalvia	Veneroida	Unknown_Family_1003496	Unknown_Genus_1001391	NA
1356	1355	d:Eukaryota(1.0000),p:Dinoflagellata(0.2888),c:Dinophyceae(0.1798),o:Gymnodiniphycidae(0.0769),f:Unknown_Family_1003853(0.0394),g:Gyrodinium(0.0121)	Eukaryota	Dinoflagellata	Dinophyceae	Gymnodiniphycidae	Unknown_Family_1003853	Gyrodinium	NA
1357	1356	d:Eukaryota(0.3342),p:Platyhelminthes(0.0265),c:Rhabditophora(0.0115),o:Rhabdocoela(0.0046),f:Unknown_Family_1003592(0.0006),g:Unknown_Genus_1001513(0.0009)	Eukaryota	Platyhelminthes	Rhabditophora	Rhabdocoela	Unknown_Family_1003592	Unknown_Genus_1001513	NA
1358	1357	d:Eukaryota(0.9898),p:Cnidaria(0.2392),c:Anthozoa(0.1337),o:Actiniaria(0.0252),f:Unknown_Family_1003256(0.0117),g:Unknown_Genus_1001555(0.0032)	Eukaryota	Cnidaria	Anthozoa	Actiniaria	Unknown_Family_1003256	Unknown_Genus_1001555	NA
1359	1358	d:Eukaryota(0.9898),p:Dinoflagellata(0.2546),c:Dinophyceae(0.1472),o:Gymnodiniphycidae(0.0424),f:Unknown_Family_1003853(0.0209),g:Gyrodinium(0.0062)	Eukaryota	Dinoflagellata	Dinophyceae	Gymnodiniphycidae	Unknown_Family_1003853	Gyrodinium	NA
1360	1359	d:Eukaryota(0.8994),p:Basidiomycota(0.2125),c:Agaricomycetes(0.1181),o:Trechisporales(0.0189),f:Hydnodontaceae(0.0078),g:uncultured_8267(0.0018)	Eukaryota	Basidiomycota	Agaricomycetes	Trechisporales	Hydnodontaceae	uncultured_8267	NA
1361	1360	d:Eukaryota(0.9898),p:Ciliophora(0.2125),c:Intramacronucleata(0.1181),o:Spirotrichea(0.0201),f:Hypotrichia(0.0084),g:Uronychia(0.0019)	Eukaryota	Ciliophora	Intramacronucleata	Spirotrichea	Hypotrichia	Uronychia	NA
1362	1361	d:Eukaryota(0.5603),p:Dinoflagellata(0.1058),c:Dinophyceae(0.0559),o:Gymnodiniphycidae(0.0100),f:Unknown_Family_1003853(0.0033),g:Gyrodinium(0.0013)	Eukaryota	Dinoflagellata	Dinophyceae	Gymnodiniphycidae	Unknown_Family_1003853	Gyrodinium	NA
1363	1362	d:Eukaryota(0.8090),p:Ciliophora(0.2125),c:Intramacronucleata(0.1181),o:Spirotrichea(0.0201),f:Hypotrichia(0.0073),g:Pseudoamphisiella(0.0017)	Eukaryota	Ciliophora	Intramacronucleata	Spirotrichea	Hypotrichia	Pseudoamphisiella	NA
1364	1363	d:Eukaryota(0.2890),p:Phragmoplastophyta(0.0225),c:Embryophyta(0.0097),o:Malpighiales(0.0039),f:Unknown_Family_1002941(0.0005),g:Erythrococca(0.0008)	Eukaryota	Phragmoplastophyta	Embryophyta	Malpighiales	Unknown_Family_1002941	Erythrococca	NA
1365	1364	d:Eukaryota(1.0000),p:Ciliophora(0.2546),c:Intramacronucleata(0.1472),o:Spirotrichea(0.0424),f:Hypotrichia(0.0209),g:Uronychia(0.0062)	Eukaryota	Ciliophora	Intramacronucleata	Spirotrichea	Hypotrichia	Uronychia	NA
1366	1365	d:Eukaryota(0.7185),p:Dinoflagellata(0.1325),c:Dinophyceae(0.0715),o:Gymnodiniphycidae(0.0134),f:Suessiaceae(0.0050),g:Biecheleria(0.0015)	Eukaryota	Dinoflagellata	Dinophyceae	Gymnodiniphycidae	Suessiaceae	Biecheleria	NA
1367	1366	d:Eukaryota(0.8994),p:Ciliophora(0.1858),c:Intramacronucleata(0.1026),o:Spirotrichea(0.0178),f:Hypotrichia(0.0073),g:uncultured_9182(0.0017)	Eukaryota	Ciliophora	Intramacronucleata	Spirotrichea	Hypotrichia	uncultured_9182	NA
1368	1367	d:Eukaryota(1.0000),p:Brachiopoda(0.2392),c:Unknown_Class_1003448(0.1337),o:Unknown_Order_1003449(0.0252),f:Unknown_Family_1003450(0.0117),g:Unknown_Genus_1001313(0.0032)	Eukaryota	Brachiopoda	Unknown_Class_1003448	Unknown_Order_1003449	Unknown_Family_1003450	Unknown_Genus_1001313	NA
1369	1368	d:Eukaryota(1.0000),p:Ciliophora(0.9629),c:Intramacronucleata(0.9816),o:Spirotrichea(0.8664),f:Oligotrichia(0.7373),g:uncultured_9191(0.1114)	Eukaryota	Ciliophora	Intramacronucleata	Spirotrichea	Oligotrichia	uncultured_9191	NA
1370	1369	d:Eukaryota(1.0000),p:Basidiomycota(0.2546),c:Agaricomycetes(0.1472),o:Trechisporales(0.0252),f:Hydnodontaceae(0.0117),g:uncultured_8267(0.0032)	Eukaryota	Basidiomycota	Agaricomycetes	Trechisporales	Hydnodontaceae	uncultured_8267	NA
1371	1370	d:Eukaryota(0.6733),p:Dinoflagellata(0.1192),c:Dinophyceae(0.0637),o:Gymnodiniphycidae(0.0123),f:Suessiaceae(0.0044),g:Biecheleria(0.0014)	Eukaryota	Dinoflagellata	Dinophyceae	Gymnodiniphycidae	Suessiaceae	Biecheleria	NA
1372	1371	d:Eukaryota(0.7864),p:Dinoflagellata(0.1592),c:Dinophyceae(0.0870),o:Peridiniphycidae(0.0156),f:Thoracosphaeraceae(0.0061),g:Scrippsiella(0.0016)	Eukaryota	Dinoflagellata	Dinophyceae	Peridiniphycidae	Thoracosphaeraceae	Scrippsiella	NA
1373	1372	d:Eukaryota(0.9446),p:Ochrophyta(0.2717),c:Diatomea(0.1472),o:Coscinodiscophytina(0.0201),f:Fragilariales(0.0084),g:Licmophora(0.0019)	Eukaryota	Ochrophyta	Diatomea	Coscinodiscophytina	Fragilariales	Licmophora	NA
1374	1373	d:Eukaryota(0.7638),p:Basidiomycota(0.1458),c:Agaricomycetes(0.0793),o:Trechisporales(0.0145),f:Hydnodontaceae(0.0056),g:uncultured_8267(0.0015)	Eukaryota	Basidiomycota	Agaricomycetes	Trechisporales	Hydnodontaceae	uncultured_8267	NA
1375	1374	d:Eukaryota(0.4020),p:Platyhelminthes(0.0525),c:Rhabditophora(0.0248),o:Rhabdocoela(0.0067),f:Unknown_Family_1003592(0.0016),g:Unknown_Genus_1001513(0.0011)	Eukaryota	Platyhelminthes	Rhabditophora	Rhabdocoela	Unknown_Family_1003592	Unknown_Genus_1001513	NA
1376	1375	d:Eukaryota(1.0000),p:Mollusca(0.9133),c:Gastropoda(0.8316),o:Caenogastropoda(0.8577),f:Unknown_Family_1003512(0.9155),g:Unknown_Genus_1001409(0.8788)	Eukaryota	Mollusca	Gastropoda	Caenogastropoda	Unknown_Family_1003512	Unknown_Genus_1001409	NA
1377	1376	d:Eukaryota(0.9446),p:Cnidaria(0.2258),c:Anthozoa(0.1181),o:Actiniaria(0.0201),f:Unknown_Family_1003256(0.0084),g:Unknown_Genus_1001555(0.0019)	Eukaryota	Cnidaria	Anthozoa	Actiniaria	Unknown_Family_1003256	Unknown_Genus_1001555	NA
1378	1377	d:Eukaryota(1.0000),p:Ochrophyta(0.3060),c:Diatomea(0.1635),o:Coscinodiscophytina(0.0252),f:Fragilariales(0.0117),g:Licmophora(0.0032)	Eukaryota	Ochrophyta	Diatomea	Coscinodiscophytina	Fragilariales	Licmophora	NA
1379	1378	d:Eukaryota(1.0000),p:Basidiomycota(0.4600),c:Agaricomycetes(0.2288),o:Hymenochaetales(0.1287),f:Tubulicrinaceae(0.0670),g:Hyphodontia(0.0210)	Eukaryota	Basidiomycota	Agaricomycetes	Hymenochaetales	Tubulicrinaceae	Hyphodontia	NA
1380	1379	d:Eukaryota(0.7638),p:Ciliophora(0.1592),c:Intramacronucleata(0.0870),o:Spirotrichea(0.0156),f:Euplotia(0.0056),g:Diophrys(0.0015)	Eukaryota	Ciliophora	Intramacronucleata	Spirotrichea	Euplotia	Diophrys	NA
1381	1380	d:Eukaryota(0.6959),p:Apicomplexa(0.1325),c:Conoidasida(0.0715),o:Coccidia(0.0134),f:Eimeriorina(0.0050),g:Goussia(0.0015)	Eukaryota	Apicomplexa	Conoidasida	Coccidia	Eimeriorina	Goussia	NA
1382	1381	d:Eukaryota(1.0000),p:Dinoflagellata(0.7100),c:Dinophyceae(0.7732),o:Peridiniphycidae(0.7515),f:Peridiniales(0.8107),g:Durinskia(0.4711)	Eukaryota	Dinoflagellata	Dinophyceae	Peridiniphycidae	Peridiniales	Durinskia	NA
1383	1382	d:Eukaryota(0.6055),p:Basidiomycota(0.1325),c:Agaricomycetes(0.0715),o:Boletales(0.0112),f:Boletinellaceae(0.0039),g:Phlebopus(0.0013)	Eukaryota	Basidiomycota	Agaricomycetes	Boletales	Boletinellaceae	Phlebopus	NA
1384	1383	d:Eukaryota(1.0000),p:Ochrophyta(0.5650),c:Diatomea(0.4014),o:Bacillariophytina(0.1977),f:Bacillariophyceae(0.1038),g:Nitzschia(0.0269)	Eukaryota	Ochrophyta	Diatomea	Bacillariophytina	Bacillariophyceae	Nitzschia	NA
1385	1384	d:Eukaryota(0.8316),p:Ciliophora(0.1992),c:Intramacronucleata(0.1104),o:Spirotrichea(0.0189),f:Hypotrichia(0.0067),g:Onychodromopsis(0.0017)	Eukaryota	Ciliophora	Intramacronucleata	Spirotrichea	Hypotrichia	Onychodromopsis	NA
1386	1385	d:Eukaryota(0.6733),p:Basidiomycota(0.1458),c:Agaricomycetes(0.0715),o:Cantharellales(0.0134),f:Hydnaceae(0.0044),g:Hydnum(0.0014)	Eukaryota	Basidiomycota	Agaricomycetes	Cantharellales	Hydnaceae	Hydnum	NA
1387	1386	d:Eukaryota(0.9898),p:Ochrophyta(0.3573),c:Diatomea(0.2451),o:Bacillariophytina(0.0212),f:Bacillariophyceae(0.0090),g:Nitzschia(0.0019)	Eukaryota	Ochrophyta	Diatomea	Bacillariophytina	Bacillariophyceae	Nitzschia	NA
1388	1387	d:Eukaryota(0.7638),p:Discosea(0.1592),c:Longamoebia(0.0870),o:Centramoebida(0.0156),f:Unknown_Family_1002759(0.0061),g:Acanthamoeba(0.0016)	Eukaryota	Discosea	Longamoebia	Centramoebida	Unknown_Family_1002759	Acanthamoeba	NA
1389	1388	d:Eukaryota(1.0000),p:Ochrophyta(0.3402),c:Diatomea(0.1961),o:Coscinodiscophytina(0.0424),f:Fragilariales(0.0209),g:Licmophora(0.0062)	Eukaryota	Ochrophyta	Diatomea	Coscinodiscophytina	Fragilariales	Licmophora	NA
1390	1389	d:Eukaryota(0.8316),p:Cnidaria(0.1725),c:Anthozoa(0.0948),o:Actiniaria(0.0167),f:Unknown_Family_1003256(0.0067),g:Unknown_Genus_1001555(0.0017)	Eukaryota	Cnidaria	Anthozoa	Actiniaria	Unknown_Family_1003256	Unknown_Genus_1001555	NA
1391	1390	d:Eukaryota(0.6281),p:Ciliophora(0.1192),c:Intramacronucleata(0.0637),o:Spirotrichea(0.0123),f:Hypotrichia(0.0044),g:Holosticha(0.0014)	Eukaryota	Ciliophora	Intramacronucleata	Spirotrichea	Hypotrichia	Holosticha	NA
1392	1391	d:Eukaryota(0.1534),p:Arthropoda(0.0103),c:Insecta(0.0045),o:Coleoptera(0.0018),f:Unknown_Family_1003406(0.0002),g:Unknown_Genus_1001278(0.0004)	Eukaryota	Arthropoda	Insecta	Coleoptera	Unknown_Family_1003406	Unknown_Genus_1001278	NA
1393	1392	d:Eukaryota(0.3794),p:Ciliophora(0.0392),c:Intramacronucleata(0.0171),o:Armophorea(0.0056),f:Armophorida(0.0010),g:Metopus(0.0010)	Eukaryota	Ciliophora	Intramacronucleata	Armophorea	Armophorida	Metopus	NA
1394	1393	d:Eukaryota(0.4925),p:Apicomplexa(0.0658),c:Conoidasida(0.0326),o:Coccidia(0.0078),f:Eimeriorina(0.0021),g:Goussia(0.0012)	Eukaryota	Apicomplexa	Conoidasida	Coccidia	Eimeriorina	Goussia	NA
1395	1394	d:Eukaryota(0.9898),p:Ciliophora(0.2888),c:Intramacronucleata(0.1798),o:Spirotrichea(0.0424),f:Hypotrichia(0.0117),g:Unknown_Genus_1001753(0.0019)	Eukaryota	Ciliophora	Intramacronucleata	Spirotrichea	Hypotrichia	Unknown_Genus_1001753	NA
1396	1395	d:Eukaryota(1.0000),p:Basidiomycota(0.2392),c:Agaricomycetes(0.1337),o:Cantharellales(0.0252),f:Hydnaceae(0.0117),g:Hydnum(0.0032)	Eukaryota	Basidiomycota	Agaricomycetes	Cantharellales	Hydnaceae	Hydnum	NA
1397	1396	d:Eukaryota(0.8542),p:Basidiomycota(0.1725),c:Agaricomycetes(0.0948),o:Hymenochaetales(0.0167),f:Rickenellaceae(0.0067),g:Skvortzovia(0.0017)	Eukaryota	Basidiomycota	Agaricomycetes	Hymenochaetales	Rickenellaceae	Skvortzovia	NA
1398	1397	d:Eukaryota(0.8090),p:Ochrophyta(0.1725),c:Diatomea(0.0948),o:Bacillariophytina(0.0167),f:Bacillariophyceae(0.0067),g:Nitzschia(0.0016)	Eukaryota	Ochrophyta	Diatomea	Bacillariophytina	Bacillariophyceae	Nitzschia	NA
1399	1398	d:Eukaryota(0.7638),p:Dinoflagellata(0.1458),c:Dinophyceae(0.0793),o:Gymnodiniphycidae(0.0145),f:Unknown_Family_1003853(0.0056),g:Gyrodinium(0.0015)	Eukaryota	Dinoflagellata	Dinophyceae	Gymnodiniphycidae	Unknown_Family_1003853	Gyrodinium	NA
1400	1399	d:Eukaryota(1.0000),p:Ochrophyta(0.2717),c:Diatomea(0.1635),o:Bacillariophytina(0.0252),f:Bacillariophyceae(0.0117),g:Nitzschia(0.0032)	Eukaryota	Ochrophyta	Diatomea	Bacillariophytina	Bacillariophyceae	Nitzschia	NA
1401	1400	d:Eukaryota(0.9446),p:Dinoflagellata(0.2125),c:Dinophyceae(0.1181),o:Peridiniphycidae(0.0201),f:Thoracosphaeraceae(0.0084),g:uncultured_9329(0.0019)	Eukaryota	Dinoflagellata	Dinophyceae	Peridiniphycidae	Thoracosphaeraceae	uncultured_9329	NA
1402	1401	d:Eukaryota(0.7864),p:Ciliophora(0.1592),c:Intramacronucleata(0.0870),o:Spirotrichea(0.0156),f:Euplotia(0.0061),g:Discocephalus(0.0016)	Eukaryota	Ciliophora	Intramacronucleata	Spirotrichea	Euplotia	Discocephalus	NA
1403	1402	d:Eukaryota(0.9446),p:Ciliophora(0.1992),c:Intramacronucleata(0.1104),o:Spirotrichea(0.0189),f:Hypotrichia(0.0078),g:Anteholosticha(0.0018)	Eukaryota	Ciliophora	Intramacronucleata	Spirotrichea	Hypotrichia	Anteholosticha	NA
1404	1403	d:Eukaryota(1.0000),p:Protalveolata(0.3231),c:Syndiniales(0.2125),o:Unknown_Order_1003905(0.1115),f:Syndiniales_Group_III(0.0578),g:Unknown_Genus_1001803(0.0180)	Eukaryota	Protalveolata	Syndiniales	Unknown_Order_1003905	Syndiniales_Group_III	Unknown_Genus_1001803	NA
1405	1404	d:Eukaryota(1.0000),p:Unknown_Phylum_1002968(0.4942),c:Ulvophyceae(0.3104),o:Unknown_Order_1003017(0.2150),f:Unknown_Family_1003018(0.1131),g:Unknown_Genus_1001105(0.0357)	Eukaryota	Unknown_Phylum_1002968	Ulvophyceae	Unknown_Order_1003017	Unknown_Family_1003018	Unknown_Genus_1001105	NA
1406	1405	d:Eukaryota(0.3116),p:Annelida(0.0265),c:Polychaeta(0.0115),o:Terebellida(0.0046),f:Unknown_Family_1003328(0.0006),g:Unknown_Genus_1001209(0.0009)	Eukaryota	Annelida	Polychaeta	Terebellida	Unknown_Family_1003328	Unknown_Genus_1001209	NA
1407	1406	d:Eukaryota(1.0000),p:Cryptomonadales(0.3060),c:Unknown_Class_1003091(0.1961),o:Unknown_Order_1003092(0.0942),f:Unknown_Family_1003093(0.0486),g:Teleaulax(0.0091)	Eukaryota	Cryptomonadales	Unknown_Class_1003091	Unknown_Order_1003092	Unknown_Family_1003093	Teleaulax	NA
1408	1407	d:Eukaryota(1.0000),p:Discosea(0.2717),c:Longamoebia(0.1635),o:Centramoebida(0.0597),f:Unknown_Family_1002759(0.0302),g:Acanthamoeba(0.0091)	Eukaryota	Discosea	Longamoebia	Centramoebida	Unknown_Family_1002759	Acanthamoeba	NA
1409	1408	d:Eukaryota(0.8768),p:Ciliophora(0.2125),c:Intramacronucleata(0.1181),o:Spirotrichea(0.0201),f:Hypotrichia(0.0073),g:Anteholosticha(0.0017)	Eukaryota	Ciliophora	Intramacronucleata	Spirotrichea	Hypotrichia	Anteholosticha	NA
1410	1409	d:Eukaryota(1.0000),p:Apicomplexa(0.2888),c:Conoidasida(0.1798),o:Coccidia(0.0769),f:Eimeriorina(0.0394),g:Hyaloklossia(0.0062)	Eukaryota	Apicomplexa	Conoidasida	Coccidia	Eimeriorina	Hyaloklossia	NA
1411	1410	d:Eukaryota(0.8768),p:Dinoflagellata(0.1858),c:Dinophyceae(0.1026),o:Gymnodiniphycidae(0.0178),f:Unknown_Family_1003853(0.0073),g:Gyrodinium(0.0017)	Eukaryota	Dinoflagellata	Dinophyceae	Gymnodiniphycidae	Unknown_Family_1003853	Gyrodinium	NA
1412	1411	d:Eukaryota(0.2212),p:Dinoflagellata(0.0143),c:Dinophyceae(0.0062),o:Peridiniphycidae(0.0025),f:Peridiniales(0.0003),g:Peridinium(0.0005)	Eukaryota	Dinoflagellata	Dinophyceae	Peridiniphycidae	Peridiniales	Peridinium	NA
1413	1412	d:Eukaryota(1.0000),p:Florideophycidae(0.7836),c:Rhodymeniophycidae(0.3947),o:Unknown_Order_1003051(0.3022),f:Unknown_Family_1003052(0.1693),g:Dudresnaya(0.0298)	Eukaryota	Florideophycidae	Rhodymeniophycidae	Unknown_Order_1003051	Unknown_Family_1003052	Dudresnaya	NA
1414	1413	d:Eukaryota(1.0000),p:Ciliophora(0.2546),c:Intramacronucleata(0.1472),o:Spirotrichea(0.0252),f:Euplotia(0.0090),g:Diophrys(0.0019)	Eukaryota	Ciliophora	Intramacronucleata	Spirotrichea	Euplotia	Diophrys	NA
1415	1414	d:Eukaryota(1.0000),p:Ochrophyta(0.2258),c:Diatomea(0.1259),o:Bacillariophytina(0.0212),f:Bacillariophyceae(0.0090),g:Nitzschia(0.0019)	Eukaryota	Ochrophyta	Diatomea	Bacillariophytina	Bacillariophyceae	Nitzschia	NA
1416	1415	d:Eukaryota(0.9220),p:Dinoflagellata(0.1992),c:Dinophyceae(0.1104),o:Gymnodiniphycidae(0.0189),f:Unknown_Family_1003853(0.0078),g:Gyrodinium(0.0018)	Eukaryota	Dinoflagellata	Dinophyceae	Gymnodiniphycidae	Unknown_Family_1003853	Gyrodinium	NA
1417	1416	d:Eukaryota(1.0000),p:Ciliophora(0.7770),c:Intramacronucleata(0.9178),o:Spirotrichea(0.9098),f:Hypotrichia(0.9092),g:Tunicothrix(0.8431)	Eukaryota	Ciliophora	Intramacronucleata	Spirotrichea	Hypotrichia	Tunicothrix	NA
1418	1417	d:Eukaryota(0.9220),p:Dinoflagellata(0.2125),c:Dinophyceae(0.1104),o:Gymnodiniphycidae(0.0189),f:Suessiaceae(0.0078),g:Unknown_Genus_1001773(0.0018)	Eukaryota	Dinoflagellata	Dinophyceae	Gymnodiniphycidae	Suessiaceae	Unknown_Genus_1001773	NA
1419	1418	d:Eukaryota(0.7411),p:Dinoflagellata(0.1458),c:Dinophyceae(0.0793),o:Gymnodiniphycidae(0.0145),f:Kareniaceae(0.0056),g:Karlodinium(0.0015)	Eukaryota	Dinoflagellata	Dinophyceae	Gymnodiniphycidae	Kareniaceae	Karlodinium	NA
1420	1419	d:Eukaryota(1.0000),p:Ochrophyta(0.2717),c:Diatomea(0.1635),o:Bacillariophytina(0.0424),f:Bacillariophyceae(0.0209),g:Nitzschia(0.0032)	Eukaryota	Ochrophyta	Diatomea	Bacillariophytina	Bacillariophyceae	Nitzschia	NA
1421	1420	d:Eukaryota(0.5829),p:Cryptomonadales(0.1058),c:Unknown_Class_1003091(0.0559),o:Unknown_Order_1003092(0.0112),f:Unknown_Family_1003093(0.0039),g:Teleaulax(0.0013)	Eukaryota	Cryptomonadales	Unknown_Class_1003091	Unknown_Order_1003092	Unknown_Family_1003093	Teleaulax	NA
1422	1421	d:Eukaryota(1.0000),p:SGUH942(0.3231),c:Unknown_Class_1003913(0.2125),o:Unknown_Order_1003914(0.1115),f:Unknown_Family_1003915(0.0578),g:Unknown_Genus_1001807(0.0180)	Eukaryota	SGUH942	Unknown_Class_1003913	Unknown_Order_1003914	Unknown_Family_1003915	Unknown_Genus_1001807	NA
1423	1422	d:Eukaryota(0.4699),p:Ciliophora(0.0792),c:Intramacronucleata(0.0404),o:Spirotrichea(0.0089),f:Hypotrichia(0.0027),g:Unknown_Genus_1001753(0.0012)	Eukaryota	Ciliophora	Intramacronucleata	Spirotrichea	Hypotrichia	Unknown_Genus_1001753	NA
1424	1423	d:Eukaryota(0.6055),p:Basidiomycota(0.1325),c:Agaricomycetes(0.0637),o:Boletales(0.0112),f:Boletinellaceae(0.0039),g:Phlebopus(0.0013)	Eukaryota	Basidiomycota	Agaricomycetes	Boletales	Boletinellaceae	Phlebopus	NA
1425	1424	d:Eukaryota(0.9672),p:Dinoflagellata(0.2258),c:Dinophyceae(0.1259),o:Gymnodiniphycidae(0.0212),f:Unknown_Family_1003853(0.0090),g:Gyrodinium(0.0019)	Eukaryota	Dinoflagellata	Dinophyceae	Gymnodiniphycidae	Unknown_Family_1003853	Gyrodinium	NA
1426	1425	d:Eukaryota(0.7638),p:Ochrophyta(0.1858),c:Diatomea(0.1026),o:Bacillariophytina(0.0156),f:Bacillariophyceae(0.0056),g:Nitzschia(0.0015)	Eukaryota	Ochrophyta	Diatomea	Bacillariophytina	Bacillariophyceae	Nitzschia	NA
1427	1426	d:Eukaryota(0.8542),p:Discosea(0.1858),c:Longamoebia(0.1026),o:Centramoebida(0.0178),f:Unknown_Family_1002759(0.0073),g:Acanthamoeba(0.0017)	Eukaryota	Discosea	Longamoebia	Centramoebida	Unknown_Family_1002759	Acanthamoeba	NA
1428	1427	d:Eukaryota(0.3794),p:Cnidaria(0.0392),c:Anthozoa(0.0171),o:Actiniaria(0.0056),f:Unknown_Family_1003256(0.0010),g:Unknown_Genus_1001555(0.0010)	Eukaryota	Cnidaria	Anthozoa	Actiniaria	Unknown_Family_1003256	Unknown_Genus_1001555	NA
1429	1428	d:Eukaryota(0.7638),p:Ciliophora(0.1458),c:Intramacronucleata(0.0793),o:Spirotrichea(0.0145),f:Euplotia(0.0056),g:Diophrys(0.0015)	Eukaryota	Ciliophora	Intramacronucleata	Spirotrichea	Euplotia	Diophrys	NA
1430	1429	d:Eukaryota(0.6281),p:Discosea(0.1325),c:Longamoebia(0.0715),o:Centramoebida(0.0134),f:Unknown_Family_1002759(0.0050),g:Acanthamoeba(0.0015)	Eukaryota	Discosea	Longamoebia	Centramoebida	Unknown_Family_1002759	Acanthamoeba	NA
1431	1430	d:Eukaryota(0.5603),p:Cnidaria(0.0925),c:Anthozoa(0.0482),o:Alcyonacea(0.0100),f:Unknown_Family_1003263(0.0033),g:Unknown_Genus_1001562(0.0013)	Eukaryota	Cnidaria	Anthozoa	Alcyonacea	Unknown_Family_1003263	Unknown_Genus_1001562	NA
1432	1431	d:Eukaryota(0.6733),p:Ochrophyta(0.1992),c:Diatomea(0.1104),o:Bacillariophytina(0.0123),f:Bacillariophyceae(0.0044),g:Nitzschia(0.0014)	Eukaryota	Ochrophyta	Diatomea	Bacillariophytina	Bacillariophyceae	Nitzschia	NA
1433	1432	d:Eukaryota(1.0000),p:Protalveolata(0.2717),c:Syndiniales(0.1635),o:Unknown_Order_1003905(0.0597),f:Unknown_Family_1003906(0.0302),g:Amoebophrya(0.0091)	Eukaryota	Protalveolata	Syndiniales	Unknown_Order_1003905	Unknown_Family_1003906	Amoebophrya	NA
1434	1433	d:Eukaryota(1.0000),p:Cnidaria(0.2888),c:Anthozoa(0.1798),o:Actiniaria(0.0769),f:Unknown_Family_1003256(0.0394),g:Unknown_Genus_1001555(0.0121)	Eukaryota	Cnidaria	Anthozoa	Actiniaria	Unknown_Family_1003256	Unknown_Genus_1001555	NA
1435	1434	d:Eukaryota(0.5829),p:Basidiomycota(0.1058),c:Agaricomycetes(0.0559),o:Boletales(0.0100),f:Boletinellaceae(0.0033),g:Phlebopus(0.0013)	Eukaryota	Basidiomycota	Agaricomycetes	Boletales	Boletinellaceae	Phlebopus	NA
1436	1435	d:Eukaryota(0.6507),p:Ciliophora(0.1192),c:Intramacronucleata(0.0637),o:Spirotrichea(0.0123),f:Hypotrichia(0.0044),g:Uronychia(0.0014)	Eukaryota	Ciliophora	Intramacronucleata	Spirotrichea	Hypotrichia	Uronychia	NA
1437	1436	d:Eukaryota(0.8090),p:Cnidaria(0.1992),c:Anthozoa(0.1104),o:Alcyonacea(0.0178),f:Unknown_Family_1003263(0.0073),g:Unknown_Genus_1001562(0.0017)	Eukaryota	Cnidaria	Anthozoa	Alcyonacea	Unknown_Family_1003263	Unknown_Genus_1001562	NA
1438	1437	d:Eukaryota(1.0000),p:Cnidaria(0.2258),c:Anthozoa(0.1259),o:Actiniaria(0.0212),f:Unknown_Family_1003256(0.0090),g:Unknown_Genus_1001555(0.0019)	Eukaryota	Cnidaria	Anthozoa	Actiniaria	Unknown_Family_1003256	Unknown_Genus_1001555	NA
1439	1438	d:Eukaryota(0.7864),p:Platyhelminthes(0.1858),c:Rhabditophora(0.1026),o:Rhabdocoela(0.0178),f:Unknown_Family_1003592(0.0073),g:Unknown_Genus_1001513(0.0017)	Eukaryota	Platyhelminthes	Rhabditophora	Rhabdocoela	Unknown_Family_1003592	Unknown_Genus_1001513	NA
1440	1439	d:Eukaryota(0.7411),p:Ciliophora(0.1458),c:Intramacronucleata(0.0793),o:Spirotrichea(0.0145),f:Euplotia(0.0056),g:Diophrys(0.0015)	Eukaryota	Ciliophora	Intramacronucleata	Spirotrichea	Euplotia	Diophrys	NA
1441	1440	d:Eukaryota(0.7864),p:Annelida(0.1592),c:Polychaeta(0.0870),o:Terebellida(0.0156),f:Unknown_Family_1003328(0.0061),g:Unknown_Genus_1001209(0.0016)	Eukaryota	Annelida	Polychaeta	Terebellida	Unknown_Family_1003328	Unknown_Genus_1001209	NA
1442	1441	d:Eukaryota(0.8542),p:Ciliophora(0.1858),c:Intramacronucleata(0.1026),o:Spirotrichea(0.0178),f:Euplotia(0.0073),g:Diophrys(0.0017)	Eukaryota	Ciliophora	Intramacronucleata	Spirotrichea	Euplotia	Diophrys	NA
1443	1442	d:Eukaryota(0.3342),p:Discosea(0.0265),c:Longamoebia(0.0115),o:Centramoebida(0.0046),f:Unknown_Family_1002759(0.0006),g:Acanthamoeba(0.0009)	Eukaryota	Discosea	Longamoebia	Centramoebida	Unknown_Family_1002759	Acanthamoeba	NA
1444	1443	d:Eukaryota(1.0000),p:Ochrophyta(0.5646),c:Diatomea(0.4661),o:Bacillariophytina(0.2323),f:Bacillariophyceae(0.1223),g:Nitzschia(0.0387)	Eukaryota	Ochrophyta	Diatomea	Bacillariophytina	Bacillariophyceae	Nitzschia	NA
1445	1444	d:Eukaryota(0.2890),p:Ciliophora(0.0225),c:Intramacronucleata(0.0097),o:Spirotrichea(0.0039),f:Oligotrichia(0.0005),g:Pseudotontonia(0.0008)	Eukaryota	Ciliophora	Intramacronucleata	Spirotrichea	Oligotrichia	Pseudotontonia	NA
1446	1445	d:Eukaryota(0.7411),p:Dinoflagellata(0.1592),c:Dinophyceae(0.0793),o:Gymnodiniphycidae(0.0145),f:Suessiaceae(0.0056),g:Biecheleria(0.0015)	Eukaryota	Dinoflagellata	Dinophyceae	Gymnodiniphycidae	Suessiaceae	Biecheleria	NA
1447	1446	d:Eukaryota(0.5377),p:Unknown_Phylum_1002968(0.0925),c:Trebouxiophyceae(0.0404),o:Incertae_Sedis_12702(0.0089),f:Unknown_Family_1003013(0.0027),g:Chloropyrula(0.0012)	Eukaryota	Unknown_Phylum_1002968	Trebouxiophyceae	Incertae_Sedis_12702	Unknown_Family_1003013	Chloropyrula	NA
1448	1447	d:Eukaryota(0.7411),p:Ciliophora(0.1458),c:Intramacronucleata(0.0793),o:Spirotrichea(0.0145),f:Euplotia(0.0056),g:Diophrys(0.0015)	Eukaryota	Ciliophora	Intramacronucleata	Spirotrichea	Euplotia	Diophrys	NA
1449	1448	d:Eukaryota(1.0000),p:Discosea(0.2546),c:Longamoebia(0.1472),o:Centramoebida(0.0424),f:Unknown_Family_1002759(0.0209),g:Acanthamoeba(0.0062)	Eukaryota	Discosea	Longamoebia	Centramoebida	Unknown_Family_1002759	Acanthamoeba	NA
1450	1449	d:Eukaryota(0.8542),p:Dinoflagellata(0.1992),c:Dinophyceae(0.1104),o:Gymnodiniphycidae(0.0178),f:Suessiaceae(0.0073),g:Unknown_Genus_1001773(0.0017)	Eukaryota	Dinoflagellata	Dinophyceae	Gymnodiniphycidae	Suessiaceae	Unknown_Genus_1001773	NA
1451	1450	d:Eukaryota(0.8316),p:Dinoflagellata(0.1725),c:Dinophyceae(0.0948),o:Gymnodiniphycidae(0.0167),f:Gymnodinium_clade(0.0067),g:Erythropsidinium(0.0017)	Eukaryota	Dinoflagellata	Dinophyceae	Gymnodiniphycidae	Gymnodinium_clade	Erythropsidinium	NA
1452	1451	d:Eukaryota(0.9220),p:Apicomplexa(0.2258),c:Conoidasida(0.1259),o:Coccidia(0.0212),f:Eimeriorina(0.0090),g:Goussia(0.0019)	Eukaryota	Apicomplexa	Conoidasida	Coccidia	Eimeriorina	Goussia	NA
1453	1452	d:Eukaryota(0.8994),p:Arthropoda(0.2258),c:Chilopoda(0.1181),o:Unknown_Order_1003440(0.0201),f:Unknown_Family_1003441(0.0084),g:Unknown_Genus_1001307(0.0019)	Eukaryota	Arthropoda	Chilopoda	Unknown_Order_1003440	Unknown_Family_1003441	Unknown_Genus_1001307	NA
1454	1453	d:Eukaryota(0.8768),p:Apicomplexa(0.1858),c:Conoidasida(0.1026),o:Coccidia(0.0178),f:Eimeriorina(0.0073),g:Goussia(0.0017)	Eukaryota	Apicomplexa	Conoidasida	Coccidia	Eimeriorina	Goussia	NA
1455	1454	d:Eukaryota(0.8090),p:Ochrophyta(0.1992),c:Diatomea(0.1104),o:Coscinodiscophytina(0.0167),f:Fragilariales(0.0067),g:Licmophora(0.0017)	Eukaryota	Ochrophyta	Diatomea	Coscinodiscophytina	Fragilariales	Licmophora	NA
1456	1455	d:Eukaryota(0.2890),p:Basidiomycota(0.0225),c:Tremellomycetes(0.0097),o:Tremellales(0.0039),f:Tremellaceae(0.0005),g:Tremella(0.0008)	Eukaryota	Basidiomycota	Tremellomycetes	Tremellales	Tremellaceae	Tremella	NA
1457	1456	d:Eukaryota(0.5603),p:Apicomplexa(0.1058),c:Aconoidasida(0.0559),o:Piroplasmorida(0.0112),f:Unknown_Family_1003818(0.0039),g:Theileria(0.0013)	Eukaryota	Apicomplexa	Aconoidasida	Piroplasmorida	Unknown_Family_1003818	Theileria	NA
1458	1457	d:Eukaryota(0.8768),p:Apicomplexa(0.2258),c:Conoidasida(0.1259),o:Coccidia(0.0212),f:Eimeriorina(0.0090),g:Besnoitia(0.0017)	Eukaryota	Apicomplexa	Conoidasida	Coccidia	Eimeriorina	Besnoitia	NA
1459	1458	d:Eukaryota(1.0000),p:Protalveolata(0.4600),c:Syndiniales(0.3431),o:Unknown_Order_1003905(0.2495),f:Unknown_Family_1003906(0.1315),g:Amoebophrya(0.0426)	Eukaryota	Protalveolata	Syndiniales	Unknown_Order_1003905	Unknown_Family_1003906	Amoebophrya	NA
1460	1459	d:Eukaryota(1.0000),p:Ochrophyta(0.6945),c:Diatomea(0.7400),o:Bacillariophytina(0.2495),f:Bacillariophyceae(0.1315),g:Nitzschia(0.0426)	Eukaryota	Ochrophyta	Diatomea	Bacillariophytina	Bacillariophyceae	Nitzschia	NA
1461	1460	d:Eukaryota(0.7864),p:Dinoflagellata(0.1592),c:Dinophyceae(0.0870),o:Gymnodiniphycidae(0.0156),f:Incertae_Sedis_9247(0.0061),g:Cochlodinium(0.0016)	Eukaryota	Dinoflagellata	Dinophyceae	Gymnodiniphycidae	Incertae_Sedis_9247	Cochlodinium	NA
1462	1461	d:Eukaryota(0.8994),p:Dinoflagellata(0.1992),c:Dinophyceae(0.1104),o:SL163A10(0.0189),f:Unknown_Family_1003863(0.0078),g:Unknown_Genus_1001783(0.0018)	Eukaryota	Dinoflagellata	Dinophyceae	SL163A10	Unknown_Family_1003863	Unknown_Genus_1001783	NA
1463	1462	d:Eukaryota(1.0000),p:Ochrophyta(0.4942),c:Chrysophyceae(0.3267),o:Synurales(0.2323),f:Unknown_Family_1004204(0.1223),g:Mallomonas(0.0387)	Eukaryota	Ochrophyta	Chrysophyceae	Synurales	Unknown_Family_1004204	Mallomonas	NA
1464	1463	d:Eukaryota(0.9220),p:Ochrophyta(0.2392),c:Diatomea(0.1181),o:Bacillariophytina(0.0201),f:Bacillariophyceae(0.0084),g:Nitzschia(0.0018)	Eukaryota	Ochrophyta	Diatomea	Bacillariophytina	Bacillariophyceae	Nitzschia	NA
1465	1464	d:Eukaryota(0.6733),p:Ciliophora(0.1325),c:Intramacronucleata(0.0715),o:Spirotrichea(0.0134),f:Hypotrichia(0.0050),g:Anteholosticha(0.0015)	Eukaryota	Ciliophora	Intramacronucleata	Spirotrichea	Hypotrichia	Anteholosticha	NA
1466	1465	d:Eukaryota(0.4473),p:Ciliophora(0.0658),c:Intramacronucleata(0.0326),o:Spirotrichea(0.0078),f:Hypotrichia(0.0016),g:Pseudokeronopsis(0.0011)	Eukaryota	Ciliophora	Intramacronucleata	Spirotrichea	Hypotrichia	Pseudokeronopsis	NA
1467	1466	d:Eukaryota(0.8090),p:Annelida(0.1858),c:Polychaeta(0.1026),o:Terebellida(0.0167),f:Unknown_Family_1003328(0.0067),g:Unknown_Genus_1001209(0.0017)	Eukaryota	Annelida	Polychaeta	Terebellida	Unknown_Family_1003328	Unknown_Genus_1001209	NA
1468	1467	d:Eukaryota(0.9220),p:Dinoflagellata(0.2125),c:Dinophyceae(0.1181),o:Prorocentrales(0.0201),f:Unknown_Family_1003856(0.0084),g:Prorocentrum(0.0019)	Eukaryota	Dinoflagellata	Dinophyceae	Prorocentrales	Unknown_Family_1003856	Prorocentrum	NA
1469	1468	d:Eukaryota(1.0000),p:Cnidaria(0.3060),c:Anthozoa(0.1961),o:Actiniaria(0.0942),f:Unknown_Family_1003256(0.0486),g:Unknown_Genus_1001555(0.0150)	Eukaryota	Cnidaria	Anthozoa	Actiniaria	Unknown_Family_1003256	Unknown_Genus_1001555	NA
1470	1469	d:Eukaryota(0.3342),p:Cnidaria(0.0265),c:Hydrozoa(0.0115),o:Trachymedusae(0.0046),f:Unknown_Family_1003277(0.0006),g:Unknown_Genus_1001574(0.0009)	Eukaryota	Cnidaria	Hydrozoa	Trachymedusae	Unknown_Family_1003277	Unknown_Genus_1001574	NA
1471	1470	d:Eukaryota(0.7864),p:Ciliophora(0.1858),c:Intramacronucleata(0.1026),o:Spirotrichea(0.0178),f:Euplotia(0.0061),g:Discocephalus(0.0016)	Eukaryota	Ciliophora	Intramacronucleata	Spirotrichea	Euplotia	Discocephalus	NA
1472	1471	d:Eukaryota(0.6959),p:Ciliophora(0.1458),c:Intramacronucleata(0.0793),o:Spirotrichea(0.0145),f:Hypotrichia(0.0050),g:Halteria(0.0015)	Eukaryota	Ciliophora	Intramacronucleata	Spirotrichea	Hypotrichia	Halteria	NA
1473	1472	d:Eukaryota(0.7864),p:Ochrophyta(0.1725),c:Diatomea(0.0948),o:Bacillariophytina(0.0167),f:Bacillariophyceae(0.0067),g:Nitzschia(0.0016)	Eukaryota	Ochrophyta	Diatomea	Bacillariophytina	Bacillariophyceae	Nitzschia	NA
1474	1473	d:Eukaryota(1.0000),p:Protalveolata(0.4942),c:Syndiniales(0.3757),o:Unknown_Order_1003905(0.2803),f:Unknown_Family_1003906(0.1504),g:Hematodinium(0.0507)	Eukaryota	Protalveolata	Syndiniales	Unknown_Order_1003905	Unknown_Family_1003906	Hematodinium	NA
1475	1474	d:Eukaryota(0.5377),p:Dinoflagellata(0.0925),c:Dinophyceae(0.0482),o:SL163A10(0.0089),f:Unknown_Family_1003863(0.0027),g:Unknown_Genus_1001783(0.0012)	Eukaryota	Dinoflagellata	Dinophyceae	SL163A10	Unknown_Family_1003863	Unknown_Genus_1001783	NA
1476	1475	d:Eukaryota(0.9672),p:Ochrophyta(0.2392),c:Diatomea(0.1337),o:Bacillariophytina(0.0212),f:Bacillariophyceae(0.0090),g:Nitzschia(0.0019)	Eukaryota	Ochrophyta	Diatomea	Bacillariophytina	Bacillariophyceae	Nitzschia	NA
1477	1476	d:Eukaryota(1.0000),p:Phragmoplastophyta(0.7922),c:Embryophyta(0.8152),o:Liliopsida(0.7515),f:Unknown_Family_1002938(0.8107),g:Triticum(0.2265)	Eukaryota	Phragmoplastophyta	Embryophyta	Liliopsida	Unknown_Family_1002938	Triticum	NA
1478	1477	d:Eukaryota(1.0000),p:Dinoflagellata(0.2392),c:Dinophyceae(0.1337),o:Gymnodiniphycidae(0.0252),f:Incertae_Sedis_9247(0.0117),g:Cochlodinium(0.0032)	Eukaryota	Dinoflagellata	Dinophyceae	Gymnodiniphycidae	Incertae_Sedis_9247	Cochlodinium	NA
1479	1478	d:Eukaryota(1.0000),p:Dinoflagellata(0.3060),c:Dinophyceae(0.1961),o:Peridiniphycidae(0.0942),f:Thoracosphaeraceae(0.0486),g:uncultured_9329(0.0150)	Eukaryota	Dinoflagellata	Dinophyceae	Peridiniphycidae	Thoracosphaeraceae	uncultured_9329	NA
1480	1479	d:Eukaryota(0.1534),p:Dinoflagellata(0.0103),c:Dinophyceae(0.0045),o:SL163A10(0.0018),f:Unknown_Family_1003863(0.0002),g:Unknown_Genus_1001783(0.0004)	Eukaryota	Dinoflagellata	Dinophyceae	SL163A10	Unknown_Family_1003863	Unknown_Genus_1001783	NA
1481	1480	d:Eukaryota(0.7411),p:Protalveolata(0.1458),c:Syndiniales(0.0793),o:Unknown_Order_1003905(0.0145),f:Syndiniales_Group_III(0.0056),g:Unknown_Genus_1001803(0.0015)	Eukaryota	Protalveolata	Syndiniales	Unknown_Order_1003905	Syndiniales_Group_III	Unknown_Genus_1001803	NA
1482	1481	d:Eukaryota(0.2890),p:Basidiomycota(0.0225),c:Agaricomycetes(0.0097),o:Boletales(0.0039),f:Boletaceae(0.0005),g:Strobilomyces(0.0008)	Eukaryota	Basidiomycota	Agaricomycetes	Boletales	Boletaceae	Strobilomyces	NA
1483	1482	d:Eukaryota(0.7411),p:Annelida(0.1592),c:Polychaeta(0.0870),o:Terebellida(0.0156),f:Unknown_Family_1003328(0.0061),g:Unknown_Genus_1001209(0.0016)	Eukaryota	Annelida	Polychaeta	Terebellida	Unknown_Family_1003328	Unknown_Genus_1001209	NA
1484	1483	d:Eukaryota(0.7185),p:Ciliophora(0.1458),c:Intramacronucleata(0.0793),o:Spirotrichea(0.0145),f:Euplotia(0.0056),g:Diophrys(0.0015)	Eukaryota	Ciliophora	Intramacronucleata	Spirotrichea	Euplotia	Diophrys	NA
1485	1484	d:Eukaryota(1.0000),p:Ochrophyta(0.4428),c:Diatomea(0.3267),o:Bacillariophytina(0.0942),f:Bacillariophyceae(0.0486),g:Nitzschia(0.0150)	Eukaryota	Ochrophyta	Diatomea	Bacillariophytina	Bacillariophyceae	Nitzschia	NA
1486	1485	d:Eukaryota(0.9220),p:Ciliophora(0.2392),c:Intramacronucleata(0.1337),o:Spirotrichea(0.0212),f:Euplotia(0.0078),g:Diophrys(0.0018)	Eukaryota	Ciliophora	Intramacronucleata	Spirotrichea	Euplotia	Diophrys	NA
1487	1486	d:Eukaryota(0.6733),p:Basidiomycota(0.1192),c:Agaricomycetes(0.0637),o:Cantharellales(0.0123),f:Hydnaceae(0.0044),g:Hydnum(0.0014)	Eukaryota	Basidiomycota	Agaricomycetes	Cantharellales	Hydnaceae	Hydnum	NA
1488	1487	d:Eukaryota(0.7638),p:Basidiomycota(0.1592),c:Agaricomycetes(0.0870),o:Hymenochaetales(0.0156),f:Rickenellaceae(0.0061),g:Resinicium(0.0016)	Eukaryota	Basidiomycota	Agaricomycetes	Hymenochaetales	Rickenellaceae	Resinicium	NA
1489	1488	d:Eukaryota(0.3116),p:Phragmoplastophyta(0.0265),c:Embryophyta(0.0115),o:Liliopsida(0.0039),f:Unknown_Family_1002929(0.0005),g:Zantedeschia(0.0008)	Eukaryota	Phragmoplastophyta	Embryophyta	Liliopsida	Unknown_Family_1002929	Zantedeschia	NA
1490	1489	d:Eukaryota(0.6959),p:Basidiomycota(0.1458),c:Agaricomycetes(0.0793),o:Hymenochaetales(0.0134),f:Tubulicrinaceae(0.0050),g:Hyphodontia(0.0015)	Eukaryota	Basidiomycota	Agaricomycetes	Hymenochaetales	Tubulicrinaceae	Hyphodontia	NA
1491	1490	d:Eukaryota(1.0000),p:Ochrophyta(0.4942),c:Chrysophyceae(0.3104),o:Synurales(0.2150),f:Unknown_Family_1004204(0.1131),g:Mallomonas(0.0357)	Eukaryota	Ochrophyta	Chrysophyceae	Synurales	Unknown_Family_1004204	Mallomonas	NA
1492	1491	d:Eukaryota(0.6281),p:Dinoflagellata(0.1058),c:Dinophyceae(0.0559),o:Gymnodiniphycidae(0.0112),f:Gymnodinium_clade(0.0039),g:Erythropsidinium(0.0013)	Eukaryota	Dinoflagellata	Dinophyceae	Gymnodiniphycidae	Gymnodinium_clade	Erythropsidinium	NA
1493	1492	d:Eukaryota(0.7411),p:Dinoflagellata(0.1592),c:Dinophyceae(0.0870),o:Gymnodiniphycidae(0.0145),f:Gymnodinium_clade(0.0056),g:Spiniferodinium(0.0015)	Eukaryota	Dinoflagellata	Dinophyceae	Gymnodiniphycidae	Gymnodinium_clade	Spiniferodinium	NA
1494	1493	d:Eukaryota(1.0000),p:Ciliophora(1.0000),c:Intramacronucleata(1.0000),o:Spirotrichea(0.9807),f:Choreotrichia(0.9377),g:Tintinnidium(0.8890)	Eukaryota	Ciliophora	Intramacronucleata	Spirotrichea	Choreotrichia	Tintinnidium	NA
1495	1494	d:Eukaryota(0.2438),p:Discosea(0.0184),c:Longamoebia(0.0080),o:Centramoebida(0.0032),f:Unknown_Family_1002759(0.0004),g:Acanthamoeba(0.0007)	Eukaryota	Discosea	Longamoebia	Centramoebida	Unknown_Family_1002759	Acanthamoeba	NA
1496	1495	d:Eukaryota(0.9672),p:Dinoflagellata(0.2125),c:Dinophyceae(0.1181),o:Gymnodiniphycidae(0.0201),f:Unknown_Family_1003853(0.0084),g:Gyrodinium(0.0019)	Eukaryota	Dinoflagellata	Dinophyceae	Gymnodiniphycidae	Unknown_Family_1003853	Gyrodinium	NA
1497	1496	d:Eukaryota(1.0000),p:Ochrophyta(0.5648),c:Diatomea(0.4105),o:Bacillariophytina(0.1977),f:Bacillariophyceae(0.1038),g:Psammodictyon(0.0328)	Eukaryota	Ochrophyta	Diatomea	Bacillariophytina	Bacillariophyceae	Psammodictyon	NA
1498	1497	d:Eukaryota(0.8090),p:Ciliophora(0.1725),c:Intramacronucleata(0.0948),o:Spirotrichea(0.0167),f:Euplotia(0.0067),g:Diophrys(0.0017)	Eukaryota	Ciliophora	Intramacronucleata	Spirotrichea	Euplotia	Diophrys	NA
1499	1498	d:Eukaryota(1.0000),p:Dinoflagellata(0.2546),c:Dinophyceae(0.1472),o:Gymnodiniphycidae(0.0424),f:Unknown_Family_1003853(0.0209),g:Gyrodinium(0.0062)	Eukaryota	Dinoflagellata	Dinophyceae	Gymnodiniphycidae	Unknown_Family_1003853	Gyrodinium	NA
1500	1499	d:Eukaryota(0.8090),p:Cnidaria(0.1725),c:Anthozoa(0.0948),o:Actiniaria(0.0167),f:Unknown_Family_1003256(0.0067),g:Unknown_Genus_1001555(0.0017)	Eukaryota	Cnidaria	Anthozoa	Actiniaria	Unknown_Family_1003256	Unknown_Genus_1001555	NA
1501	1500	d:Eukaryota(1.0000),p:Protalveolata(0.2717),c:Syndiniales(0.1635),o:Unknown_Order_1003905(0.0597),f:Unknown_Family_1003906(0.0302),g:Amoebophrya(0.0091)	Eukaryota	Protalveolata	Syndiniales	Unknown_Order_1003905	Unknown_Family_1003906	Amoebophrya	NA
1502	1501	d:Eukaryota(0.5603),p:Dinoflagellata(0.0925),c:Dinophyceae(0.0482),o:Gymnodiniphycidae(0.0100),f:Gymnodinium_clade(0.0033),g:Erythropsidinium(0.0013)	Eukaryota	Dinoflagellata	Dinophyceae	Gymnodiniphycidae	Gymnodinium_clade	Erythropsidinium	NA
1503	1502	d:Eukaryota(0.9898),p:Dinoflagellata(0.2258),c:Dinophyceae(0.1259),o:Gymnodiniphycidae(0.0212),f:Unknown_Family_1003853(0.0090),g:Gyrodinium(0.0019)	Eukaryota	Dinoflagellata	Dinophyceae	Gymnodiniphycidae	Unknown_Family_1003853	Gyrodinium	NA
1504	1503	d:Eukaryota(0.7185),p:Discosea(0.1458),c:Longamoebia(0.0793),o:Centramoebida(0.0145),f:Unknown_Family_1002759(0.0056),g:Acanthamoeba(0.0015)	Eukaryota	Discosea	Longamoebia	Centramoebida	Unknown_Family_1002759	Acanthamoeba	NA
1505	1504	d:Eukaryota(0.3116),p:Ciliophora(0.0225),c:Intramacronucleata(0.0097),o:Spirotrichea(0.0039),f:Oligotrichia(0.0005),g:Pseudotontonia(0.0008)	Eukaryota	Ciliophora	Intramacronucleata	Spirotrichea	Oligotrichia	Pseudotontonia	NA
1506	1505	d:Eukaryota(1.0000),p:Ciliophora(0.7409),c:Intramacronucleata(0.7872),o:Spirotrichea(0.7515),f:Hypotrichia(0.1693),g:Gonostomum(0.0507)	Eukaryota	Ciliophora	Intramacronucleata	Spirotrichea	Hypotrichia	Gonostomum	NA
1507	1506	d:Eukaryota(0.6959),p:Ochrophyta(0.1325),c:Diatomea(0.0715),o:Coscinodiscophytina(0.0134),f:Fragilariales(0.0050),g:Licmophora(0.0015)	Eukaryota	Ochrophyta	Diatomea	Coscinodiscophytina	Fragilariales	Licmophora	NA
1508	1507	d:Eukaryota(0.7638),p:Dinoflagellata(0.1725),c:Dinophyceae(0.0870),o:Gymnodiniphycidae(0.0156),f:Unknown_Family_1003853(0.0061),g:Amphidinium(0.0016)	Eukaryota	Dinoflagellata	Dinophyceae	Gymnodiniphycidae	Unknown_Family_1003853	Amphidinium	NA
1509	1508	d:Eukaryota(1.0000),p:Ciliophora(0.3231),c:Intramacronucleata(0.2125),o:Spirotrichea(0.0942),f:Hypotrichia(0.0394),g:Pseudourostyla(0.0091)	Eukaryota	Ciliophora	Intramacronucleata	Spirotrichea	Hypotrichia	Pseudourostyla	NA
1510	1509	d:Eukaryota(0.7185),p:Dinoflagellata(0.1458),c:Dinophyceae(0.0793),o:Gymnodiniphycidae(0.0134),f:Suessiaceae(0.0050),g:Biecheleria(0.0015)	Eukaryota	Dinoflagellata	Dinophyceae	Gymnodiniphycidae	Suessiaceae	Biecheleria	NA
1511	1510	d:Eukaryota(1.0000),p:Protalveolata(0.4771),c:Syndiniales(0.3594),o:Unknown_Order_1003905(0.2668),f:Unknown_Family_1003906(0.1410),g:Amoebophrya(0.0466)	Eukaryota	Protalveolata	Syndiniales	Unknown_Order_1003905	Unknown_Family_1003906	Amoebophrya	NA
1512	1511	d:Eukaryota(0.6959),p:Cnidaria(0.1458),c:Anthozoa(0.0793),o:Actiniaria(0.0145),f:Unknown_Family_1003256(0.0056),g:Unknown_Genus_1001555(0.0015)	Eukaryota	Cnidaria	Anthozoa	Actiniaria	Unknown_Family_1003256	Unknown_Genus_1001555	NA
1513	1512	d:Eukaryota(1.0000),p:Ascomycota(0.7409),c:Sordariomycetes(0.7872),o:Hypocreales(0.3132),f:Ophiocordycipitaceae(0.1788),g:Ophiocordyceps(0.0628)	Eukaryota	Ascomycota	Sordariomycetes	Hypocreales	Ophiocordycipitaceae	Ophiocordyceps	NA
1514	1513	d:Eukaryota(1.0000),p:Dinoflagellata(0.2392),c:Dinophyceae(0.1337),o:Gymnodiniphycidae(0.0252),f:Unknown_Family_1003853(0.0117),g:Gyrodinium(0.0032)	Eukaryota	Dinoflagellata	Dinophyceae	Gymnodiniphycidae	Unknown_Family_1003853	Gyrodinium	NA
1515	1514	d:Eukaryota(0.7864),p:Cnidaria(0.1858),c:Anthozoa(0.1026),o:Alcyonacea(0.0167),f:Unknown_Family_1003263(0.0067),g:Unknown_Genus_1001562(0.0017)	Eukaryota	Cnidaria	Anthozoa	Alcyonacea	Unknown_Family_1003263	Unknown_Genus_1001562	NA
1516	1515	d:Eukaryota(1.0000),p:Ochrophyta(0.4600),c:Diatomea(0.3431),o:Bacillariophytina(0.0942),f:Bacillariophyceae(0.0486),g:Nitzschia(0.0121)	Eukaryota	Ochrophyta	Diatomea	Bacillariophytina	Bacillariophyceae	Nitzschia	NA
1517	1516	d:Eukaryota(0.7864),p:Dinoflagellata(0.1725),c:Dinophyceae(0.0948),o:Gymnodiniphycidae(0.0156),f:Gymnodinium_clade(0.0061),g:Spiniferodinium(0.0016)	Eukaryota	Dinoflagellata	Dinophyceae	Gymnodiniphycidae	Gymnodinium_clade	Spiniferodinium	NA
1518	1517	d:Eukaryota(1.0000),p:Cnidaria(0.2392),c:Anthozoa(0.1337),o:Actiniaria(0.0252),f:Unknown_Family_1003256(0.0117),g:Unknown_Genus_1001555(0.0032)	Eukaryota	Cnidaria	Anthozoa	Actiniaria	Unknown_Family_1003256	Unknown_Genus_1001555	NA
1519	1518	d:Eukaryota(1.0000),p:SGUH942(0.2258),c:Unknown_Class_1003913(0.1259),o:Unknown_Order_1003914(0.0212),f:Unknown_Family_1003915(0.0090),g:Unknown_Genus_1001807(0.0019)	Eukaryota	SGUH942	Unknown_Class_1003913	Unknown_Order_1003914	Unknown_Family_1003915	Unknown_Genus_1001807	NA
1520	1519	d:Eukaryota(0.3342),p:Platyhelminthes(0.0265),c:Rhabditophora(0.0115),o:Rhabdocoela(0.0046),f:Unknown_Family_1003592(0.0006),g:Unknown_Genus_1001513(0.0009)	Eukaryota	Platyhelminthes	Rhabditophora	Rhabdocoela	Unknown_Family_1003592	Unknown_Genus_1001513	NA
1521	1520	d:Eukaryota(0.9446),p:Ciliophora(0.2125),c:Intramacronucleata(0.1181),o:Spirotrichea(0.0201),f:Hypotrichia(0.0084),g:Uronychia(0.0019)	Eukaryota	Ciliophora	Intramacronucleata	Spirotrichea	Hypotrichia	Uronychia	NA
1522	1521	d:Eukaryota(0.9672),p:Ascomycota(0.2258),c:Sordariomycetes(0.1259),o:Lulworthiales(0.0212),f:Lulworthiaceae(0.0084),g:Lulworthia(0.0019)	Eukaryota	Ascomycota	Sordariomycetes	Lulworthiales	Lulworthiaceae	Lulworthia	NA
1523	1522	d:Eukaryota(1.0000),p:Ochrophyta(0.2717),c:Diatomea(0.1635),o:Bacillariophytina(0.0252),f:Bacillariophyceae(0.0117),g:Nitzschia(0.0019)	Eukaryota	Ochrophyta	Diatomea	Bacillariophytina	Bacillariophyceae	Nitzschia	NA
1524	1523	d:Eukaryota(0.7185),p:Dinoflagellata(0.1325),c:Dinophyceae(0.0715),o:Gymnodiniphycidae(0.0134),f:Suessiaceae(0.0050),g:Biecheleria(0.0015)	Eukaryota	Dinoflagellata	Dinophyceae	Gymnodiniphycidae	Suessiaceae	Biecheleria	NA
1525	1524	d:Eukaryota(0.8542),p:Dinoflagellata(0.1858),c:Dinophyceae(0.1026),o:Gymnodiniphycidae(0.0167),f:Unknown_Family_1003853(0.0067),g:Gyrodinium(0.0017)	Eukaryota	Dinoflagellata	Dinophyceae	Gymnodiniphycidae	Unknown_Family_1003853	Gyrodinium	NA
1526	1525	d:Eukaryota(1.0000),p:Ochrophyta(0.5626),c:Diatomea(0.3969),o:Coscinodiscophytina(0.1287),f:Fragilariales(0.0670),g:Thalassionema(0.0210)	Eukaryota	Ochrophyta	Diatomea	Coscinodiscophytina	Fragilariales	Thalassionema	NA
1527	1526	d:Eukaryota(0.7411),p:Cnidaria(0.1458),c:Hydrozoa(0.0793),o:Narcomedusae(0.0145),f:Unknown_Family_1003276(0.0056),g:Unknown_Genus_1001573(0.0015)	Eukaryota	Cnidaria	Hydrozoa	Narcomedusae	Unknown_Family_1003276	Unknown_Genus_1001573	NA
1528	1527	d:Eukaryota(1.0000),p:Arthropoda(0.5645),c:Malacostraca(0.4036),o:Unknown_Order_1003355(0.3462),f:Unknown_Family_1003356(0.2124),g:Unknown_Genus_1001232(0.1114)	Eukaryota	Arthropoda	Malacostraca	Unknown_Order_1003355	Unknown_Family_1003356	Unknown_Genus_1001232	NA
1529	1528	d:Eukaryota(1.0000),p:Protalveolata(0.3060),c:Syndiniales(0.1961),o:Unknown_Order_1003905(0.0942),f:Unknown_Family_1003906(0.0486),g:Amoebophrya(0.0150)	Eukaryota	Protalveolata	Syndiniales	Unknown_Order_1003905	Unknown_Family_1003906	Amoebophrya	NA
1530	1529	d:Eukaryota(0.4020),p:Ochrophyta(0.0392),c:Diatomea(0.0171),o:Bacillariophytina(0.0056),f:Mediophyceae(0.0010),g:Chaetoceros(0.0010)	Eukaryota	Ochrophyta	Diatomea	Bacillariophytina	Mediophyceae	Chaetoceros	NA
1531	1530	d:Eukaryota(0.4020),p:Basidiomycota(0.0392),c:Agaricomycetes(0.0171),o:Hymenochaetales(0.0056),f:Rickenellaceae(0.0010),g:Skvortzovia(0.0010)	Eukaryota	Basidiomycota	Agaricomycetes	Hymenochaetales	Rickenellaceae	Skvortzovia	NA
1532	1531	d:Eukaryota(0.3568),p:Phragmoplastophyta(0.0265),c:Embryophyta(0.0115),o:Malvales(0.0046),f:Unknown_Family_1002942(0.0006),g:Gossypium(0.0009)	Eukaryota	Phragmoplastophyta	Embryophyta	Malvales	Unknown_Family_1002942	Gossypium	NA
1533	1532	d:Eukaryota(0.7638),p:Cnidaria(0.1725),c:Anthozoa(0.0948),o:Alcyonacea(0.0167),f:Unknown_Family_1003263(0.0067),g:Unknown_Genus_1001562(0.0017)	Eukaryota	Cnidaria	Anthozoa	Alcyonacea	Unknown_Family_1003263	Unknown_Genus_1001562	NA
1534	1533	d:Eukaryota(1.0000),p:Ochrophyta(0.4600),c:Chrysophyceae(0.2451),o:Synurales(0.1460),f:Unknown_Family_1004204(0.0762),g:Mallomonas(0.0239)	Eukaryota	Ochrophyta	Chrysophyceae	Synurales	Unknown_Family_1004204	Mallomonas	NA
1535	1534	d:Eukaryota(0.8090),p:Dinoflagellata(0.1725),c:Dinophyceae(0.0948),o:Gymnodiniphycidae(0.0156),f:Unknown_Family_1003853(0.0061),g:Gyrodinium(0.0016)	Eukaryota	Dinoflagellata	Dinophyceae	Gymnodiniphycidae	Unknown_Family_1003853	Gyrodinium	NA
1536	1535	d:Eukaryota(0.4246),p:Cnidaria(0.0525),c:Anthozoa(0.0248),o:Actiniaria(0.0067),f:Unknown_Family_1003256(0.0016),g:Unknown_Genus_1001555(0.0011)	Eukaryota	Cnidaria	Anthozoa	Actiniaria	Unknown_Family_1003256	Unknown_Genus_1001555	NA
1537	1536	d:Eukaryota(0.8542),p:Ochrophyta(0.2392),c:Diatomea(0.1181),o:Bacillariophytina(0.0167),f:Bacillariophyceae(0.0067),g:Nitzschia(0.0017)	Eukaryota	Ochrophyta	Diatomea	Bacillariophytina	Bacillariophyceae	Nitzschia	NA
1538	1537	d:Eukaryota(0.5151),p:Ochrophyta(0.1058),c:Diatomea(0.0482),o:Coscinodiscophytina(0.0089),f:Fragilariales(0.0027),g:Licmophora(0.0012)	Eukaryota	Ochrophyta	Diatomea	Coscinodiscophytina	Fragilariales	Licmophora	NA
1539	1538	d:Eukaryota(0.7411),p:Ciliophora(0.1458),c:Intramacronucleata(0.0793),o:Spirotrichea(0.0145),f:Euplotia(0.0056),g:Diophrys(0.0015)	Eukaryota	Ciliophora	Intramacronucleata	Spirotrichea	Euplotia	Diophrys	NA
1540	1539	d:Eukaryota(0.6959),p:Ciliophora(0.1325),c:Intramacronucleata(0.0715),o:Spirotrichea(0.0134),f:Euplotia(0.0050),g:Diophrys(0.0015)	Eukaryota	Ciliophora	Intramacronucleata	Spirotrichea	Euplotia	Diophrys	NA
1541	1540	d:Eukaryota(1.0000),p:Dinoflagellata(0.2546),c:Dinophyceae(0.1472),o:Gymnodiniphycidae(0.0424),f:Unknown_Family_1003853(0.0209),g:Gyrodinium(0.0062)	Eukaryota	Dinoflagellata	Dinophyceae	Gymnodiniphycidae	Unknown_Family_1003853	Gyrodinium	NA
1542	1541	d:Eukaryota(1.0000),p:SGUH942(0.3402),c:Unknown_Class_1003913(0.2288),o:Unknown_Order_1003914(0.1287),f:Unknown_Family_1003915(0.0670),g:Unknown_Genus_1001807(0.0210)	Eukaryota	SGUH942	Unknown_Class_1003913	Unknown_Order_1003914	Unknown_Family_1003915	Unknown_Genus_1001807	NA
1543	1542	d:Eukaryota(0.6733),p:Echinodermata(0.1458),c:Holothuroidea(0.0793),o:Unknown_Order_1003470(0.0145),f:Unknown_Family_1003471(0.0056),g:Unknown_Genus_1001363(0.0015)	Eukaryota	Echinodermata	Holothuroidea	Unknown_Order_1003470	Unknown_Family_1003471	Unknown_Genus_1001363	NA
1544	1543	d:Eukaryota(0.7638),p:Apicomplexa(0.1725),c:Conoidasida(0.0948),o:Coccidia(0.0167),f:Eimeriorina(0.0067),g:Besnoitia(0.0015)	Eukaryota	Apicomplexa	Conoidasida	Coccidia	Eimeriorina	Besnoitia	NA
1545	1544	d:Eukaryota(0.6281),p:Ciliophora(0.1192),c:Intramacronucleata(0.0637),o:Spirotrichea(0.0123),f:Hypotrichia(0.0044),g:Unknown_Genus_1001753(0.0014)	Eukaryota	Ciliophora	Intramacronucleata	Spirotrichea	Hypotrichia	Unknown_Genus_1001753	NA
1546	1545	d:Eukaryota(0.7185),p:Dinoflagellata(0.1458),c:Dinophyceae(0.0793),o:CCMP1878(0.0134),f:Unknown_Family_1003848(0.0050),g:Unknown_Genus_1001765(0.0015)	Eukaryota	Dinoflagellata	Dinophyceae	CCMP1878	Unknown_Family_1003848	Unknown_Genus_1001765	NA
1547	1546	d:Eukaryota(0.7638),p:Ciliophora(0.1725),c:Intramacronucleata(0.0948),o:Spirotrichea(0.0167),f:Hypotrichia(0.0061),g:Histriculus(0.0015)	Eukaryota	Ciliophora	Intramacronucleata	Spirotrichea	Hypotrichia	Histriculus	NA
1548	1547	d:Eukaryota(0.4246),p:Basidiomycota(0.0658),c:Agaricomycetes(0.0326),o:Cantharellales(0.0067),f:Botryobasidiaceae(0.0016),g:Botryobasidium(0.0011)	Eukaryota	Basidiomycota	Agaricomycetes	Cantharellales	Botryobasidiaceae	Botryobasidium	NA
1549	1548	d:Eukaryota(1.0000),p:Ochrophyta(0.5113),c:Diatomea(0.3594),o:Coscinodiscophytina(0.1115),f:Fragilariales(0.0578),g:Licmophora(0.0150)	Eukaryota	Ochrophyta	Diatomea	Coscinodiscophytina	Fragilariales	Licmophora	NA
1550	1549	d:Eukaryota(0.5829),p:Basidiomycota(0.1058),c:Agaricomycetes(0.0559),o:Hymenochaetales(0.0100),f:Tubulicrinaceae(0.0033),g:Hyphodontia(0.0013)	Eukaryota	Basidiomycota	Agaricomycetes	Hymenochaetales	Tubulicrinaceae	Hyphodontia	NA
1551	1550	d:Eukaryota(0.8994),p:Unknown_Phylum_1003810(0.1858),c:Unknown_Class_1003811(0.1026),o:Unknown_Order_1003812(0.0178),f:Unknown_Family_1003813(0.0073),g:Unknown_Genus_1001715(0.0017)	Eukaryota	Unknown_Phylum_1003810	Unknown_Class_1003811	Unknown_Order_1003812	Unknown_Family_1003813	Unknown_Genus_1001715	NA
1552	1551	d:Eukaryota(0.7638),p:Dinoflagellata(0.1592),c:Dinophyceae(0.0793),o:Peridiniphycidae(0.0145),f:Thoracosphaeraceae(0.0056),g:Tintinnophagus(0.0015)	Eukaryota	Dinoflagellata	Dinophyceae	Peridiniphycidae	Thoracosphaeraceae	Tintinnophagus	NA
1553	1552	d:Eukaryota(1.0000),p:Basidiomycota(0.4086),c:Agaricomycetes(0.2941),o:Hymenochaetales(0.1632),f:Rickenellaceae(0.0762),g:Resinicium(0.0239)	Eukaryota	Basidiomycota	Agaricomycetes	Hymenochaetales	Rickenellaceae	Resinicium	NA
1554	1553	d:Eukaryota(1.0000),p:Dinoflagellata(0.2546),c:Dinophyceae(0.1472),o:Gymnodiniphycidae(0.0424),f:Unknown_Family_1003853(0.0209),g:Gyrodinium(0.0062)	Eukaryota	Dinoflagellata	Dinophyceae	Gymnodiniphycidae	Unknown_Family_1003853	Gyrodinium	NA
1555	1554	d:Eukaryota(0.8090),p:Cnidaria(0.2125),c:Anthozoa(0.1104),o:Alcyonacea(0.0189),f:Unknown_Family_1003263(0.0078),g:Unknown_Genus_1001562(0.0018)	Eukaryota	Cnidaria	Anthozoa	Alcyonacea	Unknown_Family_1003263	Unknown_Genus_1001562	NA
1556	1555	d:Eukaryota(1.0000),p:Cnidaria(0.2717),c:Anthozoa(0.1472),o:Actiniaria(0.0424),f:Unknown_Family_1003256(0.0209),g:Unknown_Genus_1001555(0.0062)	Eukaryota	Cnidaria	Anthozoa	Actiniaria	Unknown_Family_1003256	Unknown_Genus_1001555	NA
1557	1556	d:Eukaryota(1.0000),p:SGUH942(0.2717),c:Unknown_Class_1003913(0.1635),o:Unknown_Order_1003914(0.0597),f:Unknown_Family_1003915(0.0302),g:Unknown_Genus_1001807(0.0091)	Eukaryota	SGUH942	Unknown_Class_1003913	Unknown_Order_1003914	Unknown_Family_1003915	Unknown_Genus_1001807	NA
1558	1557	d:Eukaryota(0.2212),p:Basidiomycota(0.0184),c:Tremellomycetes(0.0080),o:Tremellales(0.0032),f:Tremellaceae(0.0004),g:Cryptococcus(0.0005)	Eukaryota	Basidiomycota	Tremellomycetes	Tremellales	Tremellaceae	Cryptococcus	NA
1559	1558	d:Eukaryota(1.0000),p:Dinoflagellata(0.3915),c:Dinophyceae(0.2614),o:Gymnodiniphycidae(0.1632),f:Gymnodinium_clade(0.0854),g:Spiniferodinium(0.0269)	Eukaryota	Dinoflagellata	Dinophyceae	Gymnodiniphycidae	Gymnodinium_clade	Spiniferodinium	NA
1560	1559	d:Eukaryota(0.8542),p:Ochrophyta(0.2717),c:Diatomea(0.1635),o:Bacillariophytina(0.0178),f:Bacillariophyceae(0.0073),g:Nitzschia(0.0017)	Eukaryota	Ochrophyta	Diatomea	Bacillariophytina	Bacillariophyceae	Nitzschia	NA
1561	1560	d:Eukaryota(0.7864),p:SCM37C52(0.1592),c:Unknown_Class_1003907(0.0870),o:Unknown_Order_1003908(0.0156),f:Unknown_Family_1003909(0.0061),g:Unknown_Genus_1001805(0.0016)	Eukaryota	SCM37C52	Unknown_Class_1003907	Unknown_Order_1003908	Unknown_Family_1003909	Unknown_Genus_1001805	NA
1562	1561	d:Eukaryota(0.8768),p:Dinoflagellata(0.1858),c:Dinophyceae(0.1026),o:Gymnodiniphycidae(0.0178),f:Unknown_Family_1003853(0.0073),g:Gyrodinium(0.0017)	Eukaryota	Dinoflagellata	Dinophyceae	Gymnodiniphycidae	Unknown_Family_1003853	Gyrodinium	NA
1563	1562	d:Eukaryota(1.0000),p:Ochrophyta(0.5645),c:Diatomea(0.5217),o:Coscinodiscophytina(0.2495),f:Fragilariales(0.1315),g:Licmophora(0.0426)	Eukaryota	Ochrophyta	Diatomea	Coscinodiscophytina	Fragilariales	Licmophora	NA
1564	1563	d:Eukaryota(0.7864),p:Discosea(0.1592),c:Longamoebia(0.0870),o:Centramoebida(0.0156),f:Unknown_Family_1002759(0.0061),g:Acanthamoeba(0.0016)	Eukaryota	Discosea	Longamoebia	Centramoebida	Unknown_Family_1002759	Acanthamoeba	NA
1565	1564	d:Eukaryota(0.9446),p:Ochrophyta(0.2392),c:Diatomea(0.1181),o:Bacillariophytina(0.0201),f:Bacillariophyceae(0.0084),g:Nitzschia(0.0018)	Eukaryota	Ochrophyta	Diatomea	Bacillariophytina	Bacillariophyceae	Nitzschia	NA
1566	1565	d:Eukaryota(0.4246),p:Cryptomonadales(0.0525),c:Unknown_Class_1003091(0.0248),o:Unknown_Order_1003092(0.0067),f:Unknown_Family_1003093(0.0016),g:uncultured_6216(0.0011)	Eukaryota	Cryptomonadales	Unknown_Class_1003091	Unknown_Order_1003092	Unknown_Family_1003093	uncultured_6216	NA
1567	1566	d:Eukaryota(1.0000),p:Unknown_Phylum_1002968(0.5650),c:Chlorophyceae(0.3104),o:Chlamydomonadales(0.2150),f:Unknown_Family_1002980(0.1131),g:Chlamydomonas(0.0357)	Eukaryota	Unknown_Phylum_1002968	Chlorophyceae	Chlamydomonadales	Unknown_Family_1002980	Chlamydomonas	NA
1568	1567	d:Eukaryota(0.8090),p:Dinoflagellata(0.1725),c:Dinophyceae(0.0948),o:Gymnodiniphycidae(0.0167),f:Unknown_Family_1003853(0.0067),g:Gyrodinium(0.0017)	Eukaryota	Dinoflagellata	Dinophyceae	Gymnodiniphycidae	Unknown_Family_1003853	Gyrodinium	NA
1569	1568	d:Eukaryota(0.8090),p:Dinoflagellata(0.1725),c:Dinophyceae(0.0948),o:Gymnodiniphycidae(0.0167),f:Suessiaceae(0.0067),g:Symbiodinium(0.0016)	Eukaryota	Dinoflagellata	Dinophyceae	Gymnodiniphycidae	Suessiaceae	Symbiodinium	NA
1570	1569	d:Eukaryota(0.5377),p:Basidiomycota(0.0792),c:Agaricomycetes(0.0404),o:Trechisporales(0.0089),f:Hydnodontaceae(0.0027),g:uncultured_8267(0.0012)	Eukaryota	Basidiomycota	Agaricomycetes	Trechisporales	Hydnodontaceae	uncultured_8267	NA
1571	1570	d:Eukaryota(1.0000),p:Ochrophyta(0.4428),c:Diatomea(0.3104),o:Coscinodiscophytina(0.0424),f:Fragilariales(0.0209),g:Licmophora(0.0062)	Eukaryota	Ochrophyta	Diatomea	Coscinodiscophytina	Fragilariales	Licmophora	NA
1572	1571	d:Eukaryota(0.7185),p:Ochrophyta(0.1458),c:Diatomea(0.0793),o:Bacillariophytina(0.0134),f:Bacillariophyceae(0.0050),g:Fragilariopsis(0.0015)	Eukaryota	Ochrophyta	Diatomea	Bacillariophytina	Bacillariophyceae	Fragilariopsis	NA
1573	1572	d:Eukaryota(0.3342),p:Phragmoplastophyta(0.0265),c:Embryophyta(0.0115),o:Cucurbitales(0.0046),f:Unknown_Family_1002912(0.0006),g:Begonia(0.0009)	Eukaryota	Phragmoplastophyta	Embryophyta	Cucurbitales	Unknown_Family_1002912	Begonia	NA
1574	1573	d:Eukaryota(0.8768),p:Platyhelminthes(0.2258),c:Rhabditophora(0.1259),o:Rhabdocoela(0.0212),f:Unknown_Family_1003592(0.0090),g:Unknown_Genus_1001513(0.0019)	Eukaryota	Platyhelminthes	Rhabditophora	Rhabdocoela	Unknown_Family_1003592	Unknown_Genus_1001513	NA
1575	1574	d:Eukaryota(0.6733),p:Cnidaria(0.1458),c:Anthozoa(0.0793),o:Alcyonacea(0.0134),f:Unknown_Family_1003263(0.0050),g:Unknown_Genus_1001562(0.0015)	Eukaryota	Cnidaria	Anthozoa	Alcyonacea	Unknown_Family_1003263	Unknown_Genus_1001562	NA
1576	1575	d:Eukaryota(1.0000),p:Protalveolata(0.2888),c:Syndiniales(0.1798),o:Unknown_Order_1003905(0.0769),f:Unknown_Family_1003906(0.0394),g:Amoebophrya(0.0121)	Eukaryota	Protalveolata	Syndiniales	Unknown_Order_1003905	Unknown_Family_1003906	Amoebophrya	NA
1577	1576	d:Eukaryota(1.0000),p:Dinoflagellata(0.4257),c:Dinophyceae(0.3104),o:Peridiniphycidae(0.1977),f:Thoracosphaeraceae(0.1038),g:Cryptoperidiniopsis(0.0328)	Eukaryota	Dinoflagellata	Dinophyceae	Peridiniphycidae	Thoracosphaeraceae	Cryptoperidiniopsis	NA
1578	1577	d:Eukaryota(0.8090),p:Dinoflagellata(0.1725),c:Dinophyceae(0.0948),o:Gymnodiniphycidae(0.0167),f:Gymnodinium_clade(0.0067),g:Unknown_Genus_1001771(0.0017)	Eukaryota	Dinoflagellata	Dinophyceae	Gymnodiniphycidae	Gymnodinium_clade	Unknown_Genus_1001771	NA
1579	1578	d:Eukaryota(0.8090),p:Ciliophora(0.1858),c:Intramacronucleata(0.1026),o:Spirotrichea(0.0178),f:Hypotrichia(0.0067),g:Pseudoamphisiella(0.0017)	Eukaryota	Ciliophora	Intramacronucleata	Spirotrichea	Hypotrichia	Pseudoamphisiella	NA
1580	1579	d:Eukaryota(0.7411),p:Dinoflagellata(0.1592),c:Dinophyceae(0.0793),o:Gymnodiniphycidae(0.0145),f:Suessiaceae(0.0056),g:Biecheleria(0.0015)	Eukaryota	Dinoflagellata	Dinophyceae	Gymnodiniphycidae	Suessiaceae	Biecheleria	NA
1581	1580	d:Eukaryota(0.7185),p:Discosea(0.1458),c:Longamoebia(0.0793),o:Centramoebida(0.0145),f:Unknown_Family_1002759(0.0056),g:Acanthamoeba(0.0015)	Eukaryota	Discosea	Longamoebia	Centramoebida	Unknown_Family_1002759	Acanthamoeba	NA
1582	1581	d:Eukaryota(0.7185),p:Ciliophora(0.1325),c:Intramacronucleata(0.0715),o:Spirotrichea(0.0134),f:Euplotia(0.0050),g:Diophrys(0.0015)	Eukaryota	Ciliophora	Intramacronucleata	Spirotrichea	Euplotia	Diophrys	NA
1583	1582	d:Eukaryota(0.6959),p:Ciliophora(0.1325),c:Intramacronucleata(0.0715),o:Spirotrichea(0.0134),f:Euplotia(0.0050),g:Diophrys(0.0015)	Eukaryota	Ciliophora	Intramacronucleata	Spirotrichea	Euplotia	Diophrys	NA
1584	1583	d:Eukaryota(0.3342),p:Phragmoplastophyta(0.0265),c:Embryophyta(0.0115),o:Cucurbitales(0.0046),f:Unknown_Family_1002912(0.0006),g:Begonia(0.0009)	Eukaryota	Phragmoplastophyta	Embryophyta	Cucurbitales	Unknown_Family_1002912	Begonia	NA
1585	1584	d:Eukaryota(0.8090),p:Cnidaria(0.1858),c:Hydrozoa(0.0948),o:Trachymedusae(0.0167),f:Unknown_Family_1003277(0.0067),g:Unknown_Genus_1001574(0.0017)	Eukaryota	Cnidaria	Hydrozoa	Trachymedusae	Unknown_Family_1003277	Unknown_Genus_1001574	NA
1586	1585	d:Eukaryota(1.0000),p:Ciliophora(0.4942),c:Intramacronucleata(0.3757),o:Spirotrichea(0.2495),f:Hypotrichia(0.0578),g:Pseudoamphisiella(0.0150)	Eukaryota	Ciliophora	Intramacronucleata	Spirotrichea	Hypotrichia	Pseudoamphisiella	NA
1587	1586	d:Eukaryota(0.9672),p:Dinoflagellata(0.2258),c:Dinophyceae(0.1259),o:Gymnodiniphycidae(0.0212),f:Unknown_Family_1003853(0.0090),g:Gyrodinium(0.0019)	Eukaryota	Dinoflagellata	Dinophyceae	Gymnodiniphycidae	Unknown_Family_1003853	Gyrodinium	NA
1588	1587	d:Eukaryota(0.3794),p:Ciliophora(0.0392),c:Intramacronucleata(0.0171),o:Spirotrichea(0.0056),f:Hypotrichia(0.0010),g:Halteria(0.0010)	Eukaryota	Ciliophora	Intramacronucleata	Spirotrichea	Hypotrichia	Halteria	NA
1589	1588	d:Eukaryota(1.0000),p:Dinoflagellata(0.4257),c:Dinophyceae(0.3104),o:Gymnodiniphycidae(0.2150),f:Gymnodinium_clade(0.1131),g:Spiniferodinium(0.0357)	Eukaryota	Dinoflagellata	Dinophyceae	Gymnodiniphycidae	Gymnodinium_clade	Spiniferodinium	NA
1590	1589	d:Eukaryota(0.3794),p:Ciliophora(0.0392),c:Intramacronucleata(0.0171),o:Spirotrichea(0.0056),f:Hypotrichia(0.0010),g:Onychodromopsis(0.0010)	Eukaryota	Ciliophora	Intramacronucleata	Spirotrichea	Hypotrichia	Onychodromopsis	NA
1591	1590	d:Eukaryota(1.0000),p:Ochrophyta(0.7836),c:Diatomea(0.8532),o:Bacillariophytina(0.3866),f:Bacillariophyceae(0.3270),g:Fragilariopsis(0.2911)	Eukaryota	Ochrophyta	Diatomea	Bacillariophytina	Bacillariophyceae	Fragilariopsis	NA
1592	1591	d:Eukaryota(1.0000),p:Annelida(0.4942),c:Polychaeta(0.3757),o:Terebellida(0.2495),f:Unknown_Family_1003328(0.1315),g:Unknown_Genus_1001209(0.0426)	Eukaryota	Annelida	Polychaeta	Terebellida	Unknown_Family_1003328	Unknown_Genus_1001209	NA
1593	1592	d:Eukaryota(0.1760),p:Dinoflagellata(0.0143),c:Dinophyceae(0.0062),o:SL163A10(0.0025),f:Unknown_Family_1003863(0.0003),g:Unknown_Genus_1001783(0.0005)	Eukaryota	Dinoflagellata	Dinophyceae	SL163A10	Unknown_Family_1003863	Unknown_Genus_1001783	NA
1594	1593	d:Eukaryota(0.8768),p:Brachiopoda(0.1858),c:Unknown_Class_1003448(0.1026),o:Unknown_Order_1003449(0.0178),f:Unknown_Family_1003450(0.0073),g:Unknown_Genus_1001313(0.0017)	Eukaryota	Brachiopoda	Unknown_Class_1003448	Unknown_Order_1003449	Unknown_Family_1003450	Unknown_Genus_1001313	NA
1595	1594	d:Eukaryota(1.0000),p:Ciliophora(0.5645),c:Intramacronucleata(0.5217),o:Spirotrichea(0.3239),f:Choreotrichia(0.1504),g:Tintinnidium(0.0357)	Eukaryota	Ciliophora	Intramacronucleata	Spirotrichea	Choreotrichia	Tintinnidium	NA
1596	1595	d:Eukaryota(0.7864),p:Ciliophora(0.1592),c:Intramacronucleata(0.0870),o:Spirotrichea(0.0156),f:Euplotia(0.0061),g:Discocephalus(0.0016)	Eukaryota	Ciliophora	Intramacronucleata	Spirotrichea	Euplotia	Discocephalus	NA
1597	1596	d:Eukaryota(1.0000),p:Prymnesiophyceae(0.7770),c:Prymnesiales(0.8012),o:Unknown_Order_1003167(0.8203),f:Unknown_Family_1003168(0.8978),g:Braarudosphaera(0.8584)	Eukaryota	Prymnesiophyceae	Prymnesiales	Unknown_Order_1003167	Unknown_Family_1003168	Braarudosphaera	NA
1598	1597	d:Eukaryota(0.7638),p:Ciliophora(0.1725),c:Intramacronucleata(0.0948),o:Spirotrichea(0.0167),f:Hypotrichia(0.0061),g:Uroleptus(0.0016)	Eukaryota	Ciliophora	Intramacronucleata	Spirotrichea	Hypotrichia	Uroleptus	NA
1599	1598	d:Eukaryota(0.6507),p:Basidiomycota(0.1192),c:Agaricomycetes(0.0637),o:Hymenochaetales(0.0123),f:Schizoporaceae(0.0044),g:Oxyporus(0.0014)	Eukaryota	Basidiomycota	Agaricomycetes	Hymenochaetales	Schizoporaceae	Oxyporus	NA
1600	1599	d:Eukaryota(0.7411),p:Ciliophora(0.1458),c:Intramacronucleata(0.0793),o:Spirotrichea(0.0145),f:Euplotia(0.0056),g:Diophrys(0.0015)	Eukaryota	Ciliophora	Intramacronucleata	Spirotrichea	Euplotia	Diophrys	NA
1601	1600	d:Eukaryota(1.0000),p:Dinoflagellata(0.2392),c:Dinophyceae(0.1337),o:Gymnodiniphycidae(0.0252),f:Unknown_Family_1003853(0.0117),g:Gyrodinium(0.0032)	Eukaryota	Dinoflagellata	Dinophyceae	Gymnodiniphycidae	Unknown_Family_1003853	Gyrodinium	NA
1602	1601	d:Eukaryota(0.5377),p:Basidiomycota(0.0925),c:Agaricomycetes(0.0482),o:Trechisporales(0.0100),f:Hydnodontaceae(0.0033),g:uncultured_8267(0.0013)	Eukaryota	Basidiomycota	Agaricomycetes	Trechisporales	Hydnodontaceae	uncultured_8267	NA
1603	1602	d:Eukaryota(0.3342),p:Phragmoplastophyta(0.0265),c:Embryophyta(0.0115),o:Nymphaeales(0.0046),f:Unknown_Family_1002944(0.0006),g:Brasenia(0.0009)	Eukaryota	Phragmoplastophyta	Embryophyta	Nymphaeales	Unknown_Family_1002944	Brasenia	NA
1604	1603	d:Eukaryota(1.0000),p:Apicomplexa(0.2717),c:Conoidasida(0.1635),o:Coccidia(0.0597),f:Eimeriorina(0.0302),g:Cystoisospora(0.0019)	Eukaryota	Apicomplexa	Conoidasida	Coccidia	Eimeriorina	Cystoisospora	NA
1605	1604	d:Eukaryota(1.0000),p:Cryptomonadales(0.2717),c:Unknown_Class_1003091(0.1635),o:Unknown_Order_1003092(0.0597),f:Unknown_Family_1003093(0.0302),g:Teleaulax(0.0062)	Eukaryota	Cryptomonadales	Unknown_Class_1003091	Unknown_Order_1003092	Unknown_Family_1003093	Teleaulax	NA
1606	1605	d:Eukaryota(0.6959),p:Ochrophyta(0.1325),c:Chrysophyceae(0.0715),o:Synurales(0.0134),f:Unknown_Family_1004204(0.0050),g:Mallomonas(0.0015)	Eukaryota	Ochrophyta	Chrysophyceae	Synurales	Unknown_Family_1004204	Mallomonas	NA
1607	1606	d:Eukaryota(0.3342),p:Phragmoplastophyta(0.0265),c:Embryophyta(0.0115),o:Cucurbitales(0.0046),f:Unknown_Family_1002912(0.0006),g:Begonia(0.0009)	Eukaryota	Phragmoplastophyta	Embryophyta	Cucurbitales	Unknown_Family_1002912	Begonia	NA
1608	1607	d:Eukaryota(0.7185),p:Ciliophora(0.1458),c:Intramacronucleata(0.0793),o:Spirotrichea(0.0145),f:Euplotia(0.0056),g:Diophrys(0.0015)	Eukaryota	Ciliophora	Intramacronucleata	Spirotrichea	Euplotia	Diophrys	NA
1609	1608	d:Eukaryota(0.7185),p:Apicomplexa(0.1458),c:Conoidasida(0.0715),o:Coccidia(0.0134),f:Eimeriorina(0.0050),g:Goussia(0.0015)	Eukaryota	Apicomplexa	Conoidasida	Coccidia	Eimeriorina	Goussia	NA
1610	1609	d:Eukaryota(0.8090),p:Basidiomycota(0.1725),c:Agaricomycetes(0.0948),o:Unknown_Order_1003784(0.0167),f:Unknown_Family_1003785(0.0067),g:Unknown_Genus_1001671(0.0017)	Eukaryota	Basidiomycota	Agaricomycetes	Unknown_Order_1003784	Unknown_Family_1003785	Unknown_Genus_1001671	NA
1611	1610	d:Eukaryota(1.0000),p:Ochrophyta(0.4428),c:Diatomea(0.3267),o:Coscinodiscophytina(0.0942),f:Fragilariales(0.0486),g:Thalassionema(0.0091)	Eukaryota	Ochrophyta	Diatomea	Coscinodiscophytina	Fragilariales	Thalassionema	NA
1612	1611	d:Eukaryota(0.6281),p:Dinoflagellata(0.1325),c:Dinophyceae(0.0715),o:Peridiniphycidae(0.0123),f:Peridiniales(0.0044),g:Peridiniopsis(0.0014)	Eukaryota	Dinoflagellata	Dinophyceae	Peridiniphycidae	Peridiniales	Peridiniopsis	NA
1613	1612	d:Eukaryota(0.3342),p:Arthropoda(0.0265),c:Insecta(0.0115),o:Orthoptera(0.0046),f:Unknown_Family_1003417(0.0006),g:Unknown_Genus_1001292(0.0009)	Eukaryota	Arthropoda	Insecta	Orthoptera	Unknown_Family_1003417	Unknown_Genus_1001292	NA
1614	1613	d:Eukaryota(1.0000),p:Florideophycidae(0.7792),c:Rhodymeniophycidae(0.4059),o:Unknown_Order_1003051(0.3371),f:Unknown_Family_1003052(0.2278),g:Dudresnaya(0.0328)	Eukaryota	Florideophycidae	Rhodymeniophycidae	Unknown_Order_1003051	Unknown_Family_1003052	Dudresnaya	NA
1615	1614	d:Eukaryota(0.8316),p:Discosea(0.1858),c:Longamoebia(0.1026),o:Centramoebida(0.0178),f:Unknown_Family_1002759(0.0073),g:Acanthamoeba(0.0017)	Eukaryota	Discosea	Longamoebia	Centramoebida	Unknown_Family_1002759	Acanthamoeba	NA
1616	1615	d:Eukaryota(0.6959),p:Dinoflagellata(0.1325),c:Dinophyceae(0.0715),o:Gymnodiniphycidae(0.0134),f:Suessiaceae(0.0050),g:Biecheleria(0.0015)	Eukaryota	Dinoflagellata	Dinophyceae	Gymnodiniphycidae	Suessiaceae	Biecheleria	NA
1617	1616	d:Eukaryota(0.1534),p:Dinoflagellata(0.0103),c:Dinophyceae(0.0045),o:SL163A10(0.0018),f:Unknown_Family_1003863(0.0002),g:Unknown_Genus_1001783(0.0004)	Eukaryota	Dinoflagellata	Dinophyceae	SL163A10	Unknown_Family_1003863	Unknown_Genus_1001783	NA
1618	1617	d:Eukaryota(0.7638),p:Ciliophora(0.1458),c:Intramacronucleata(0.0793),o:Spirotrichea(0.0145),f:Euplotia(0.0056),g:Diophrys(0.0015)	Eukaryota	Ciliophora	Intramacronucleata	Spirotrichea	Euplotia	Diophrys	NA
1619	1618	d:Eukaryota(0.5603),p:Basidiomycota(0.1058),c:Agaricomycetes(0.0559),o:Cantharellales(0.0112),f:Hydnaceae(0.0039),g:Hydnum(0.0013)	Eukaryota	Basidiomycota	Agaricomycetes	Cantharellales	Hydnaceae	Hydnum	NA
1620	1619	d:Eukaryota(0.6281),p:Basidiomycota(0.1325),c:Agaricomycetes(0.0715),o:Boletales(0.0123),f:Boletinellaceae(0.0044),g:Phlebopus(0.0014)	Eukaryota	Basidiomycota	Agaricomycetes	Boletales	Boletinellaceae	Phlebopus	NA
1621	1620	d:Eukaryota(0.9446),p:Dinoflagellata(0.2258),c:Dinophyceae(0.1259),o:Gymnodiniphycidae(0.0201),f:Unknown_Family_1003853(0.0084),g:Gyrodinium(0.0019)	Eukaryota	Dinoflagellata	Dinophyceae	Gymnodiniphycidae	Unknown_Family_1003853	Gyrodinium	NA
1622	1621	d:Eukaryota(1.0000),p:Cnidaria(0.5284),c:Hydrozoa(0.3267),o:Leptothecata(0.1632),f:Unknown_Family_1003271(0.0854),g:Unknown_Genus_1001569(0.0269)	Eukaryota	Cnidaria	Hydrozoa	Leptothecata	Unknown_Family_1003271	Unknown_Genus_1001569	NA
1623	1622	d:Eukaryota(0.8316),p:Ochrophyta(0.2717),c:Diatomea(0.1635),o:Bacillariophytina(0.0178),f:Bacillariophyceae(0.0073),g:Nitzschia(0.0017)	Eukaryota	Ochrophyta	Diatomea	Bacillariophytina	Bacillariophyceae	Nitzschia	NA
1624	1623	d:Eukaryota(0.6959),p:Apicomplexa(0.1325),c:Aconoidasida(0.0715),o:Piroplasmorida(0.0134),f:Unknown_Family_1003818(0.0050),g:Theileria(0.0015)	Eukaryota	Apicomplexa	Aconoidasida	Piroplasmorida	Unknown_Family_1003818	Theileria	NA
1625	1624	d:Eukaryota(0.7411),p:Ochrophyta(0.1592),c:Diatomea(0.0870),o:Bacillariophytina(0.0145),f:Bacillariophyceae(0.0056),g:Fragilariopsis(0.0015)	Eukaryota	Ochrophyta	Diatomea	Bacillariophytina	Bacillariophyceae	Fragilariopsis	NA
1626	1625	d:Eukaryota(1.0000),p:Ochrophyta(0.3915),c:Diatomea(0.2614),o:Coscinodiscophytina(0.0597),f:Fragilariales(0.0302),g:Thalassionema(0.0091)	Eukaryota	Ochrophyta	Diatomea	Coscinodiscophytina	Fragilariales	Thalassionema	NA
1627	1626	d:Eukaryota(1.0000),p:Apicomplexa(0.2888),c:Conoidasida(0.1798),o:Coccidia(0.0769),f:Eimeriorina(0.0394),g:Cystoisospora(0.0062)	Eukaryota	Apicomplexa	Conoidasida	Coccidia	Eimeriorina	Cystoisospora	NA
1628	1627	d:Eukaryota(0.4473),p:Ochrophyta(0.0658),c:Chrysophyceae(0.0326),o:Synurales(0.0078),f:Unknown_Family_1004204(0.0021),g:Mallomonas(0.0012)	Eukaryota	Ochrophyta	Chrysophyceae	Synurales	Unknown_Family_1004204	Mallomonas	NA
1629	1628	d:Eukaryota(0.7411),p:Ciliophora(0.1458),c:Intramacronucleata(0.0793),o:Spirotrichea(0.0145),f:Hypotrichia(0.0056),g:uncultured_9182(0.0015)	Eukaryota	Ciliophora	Intramacronucleata	Spirotrichea	Hypotrichia	uncultured_9182	NA
1630	1629	d:Eukaryota(1.0000),p:Ciliophora(0.3744),c:Intramacronucleata(0.2614),o:Spirotrichea(0.0769),f:Hypotrichia(0.0394),g:Monocoronella(0.0091)	Eukaryota	Ciliophora	Intramacronucleata	Spirotrichea	Hypotrichia	Monocoronella	NA
1631	1630	d:Eukaryota(0.8316),p:Annelida(0.1858),c:Polychaeta(0.1026),o:Terebellida(0.0167),f:Unknown_Family_1003328(0.0067),g:Unknown_Genus_1001209(0.0017)	Eukaryota	Annelida	Polychaeta	Terebellida	Unknown_Family_1003328	Unknown_Genus_1001209	NA
1632	1631	d:Eukaryota(0.9220),p:Basidiomycota(0.1992),c:Agaricomycetes(0.1104),o:Boletales(0.0189),f:Boletinellaceae(0.0078),g:Phlebopus(0.0018)	Eukaryota	Basidiomycota	Agaricomycetes	Boletales	Boletinellaceae	Phlebopus	NA
1633	1632	d:Eukaryota(0.9220),p:Platyhelminthes(0.2546),c:Rhabditophora(0.1472),o:Rhabdocoela(0.0424),f:Unknown_Family_1003592(0.0209),g:Unknown_Genus_1001513(0.0062)	Eukaryota	Platyhelminthes	Rhabditophora	Rhabdocoela	Unknown_Family_1003592	Unknown_Genus_1001513	NA
1634	1633	d:Eukaryota(0.9220),p:Ciliophora(0.2392),c:Intramacronucleata(0.1337),o:Spirotrichea(0.0212),f:Hypotrichia(0.0084),g:Anteholosticha(0.0018)	Eukaryota	Ciliophora	Intramacronucleata	Spirotrichea	Hypotrichia	Anteholosticha	NA
1635	1634	d:Eukaryota(0.9220),p:Protalveolata(0.1992),c:Syndiniales(0.1104),o:Unknown_Order_1003905(0.0189),f:Syndiniales_Group_III(0.0078),g:Unknown_Genus_1001803(0.0018)	Eukaryota	Protalveolata	Syndiniales	Unknown_Order_1003905	Syndiniales_Group_III	Unknown_Genus_1001803	NA
1636	1635	d:Eukaryota(0.5603),p:Ciliophora(0.1458),c:Intramacronucleata(0.0793),o:Spirotrichea(0.0134),f:Hypotrichia(0.0033),g:Gonostomum(0.0013)	Eukaryota	Ciliophora	Intramacronucleata	Spirotrichea	Hypotrichia	Gonostomum	NA
1637	1636	d:Eukaryota(0.3568),p:Platyhelminthes(0.0392),c:Rhabditophora(0.0171),o:Rhabdocoela(0.0056),f:Unknown_Family_1003592(0.0010),g:Unknown_Genus_1001513(0.0010)	Eukaryota	Platyhelminthes	Rhabditophora	Rhabdocoela	Unknown_Family_1003592	Unknown_Genus_1001513	NA
1638	1637	d:Eukaryota(0.6733),p:Dinoflagellata(0.1325),c:Dinophyceae(0.0715),o:SL163A10(0.0123),f:Unknown_Family_1003863(0.0044),g:Unknown_Genus_1001783(0.0014)	Eukaryota	Dinoflagellata	Dinophyceae	SL163A10	Unknown_Family_1003863	Unknown_Genus_1001783	NA
1639	1638	d:Eukaryota(0.1986),p:Arthropoda(0.0143),c:Insecta(0.0062),o:Orthoptera(0.0025),f:Unknown_Family_1003417(0.0003),g:Unknown_Genus_1001292(0.0005)	Eukaryota	Arthropoda	Insecta	Orthoptera	Unknown_Family_1003417	Unknown_Genus_1001292	NA
1640	1639	d:Eukaryota(0.7864),p:Dinoflagellata(0.1725),c:Dinophyceae(0.0948),o:Peridiniphycidae(0.0156),f:Thoracosphaeraceae(0.0061),g:Cryptoperidiniopsis(0.0016)	Eukaryota	Dinoflagellata	Dinophyceae	Peridiniphycidae	Thoracosphaeraceae	Cryptoperidiniopsis	NA
1641	1640	d:Eukaryota(1.0000),p:Protalveolata(0.2717),c:Syndiniales(0.1635),o:Unknown_Order_1003905(0.0597),f:Unknown_Family_1003906(0.0302),g:Amoebophrya(0.0091)	Eukaryota	Protalveolata	Syndiniales	Unknown_Order_1003905	Unknown_Family_1003906	Amoebophrya	NA
1642	1641	d:Eukaryota(0.8768),p:Ochrophyta(0.2125),c:Diatomea(0.1181),o:Bacillariophytina(0.0178),f:Bacillariophyceae(0.0073),g:Nitzschia(0.0017)	Eukaryota	Ochrophyta	Diatomea	Bacillariophytina	Bacillariophyceae	Nitzschia	NA
1643	1642	d:Eukaryota(0.3116),p:Apicomplexa(0.0265),c:Aconoidasida(0.0115),o:Piroplasmorida(0.0046),f:Unknown_Family_1003818(0.0006),g:Theileria(0.0009)	Eukaryota	Apicomplexa	Aconoidasida	Piroplasmorida	Unknown_Family_1003818	Theileria	NA
1644	1643	d:Eukaryota(0.4473),p:Cryptomonadales(0.0658),c:Unknown_Class_1003091(0.0326),o:Unknown_Order_1003092(0.0078),f:Unknown_Family_1003093(0.0021),g:Teleaulax(0.0012)	Eukaryota	Cryptomonadales	Unknown_Class_1003091	Unknown_Order_1003092	Unknown_Family_1003093	Teleaulax	NA
1645	1644	d:Eukaryota(0.3794),p:Ochrophyta(0.0525),c:Diatomea(0.0248),o:Bacillariophytina(0.0067),f:Mediophyceae(0.0016),g:Chaetoceros(0.0011)	Eukaryota	Ochrophyta	Diatomea	Bacillariophytina	Mediophyceae	Chaetoceros	NA
1646	1645	d:Eukaryota(1.0000),p:Ochrophyta(0.4600),c:Diatomea(0.3431),o:Bacillariophytina(0.1287),f:Bacillariophyceae(0.0670),g:Fragilariopsis(0.0210)	Eukaryota	Ochrophyta	Diatomea	Bacillariophytina	Bacillariophyceae	Fragilariopsis	NA
1647	1646	d:Eukaryota(1.0000),p:Dinoflagellata(0.3402),c:Dinophyceae(0.2288),o:Gymnodiniphycidae(0.1287),f:Unknown_Family_1003853(0.0670),g:Gyrodinium(0.0210)	Eukaryota	Dinoflagellata	Dinophyceae	Gymnodiniphycidae	Unknown_Family_1003853	Gyrodinium	NA
1648	1647	d:Eukaryota(0.8994),p:Brachiopoda(0.1992),c:Unknown_Class_1003448(0.1104),o:Unknown_Order_1003449(0.0189),f:Unknown_Family_1003450(0.0078),g:Unknown_Genus_1001313(0.0018)	Eukaryota	Brachiopoda	Unknown_Class_1003448	Unknown_Order_1003449	Unknown_Family_1003450	Unknown_Genus_1001313	NA
1649	1648	d:Eukaryota(0.8090),p:Basidiomycota(0.1725),c:Agaricomycetes(0.0948),o:Trechisporales(0.0167),f:Hydnodontaceae(0.0067),g:uncultured_8267(0.0017)	Eukaryota	Basidiomycota	Agaricomycetes	Trechisporales	Hydnodontaceae	uncultured_8267	NA
1650	1649	d:Eukaryota(1.0000),p:Arthropoda(0.3744),c:Arachnida(0.2125),o:Araneae(0.0942),f:Unknown_Family_1003336(0.0486),g:Unknown_Genus_1001216(0.0150)	Eukaryota	Arthropoda	Arachnida	Araneae	Unknown_Family_1003336	Unknown_Genus_1001216	NA
1651	1650	d:Eukaryota(0.6281),p:Ciliophora(0.1192),c:Intramacronucleata(0.0637),o:Spirotrichea(0.0123),f:Euplotia(0.0044),g:Discocephalus(0.0014)	Eukaryota	Ciliophora	Intramacronucleata	Spirotrichea	Euplotia	Discocephalus	NA
[truncated: 4,068 more rows]
