# Supplementary material for: Community ecology across bacteria, archaea and microbial eukaryotes in the sediment and seawater of coastal Puerto Nuevo, Baja California
Source: PLoS One. 2019 Feb 14;14(2):e0212355. doi: 10.1371/journal.pone.0212355 (PMC6375613; doi:10.1371/journal.pone.0212355)
Supplement: S6 Table — Metadata for coastal Puerto Nuevo site locations. (CSV) [file pone.0212355.s006.csv]

Supplemental Table 6. Sampling Location Metadata
	Site_Name	Lat	Lon	Distance_km	Season	Collection_Date	Collection_Time	pH	NH3_NH4_ppm	Nitrite_ppm	Nitrate_ppm	Salinity_psu	Temp_C	Red_Algae	Zostera_green_algae
1	Sheltered	32.24754	-116.94844	0	Summer	Jun_7_2016	05_20	7.8	0.25	0	0	1.02	16	Yes	No
2	Minor-Outlet	32.24744	-116.94683	0.15	Summer	Jun_7_2016	06_00	8.2	0	0	0	1.02	15.5	No	Yes
3	Major-Outlet	32.24645	-116.94424	0.3	Summer	Jun_7_2016	06_00	7.8	0	0	5	1.02	16	No	Yes
