# Supplementary material for: Community ecology across bacteria, archaea and microbial eukaryotes in the sediment and seawater of coastal Puerto Nuevo, Baja California
Source: PLoS One. 2019 Feb 14;14(2):e0212355. doi: 10.1371/journal.pone.0212355 (PMC6375613; doi:10.1371/journal.pone.0212355)
Supplement: S7 Table — Full output table for 16S core taxa found along coastal Puerto Nuevo. (CSV) [file pone.0212355.s007.csv]

Supplemental Table 7. 16S Core Microbial Community
	OTU	SAMPLE_123257	SAMPLE_123258	SAMPLE_123259	SAMPLE_123260	SAMPLE_123261	SAMPLE_123262	SAMPLE_123263	SAMPLE_123264	SAMPLE_123265	SAMPLE_123266	SAMPLE_123267	SAMPLE_123268	SAMPLE_123269	SAMPLE_123270	SAMPLE_123271	SAMPLE_123272	SAMPLE_123273	SAMPLE_123274	SAMPLE_123276	SAMPLE_123277	SAMPLE_123278	SAMPLE_123279	SAMPLE_123280	Taxa	Kingdom	Phylum	Class	Order	Family	Genus	Species	TotalSum	WatSum	SedSum	SHSum	MNSum	MJSum
6	5	1	1	1	1	1	1	1	1	1	1	1	1	1	1	1	1	1	1	1	1	1	1	1	d:Bacteria(1.0000),p:Bacteroidetes(1.0000),c:Flavobacteriia(1.0000),o:Flavobacteriales(1.0000),f:Flavobacteriaceae(1.0000),g:uncultured_1216(0.8429)	Bacteria	Bacteroidetes	Flavobacteriia	Flavobacteriales	Flavobacteriaceae	uncultured_1216	NA	23	12	11	8	7	8
1	0	1	1	1	1	1	1	1	1	1	1	1	1	0	0	0	0	0	0	0	0	0	0	0	d:Bacteria(1.0000),p:Proteobacteria(1.0000),c:Alphaproteobacteria(1.0000),o:SAR11_clade(1.0000),f:Surface_1(0.9595),g:Candidatus_Pelagibacter(0.6585)	Bacteria	Proteobacteria	Alphaproteobacteria	SAR11_clade	Surface_1	Candidatus_Pelagibacter	NA	12	12	0	4	4	4
61	5	1	1	1	1	1	1	1	1	1	1	1	1	1	1	1	1	1	1	1	1	1	1	1	d:Bacteria(1.0000),p:Bacteroidetes(1.0000),c:Flavobacteriia(1.0000),o:Flavobacteriales(1.0000),f:Flavobacteriaceae(1.0000),g:uncultured_1216(0.8429)	Bacteria	Bacteroidetes	Flavobacteriia	Flavobacteriales	Flavobacteriaceae	uncultured_1216	NA	23	12	11	8	7	8
9	9	1	1	1	1	1	1	1	1	1	1	1	1	0	0	0	0	0	0	0	0	0	0	0	d:Bacteria(1.0000),p:Proteobacteria(0.9698),c:Alphaproteobacteria(0.9778),o:Rhodobacterales(0.9796),f:Rhodobacteraceae(0.9845),g:Lentibacter(0.6585)	Bacteria	Proteobacteria	Alphaproteobacteria	Rhodobacterales	Rhodobacteraceae	Lentibacter	NA	12	12	0	4	4	4
12	12	1	1	1	1	1	1	1	1	1	1	1	1	0	0	0	0	0	0	0	0	0	0	0	d:Bacteria(1.0000),p:Cyanobacteria(1.0000),c:Cyanobacteria(0.9775),o:SubsectionI(0.9834),f:FamilyI(0.9829),g:Synechococcus(0.8194)	Bacteria	Cyanobacteria	Cyanobacteria	SubsectionI	FamilyI	Synechococcus	NA	12	12	0	4	4	4
14	14	1	1	1	1	1	1	1	1	1	1	1	1	0	0	0	0	0	0	0	0	0	0	0	d:Bacteria(1.0000),p:Proteobacteria(0.9672),c:Alphaproteobacteria(0.9782),o:Rhodobacterales(0.9758),f:Rhodobacteraceae(0.9699),g:Sulfitobacter(0.7470)	Bacteria	Proteobacteria	Alphaproteobacteria	Rhodobacterales	Rhodobacteraceae	Sulfitobacter	NA	12	12	0	4	4	4
15	15	1	1	1	1	1	1	1	1	1	1	1	1	0	0	0	0	0	0	0	0	0	0	0	d:Bacteria(1.0000),p:Proteobacteria(1.0000),c:Alphaproteobacteria(1.0000),o:Rhodobacterales(0.9826),f:Rhodobacteraceae(0.9838),g:Amylibacter(0.6585)	Bacteria	Proteobacteria	Alphaproteobacteria	Rhodobacterales	Rhodobacteraceae	Amylibacter	NA	12	12	0	4	4	4
20	20	1	1	1	1	1	1	1	1	1	1	1	1	0	0	0	0	0	0	0	0	0	0	0	d:Bacteria(1.0000),p:Proteobacteria(1.0000),c:Gammaproteobacteria(1.0000),o:Oceanospirillales(0.9832),f:SAR86_clade(0.9831),g:Unknown_Genus_1000950(0.9772)	Bacteria	Proteobacteria	Gammaproteobacteria	Oceanospirillales	SAR86_clade	Unknown_Genus_1000950	NA	12	12	0	4	4	4
25	25	1	1	1	1	1	1	1	1	1	1	1	1	0	0	0	0	0	0	0	0	0	0	0	d:Bacteria(1.0000),p:Bacteroidetes(0.9718),c:Flavobacteriia(0.9785),o:Flavobacteriales(0.9841),f:Flavobacteriaceae(0.9834),g:Polaribacter(0.6585)	Bacteria	Bacteroidetes	Flavobacteriia	Flavobacteriales	Flavobacteriaceae	Polaribacter	NA	12	12	0	4	4	4
26	26	1	1	1	1	1	1	1	1	1	1	1	1	0	0	0	0	0	0	0	0	0	0	0	d:Bacteria(1.0000),p:Actinobacteria(1.0000),c:Acidimicrobiia(1.0000),o:Acidimicrobiales(1.0000),f:OM1_clade(1.0000),g:Candidatus_Actinomarina(0.9749)	Bacteria	Actinobacteria	Acidimicrobiia	Acidimicrobiales	OM1_clade	Candidatus_Actinomarina	NA	12	12	0	4	4	4
31	31	1	1	1	1	1	1	1	1	1	1	1	1	0	0	0	0	0	0	0	0	0	0	0	d:Bacteria(1.0000),p:Bacteroidetes(0.9949),c:Flavobacteriia(0.9904),o:Flavobacteriales(0.9970),f:Flavobacteriaceae(0.9974),g:NS5_marine_group(0.9736)	Bacteria	Bacteroidetes	Flavobacteriia	Flavobacteriales	Flavobacteriaceae	NS5_marine_group	NA	12	12	0	4	4	4
32	32	1	1	1	1	1	1	1	1	1	1	1	1	0	0	0	0	0	0	0	0	0	0	0	d:Bacteria(1.0000),p:Bacteroidetes(0.9949),c:Flavobacteriia(0.9904),o:Flavobacteriales(0.9970),f:Flavobacteriaceae(0.9831),g:NS4_marine_group(0.9734)	Bacteria	Bacteroidetes	Flavobacteriia	Flavobacteriales	Flavobacteriaceae	NS4_marine_group	NA	12	12	0	4	4	4
33	34	1	1	1	1	1	1	1	1	1	1	1	1	0	0	0	0	0	0	0	0	0	0	0	d:Bacteria(1.0000),p:Proteobacteria(0.9986),c:Alphaproteobacteria(0.9968),o:SAR11_clade(0.9990),f:Surface_2(0.6504),g:Unknown_Genus_1000744(0.6585)	Bacteria	Proteobacteria	Alphaproteobacteria	SAR11_clade	Surface_2	Unknown_Genus_1000744	NA	12	12	0	4	4	4
34	35	1	1	1	1	1	1	1	1	1	1	1	1	0	0	0	0	0	0	0	0	0	0	0	d:Bacteria(1.0000),p:Bacteroidetes(1.0000),c:Flavobacteriia(1.0000),o:Flavobacteriales(1.0000),f:Flavobacteriaceae(1.0000),g:NS5_marine_group(0.9756)	Bacteria	Bacteroidetes	Flavobacteriia	Flavobacteriales	Flavobacteriaceae	NS5_marine_group	NA	12	12	0	4	4	4
35	36	1	1	1	1	1	1	1	1	1	1	1	1	0	0	0	0	0	0	0	0	0	0	0	d:Bacteria(1.0000),p:Bacteroidetes(1.0000),c:Flavobacteriia(1.0000),o:Flavobacteriales(1.0000),f:Flavobacteriaceae(0.9824),g:NS5_marine_group(0.9744)	Bacteria	Bacteroidetes	Flavobacteriia	Flavobacteriales	Flavobacteriaceae	NS5_marine_group	NA	12	12	0	4	4	4
36	37	1	1	1	1	1	1	1	1	1	1	1	1	0	0	0	0	0	0	0	0	0	0	0	d:Bacteria(1.0000),p:Proteobacteria(0.9705),c:Gammaproteobacteria(0.9778),o:Oceanospirillales(0.9830),f:SAR86_clade(0.9834),g:Unknown_Genus_1000950(0.9764)	Bacteria	Proteobacteria	Gammaproteobacteria	Oceanospirillales	SAR86_clade	Unknown_Genus_1000950	NA	12	12	0	4	4	4
44	46	1	1	1	1	1	1	1	1	1	1	1	1	0	0	0	0	0	0	0	0	0	0	0	d:Bacteria(1.0000),p:Proteobacteria(0.9949),c:Gammaproteobacteria(0.9797),o:Oceanospirillales(0.9796),f:JL_ETNP_Y6(0.5583),g:Unknown_Genus_1000942(0.4815)	Bacteria	Proteobacteria	Gammaproteobacteria	Oceanospirillales	JL_ETNP_Y6	Unknown_Genus_1000942	NA	12	12	0	4	4	4
52	54	1	1	1	1	1	1	1	1	1	1	1	1	0	0	0	0	0	0	0	0	0	0	0	d:Bacteria(1.0000),p:Proteobacteria(0.9770),c:Betaproteobacteria(0.9627),o:Methylophilales(0.8343),f:Methylophilaceae(0.8344),g:OM43_clade(0.8663)	Bacteria	Proteobacteria	Betaproteobacteria	Methylophilales	Methylophilaceae	OM43_clade	NA	12	12	0	4	4	4
60	63	1	1	1	1	1	1	1	1	1	1	1	1	0	0	0	0	0	0	0	0	0	0	0	d:Bacteria(1.0000),p:Proteobacteria(1.0000),c:Alphaproteobacteria(1.0000),o:Rickettsiales(1.0000),f:SAR116_clade(1.0000),g:Unknown_Genus_1000731(1.0000)	Bacteria	Proteobacteria	Alphaproteobacteria	Rickettsiales	SAR116_clade	Unknown_Genus_1000731	NA	12	12	0	4	4	4
77	81	1	1	1	1	1	1	1	1	1	1	1	1	0	0	0	0	0	0	0	0	0	0	0	d:Bacteria(1.0000),p:Proteobacteria(0.9913),c:Gammaproteobacteria(0.9778),o:Oceanospirillales(0.9826),f:SAR86_clade(0.9838),g:Unknown_Genus_1000950(0.9753)	Bacteria	Proteobacteria	Gammaproteobacteria	Oceanospirillales	SAR86_clade	Unknown_Genus_1000950	NA	12	12	0	4	4	4
63	5	1	1	1	1	1	1	1	1	1	1	1	1	1	1	1	1	1	1	1	1	1	1	1	d:Bacteria(1.0000),p:Bacteroidetes(1.0000),c:Flavobacteriia(1.0000),o:Flavobacteriales(1.0000),f:Flavobacteriaceae(1.0000),g:uncultured_1216(0.8429)	Bacteria	Bacteroidetes	Flavobacteriia	Flavobacteriales	Flavobacteriaceae	uncultured_1216	NA	23	12	11	8	7	8
10	10	0	0	0	0	0	0	0	0	0	0	0	1	1	1	1	1	1	1	1	1	1	1	1	d:Bacteria(1.0000),p:Bacteroidetes(0.9913),c:Flavobacteriia(0.9848),o:Flavobacteriales(0.9950),f:Flavobacteriaceae(0.9841),g:Maribacter(0.8429)	Bacteria	Bacteroidetes	Flavobacteriia	Flavobacteriales	Flavobacteriaceae	Maribacter	NA	12	1	11	4	3	5
11	11	0	0	0	0	1	1	0	0	0	0	0	0	1	1	1	1	1	1	1	1	1	1	1	d:Bacteria(1.0000),p:Proteobacteria(0.9931),c:Gammaproteobacteria(0.9573),o:Xanthomonadales(0.9720),f:JTB255_marine_benthic_group(0.9179),g:Unknown_Genus_1000984(0.9601)	Bacteria	Proteobacteria	Gammaproteobacteria	Xanthomonadales	JTB255_marine_benthic_group	Unknown_Genus_1000984	NA	13	2	11	4	5	4
13	13	0	0	0	0	0	0	0	0	0	0	0	0	1	1	1	1	1	1	1	1	1	1	1	d:Bacteria(1.0000),p:Proteobacteria(1.0000),c:Deltaproteobacteria(1.0000),o:Myxococcales(0.9836),f:Sandaracinaceae(0.9834),g:uncultured_11491(0.9764)	Bacteria	Proteobacteria	Deltaproteobacteria	Myxococcales	Sandaracinaceae	uncultured_11491	NA	11	0	11	4	3	4
19	19	0	0	0	0	0	0	0	0	0	0	0	0	1	1	1	1	1	1	1	1	1	1	1	d:Bacteria(1.0000),p:Bacteroidetes(0.9592),c:Flavobacteriia(0.9681),o:Flavobacteriales(0.9745),f:Flavobacteriaceae(0.9491),g:Robiginitalea(0.3044)	Bacteria	Bacteroidetes	Flavobacteriia	Flavobacteriales	Flavobacteriaceae	Robiginitalea	NA	11	0	11	4	3	4
21	21	0	0	0	0	0	0	0	0	0	0	0	0	1	1	1	1	1	1	1	1	1	1	1	d:Bacteria(1.0000),p:Proteobacteria(0.9698),c:Gammaproteobacteria(0.9786),o:BD7_8_marine_group(0.9796),f:Unknown_Family_1002603(0.9845),g:Unknown_Genus_1000892(0.9746)	Bacteria	Proteobacteria	Gammaproteobacteria	BD7_8_marine_group	Unknown_Family_1002603	Unknown_Genus_1000892	NA	11	0	11	4	3	4
22	22	0	0	0	0	0	0	0	0	0	0	0	0	1	1	1	1	1	1	1	1	1	1	1	d:Bacteria(1.0000),p:Bacteroidetes(0.9840),c:Flavobacteriia(0.9835),o:Flavobacteriales(0.9909),f:Flavobacteriaceae(0.9841),g:Zeaxanthinibacter(0.8194)	Bacteria	Bacteroidetes	Flavobacteriia	Flavobacteriales	Flavobacteriaceae	Zeaxanthinibacter	NA	11	0	11	4	3	4
23	23	1	0	0	0	0	0	0	0	0	0	0	0	1	1	1	1	1	1	1	1	1	1	1	d:Bacteria(1.0000),p:Bacteroidetes(0.9672),c:Flavobacteriia(0.9782),o:Flavobacteriales(0.9828),f:Flavobacteriaceae(0.9836),g:Aquibacter(0.9367)	Bacteria	Bacteroidetes	Flavobacteriia	Flavobacteriales	Flavobacteriaceae	Aquibacter	NA	12	1	11	5	3	4
29	29	0	1	0	0	0	0	0	0	0	0	0	0	1	1	1	1	1	1	1	1	1	1	1	d:Bacteria(1.0000),p:Bacteroidetes(0.9840),c:Flavobacteriia(0.9835),o:Flavobacteriales(0.9909),f:Flavobacteriaceae(0.9923),g:Muriicola(0.3044)	Bacteria	Bacteroidetes	Flavobacteriia	Flavobacteriales	Flavobacteriaceae	Muriicola	NA	12	1	11	5	3	4
37	38	0	0	0	0	0	0	0	0	0	0	0	0	1	1	1	1	1	1	1	1	1	1	1	d:Bacteria(1.0000),p:Proteobacteria(0.9646),c:Gammaproteobacteria(0.9410),o:Chromatiales(0.9182),f:Ectothiorhodospiraceae(0.9075),g:Unknown_Genus_1000902(0.9132)	Bacteria	Proteobacteria	Gammaproteobacteria	Chromatiales	Ectothiorhodospiraceae	Unknown_Genus_1000902	NA	11	0	11	4	3	4
39	40	0	0	0	0	0	0	0	0	0	0	0	0	1	1	1	1	1	1	1	1	1	1	1	d:Bacteria(1.0000),p:Bacteroidetes(0.9705),c:Sphingobacteriia(0.9248),o:Sphingobacteriales(0.8343),f:Saprospiraceae(0.6964),g:uncultured_1272(0.2159)	Bacteria	Bacteroidetes	Sphingobacteriia	Sphingobacteriales	Saprospiraceae	uncultured_1272	NA	11	0	11	4	3	4
40	42	0	0	0	0	0	0	0	0	0	0	1	0	1	1	1	1	1	1	1	1	1	1	1	d:Bacteria(1.0000),p:Bacteroidetes(0.9230),c:Flavobacteriia(0.9302),o:Flavobacteriales(0.8623),f:Flavobacteriaceae(0.8344),g:Lutibacter(0.1411)	Bacteria	Bacteroidetes	Flavobacteriia	Flavobacteriales	Flavobacteriaceae	Lutibacter	NA	12	1	11	4	3	5
41	43	0	0	0	0	0	0	0	0	0	0	0	0	1	1	1	1	1	1	1	1	1	1	1	d:Bacteria(1.0000),p:Proteobacteria(0.9550),c:Alphaproteobacteria(0.9464),o:Rhodobacterales(0.7223),f:Rhodobacteraceae(0.6504),g:Thalassobius(0.1411)	Bacteria	Proteobacteria	Alphaproteobacteria	Rhodobacterales	Rhodobacteraceae	Thalassobius	NA	11	0	11	4	3	4
48	50	0	0	0	0	0	0	0	0	0	0	0	0	1	1	1	1	1	1	1	1	1	1	1	d:Bacteria(1.0000),p:Proteobacteria(0.9698),c:Alphaproteobacteria(0.9778),o:Caulobacterales(0.9809),f:Hyphomonadaceae(0.9843),g:Robiginitomaculum(0.9132)	Bacteria	Proteobacteria	Alphaproteobacteria	Caulobacterales	Hyphomonadaceae	Robiginitomaculum	NA	11	0	11	4	3	4
50	52	0	0	0	0	0	0	0	0	0	0	0	0	1	1	1	1	1	1	1	1	1	1	1	d:Bacteria(1.0000),p:Proteobacteria(0.9656),c:Gammaproteobacteria(0.8575),o:Xanthomonadales(0.7503),f:JTB255_marine_benthic_group(0.6964),g:Unknown_Genus_1000984(0.7470)	Bacteria	Proteobacteria	Gammaproteobacteria	Xanthomonadales	JTB255_marine_benthic_group	Unknown_Genus_1000984	NA	11	0	11	4	3	4
51	53	0	0	0	0	0	0	0	0	0	0	0	0	1	1	1	1	1	1	1	1	1	1	1	d:Bacteria(1.0000),p:Bacteroidetes(0.9738),c:Sphingobacteriia(0.9573),o:Sphingobacteriales(0.9720),f:Saprospiraceae(0.9387),g:uncultured_1272(0.6585)	Bacteria	Bacteroidetes	Sphingobacteriia	Sphingobacteriales	Saprospiraceae	uncultured_1272	NA	11	0	11	4	3	4
54	56	0	0	0	0	0	0	0	0	0	0	0	0	1	1	1	1	1	1	1	1	1	1	1	d:Bacteria(1.0000),p:Bacteroidetes(0.7206),c:Sphingobacteriia(0.5474),o:Sphingobacteriales(0.3172),f:S15_21(0.1402),g:Unknown_Genus_1000338(0.0104)	Bacteria	Bacteroidetes	Sphingobacteriia	Sphingobacteriales	S15_21	Unknown_Genus_1000338	NA	11	0	11	4	3	4
56	58	0	0	0	0	0	0	0	0	0	0	0	0	1	1	1	1	1	1	1	1	1	1	1	d:Bacteria(1.0000),p:Bacteroidetes(0.9738),c:Cytophagia(0.9775),o:Cytophagales(0.9834),f:Flammeovirgaceae(0.9845),g:uncultured_1059(0.9741)	Bacteria	Bacteroidetes	Cytophagia	Cytophagales	Flammeovirgaceae	uncultured_1059	NA	11	0	11	4	3	4
57	60	0	0	0	0	0	0	0	0	0	0	0	0	1	1	1	1	1	1	1	1	1	1	1	d:Bacteria(1.0000),p:Chlorobi(0.9635),c:Ignavibacteria(0.9797),o:Ignavibacteriales(0.9796),f:Ignavibacteriaceae(0.7424),g:Ignavibacterium(0.8194)	Bacteria	Chlorobi	Ignavibacteria	Ignavibacteriales	Ignavibacteriaceae	Ignavibacterium	NA	11	0	11	4	3	4
62	65	0	0	0	0	0	0	0	0	0	0	0	0	1	1	1	1	1	1	1	1	1	1	1	d:Bacteria(1.0000),p:Bacteroidetes(0.9592),c:Flavobacteriia(0.9681),o:Flavobacteriales(0.9745),f:Flavobacteriaceae(0.9595),g:Aquibacter(0.3930)	Bacteria	Bacteroidetes	Flavobacteriia	Flavobacteriales	Flavobacteriaceae	Aquibacter	NA	11	0	11	4	3	4
64	67	0	0	0	0	0	0	0	0	0	0	0	0	1	1	1	1	1	1	1	1	1	1	1	d:Bacteria(1.0000),p:Bacteroidetes(0.9230),c:Flavobacteriia(0.9302),o:Flavobacteriales(0.8623),f:Flavobacteriaceae(0.8344),g:Ulvibacter(0.1118)	Bacteria	Bacteroidetes	Flavobacteriia	Flavobacteriales	Flavobacteriaceae	Ulvibacter	NA	11	0	11	4	3	4
65	68	0	0	0	0	0	0	0	0	0	0	0	0	1	1	1	1	1	1	1	1	1	1	1	d:Bacteria(1.0000),p:Bacteroidetes(0.9550),c:Sphingobacteriia(0.9248),o:Sphingobacteriales(0.8343),f:Saprospiraceae(0.7884),g:uncultured_1272(0.3930)	Bacteria	Bacteroidetes	Sphingobacteriia	Sphingobacteriales	Saprospiraceae	uncultured_1272	NA	11	0	11	4	3	4
67	70	0	0	0	0	0	0	0	0	0	0	1	1	1	1	1	1	1	1	1	1	1	1	1	d:Bacteria(1.0000),p:Proteobacteria(0.9665),c:Deltaproteobacteria(0.9786),o:Desulfobacterales(0.9826),f:Desulfobulbaceae(0.9838),g:Desulfotalea(0.5700)	Bacteria	Proteobacteria	Deltaproteobacteria	Desulfobacterales	Desulfobulbaceae	Desulfotalea	NA	13	2	11	4	3	6
69	73	0	0	0	0	0	0	0	0	0	0	0	0	1	1	1	1	1	1	1	1	1	1	1	d:Bacteria(1.0000),p:Bacteroidetes(0.9646),c:Sphingobacteriia(0.6924),o:Sphingobacteriales(0.6091),f:Saprospiraceae(0.4137),g:uncultured_1272(0.0283)	Bacteria	Bacteroidetes	Sphingobacteriia	Sphingobacteriales	Saprospiraceae	uncultured_1272	NA	11	0	11	4	3	4
72	76	0	0	0	0	0	0	0	0	0	0	0	0	1	1	1	1	1	1	1	1	1	1	1	d:Bacteria(1.0000),p:Proteobacteria(0.9646),c:Gammaproteobacteria(0.9519),o:E01_9C_26_marine_group(0.9462),f:Unknown_Family_1002611(0.9179),g:Unknown_Genus_1000908(0.9601)	Bacteria	Proteobacteria	Gammaproteobacteria	E01_9C_26_marine_group	Unknown_Family_1002611	Unknown_Genus_1000908	NA	11	0	11	4	3	4
78	82	0	0	0	0	0	0	0	0	0	0	0	0	1	1	1	1	1	1	1	1	1	1	1	d:Bacteria(1.0000),p:Bacteroidetes(0.7815),c:Sphingobacteriia(0.6924),o:Sphingobacteriales(0.6091),f:Saprospiraceae(0.3412),g:uncultured_1272(0.0212)	Bacteria	Bacteroidetes	Sphingobacteriia	Sphingobacteriales	Saprospiraceae	uncultured_1272	NA	11	0	11	4	3	4
111	117	0	0	0	0	0	0	0	0	0	0	0	0	1	1	1	1	1	1	1	1	1	1	1	d:Bacteria(1.0000),p:Bacteroidetes(0.7462),c:Sphingobacteriia(0.6329),o:Sphingobacteriales(0.5481),f:Saprospiraceae(0.3412),g:Phaeodactylibacter(0.0140)	Bacteria	Bacteroidetes	Sphingobacteriia	Sphingobacteriales	Saprospiraceae	Phaeodactylibacter	NA	11	0	11	4	3	4
66	5	1	1	1	1	1	1	1	1	1	1	1	1	1	1	1	1	1	1	1	1	1	1	1	d:Bacteria(1.0000),p:Bacteroidetes(1.0000),c:Flavobacteriia(1.0000),o:Flavobacteriales(1.0000),f:Flavobacteriaceae(1.0000),g:uncultured_1216(0.8429)	Bacteria	Bacteroidetes	Flavobacteriia	Flavobacteriales	Flavobacteriaceae	uncultured_1216	NA	23	12	11	8	7	8
68	5	1	1	1	1	1	1	1	1	1	1	1	1	1	1	1	1	1	1	1	1	1	1	1	d:Bacteria(1.0000),p:Bacteroidetes(1.0000),c:Flavobacteriia(1.0000),o:Flavobacteriales(1.0000),f:Flavobacteriaceae(1.0000),g:uncultured_1216(0.8429)	Bacteria	Bacteroidetes	Flavobacteriia	Flavobacteriales	Flavobacteriaceae	uncultured_1216	NA	23	12	11	8	7	8
610	5	1	1	1	1	1	1	1	1	1	1	1	1	1	1	1	1	1	1	1	1	1	1	1	d:Bacteria(1.0000),p:Bacteroidetes(1.0000),c:Flavobacteriia(1.0000),o:Flavobacteriales(1.0000),f:Flavobacteriaceae(1.0000),g:uncultured_1216(0.8429)	Bacteria	Bacteroidetes	Flavobacteriia	Flavobacteriales	Flavobacteriaceae	uncultured_1216	NA	23	12	11	8	7	8
