# Supplementary material for: Community ecology across bacteria, archaea and microbial eukaryotes in the sediment and seawater of coastal Puerto Nuevo, Baja California
Source: PLoS One. 2019 Feb 14;14(2):e0212355. doi: 10.1371/journal.pone.0212355 (PMC6375613; doi:10.1371/journal.pone.0212355)
Supplement: S8 Table — Full output table for 18S core taxa found along coastal Puerto Nuevo. (CSV) [file pone.0212355.s008.csv]

Supplemental Table 8. 18S Core Microbial Community
	OTU	s_A2	s_A3	s_A4	s_B1	s_B2	s_B4	s_C1	s_C2	s_C3	w_A1	w_A2	w_A3	w_A4	w_B1	w_B2	w_B3	w_B4	w_C1	w_C2	w_C3	w_C4	Taxa	Kingdom	Phylum	Class	Order	Family	Genus	Species	TotalSum	WatSum	SedSum	SHSum	MNSum	MJSum
1	1	1	1	1	1	1	1	1	1	1	1	1	1	1	1	1	1	1	1	1	1	1	d:Eukaryota(1.0000),p:Florideophycidae(0.7900),c:Corallinophycidae(0.7732),o:Unknown_Order_1003045(0.7824),f:Unknown_Family_1003046(0.8281),g:Mesophyllum(0.2265)	Eukaryota	Florideophycidae	Corallinophycidae	Unknown_Order_1003045	Unknown_Family_1003046	Mesophyllum	NA	20	11	9	7	7	7
2	2	1	1	1	1	1	1	1	1	1	1	1	1	1	1	1	1	1	1	1	1	1	d:Eukaryota(0.9672),p:Ochrophyta(0.2717),c:Diatomea(0.1472),o:Bacillariophytina(0.0201),f:Bacillariophyceae(0.0084),g:Psammodictyon(0.0019)	Eukaryota	Ochrophyta	Diatomea	Bacillariophytina	Bacillariophyceae	Psammodictyon	NA	20	11	9	7	7	7
6	7	1	1	1	1	1	1	1	1	1	1	1	1	1	1	1	1	1	1	1	1	1	d:Eukaryota(1.0000),p:Ochrophyta(0.4428),c:Diatomea(0.3267),o:Coscinodiscophytina(0.0942),f:Fragilariales(0.0486),g:Licmophora(0.0150)	Eukaryota	Ochrophyta	Diatomea	Coscinodiscophytina	Fragilariales	Licmophora	NA	20	11	9	7	7	7
11	1	1	1	1	1	1	1	1	1	1	1	1	1	1	1	1	1	1	1	1	1	1	d:Eukaryota(1.0000),p:Florideophycidae(0.7900),c:Corallinophycidae(0.7732),o:Unknown_Order_1003045(0.7824),f:Unknown_Family_1003046(0.8281),g:Mesophyllum(0.2265)	Eukaryota	Florideophycidae	Corallinophycidae	Unknown_Order_1003045	Unknown_Family_1003046	Mesophyllum	NA	20	11	9	7	7	7
22	2	1	1	1	1	1	1	1	1	1	1	1	1	1	1	1	1	1	1	1	1	1	d:Eukaryota(0.9672),p:Ochrophyta(0.2717),c:Diatomea(0.1472),o:Bacillariophytina(0.0201),f:Bacillariophyceae(0.0084),g:Psammodictyon(0.0019)	Eukaryota	Ochrophyta	Diatomea	Bacillariophytina	Bacillariophyceae	Psammodictyon	NA	20	11	9	7	7	7
4	4	1	0	0	0	0	1	0	0	1	1	1	1	1	1	1	1	1	1	1	1	1	d:Eukaryota(1.0000),p:Dinoflagellata(0.6278),c:Dinophyceae(0.6316),o:Gymnodiniphycidae(0.5718),f:Gymnodinium_clade(0.5711),g:Spiniferodinium(0.6733)	Eukaryota	Dinoflagellata	Dinophyceae	Gymnodiniphycidae	Gymnodinium_clade	Spiniferodinium	NA	14	11	3	5	5	5
61	7	1	1	1	1	1	1	1	1	1	1	1	1	1	1	1	1	1	1	1	1	1	d:Eukaryota(1.0000),p:Ochrophyta(0.4428),c:Diatomea(0.3267),o:Coscinodiscophytina(0.0942),f:Fragilariales(0.0486),g:Licmophora(0.0150)	Eukaryota	Ochrophyta	Diatomea	Coscinodiscophytina	Fragilariales	Licmophora	NA	20	11	9	7	7	7
10	11	0	0	0	0	0	0	0	0	0	1	1	1	1	1	1	1	1	1	1	1	1	d:Eukaryota(0.5829),p:Ochrophyta(0.1058),c:Diatomea(0.0559),o:Bacillariophytina(0.0100),f:Bacillariophyceae(0.0033),g:Frustulia(0.0013)	Eukaryota	Ochrophyta	Diatomea	Bacillariophytina	Bacillariophyceae	Frustulia	NA	11	11	0	4	4	4
26	28	0	0	0	0	0	0	0	0	0	1	1	1	1	1	1	1	1	1	1	1	1	d:Eukaryota(1.0000),p:Unknown_Phylum_1002968(0.7719),c:Trebouxiophyceae(0.4036),o:Chlorellales(0.2912),f:Unknown_Family_1003011(0.1599),g:Nannochloris(0.0547)	Eukaryota	Unknown_Phylum_1002968	Trebouxiophyceae	Chlorellales	Unknown_Family_1003011	Nannochloris	NA	11	11	0	4	4	4
12	1	1	1	1	1	1	1	1	1	1	1	1	1	1	1	1	1	1	1	1	1	1	d:Eukaryota(1.0000),p:Florideophycidae(0.7900),c:Corallinophycidae(0.7732),o:Unknown_Order_1003045(0.7824),f:Unknown_Family_1003046(0.8281),g:Mesophyllum(0.2265)	Eukaryota	Florideophycidae	Corallinophycidae	Unknown_Order_1003045	Unknown_Family_1003046	Mesophyllum	NA	20	11	9	7	7	7
23	2	1	1	1	1	1	1	1	1	1	1	1	1	1	1	1	1	1	1	1	1	1	d:Eukaryota(0.9672),p:Ochrophyta(0.2717),c:Diatomea(0.1472),o:Bacillariophytina(0.0201),f:Bacillariophyceae(0.0084),g:Psammodictyon(0.0019)	Eukaryota	Ochrophyta	Diatomea	Bacillariophytina	Bacillariophyceae	Psammodictyon	NA	20	11	9	7	7	7
62	7	1	1	1	1	1	1	1	1	1	1	1	1	1	1	1	1	1	1	1	1	1	d:Eukaryota(1.0000),p:Ochrophyta(0.4428),c:Diatomea(0.3267),o:Coscinodiscophytina(0.0942),f:Fragilariales(0.0486),g:Licmophora(0.0150)	Eukaryota	Ochrophyta	Diatomea	Coscinodiscophytina	Fragilariales	Licmophora	NA	20	11	9	7	7	7
7	8	1	1	1	1	1	1	1	1	1	0	0	0	0	0	0	0	0	0	0	0	0	d:Eukaryota(0.8994),p:Arthropoda(0.2125),c:Insecta(0.1026),o:Orthoptera(0.0178),f:Unknown_Family_1003417(0.0073),g:Unknown_Genus_1001292(0.0017)	Eukaryota	Arthropoda	Insecta	Orthoptera	Unknown_Family_1003417	Unknown_Genus_1001292	NA	9	0	9	3	3	3
9	10	1	1	1	1	1	1	1	1	1	0	0	0	0	0	0	0	0	0	0	0	0	d:Eukaryota(1.0000),p:Ochrophyta(0.5899),c:Diatomea(0.5217),o:Bacillariophytina(0.2150),f:Bacillariophyceae(0.1131),g:Nitzschia(0.0357)	Eukaryota	Ochrophyta	Diatomea	Bacillariophytina	Bacillariophyceae	Nitzschia	NA	9	0	9	3	3	3
30	32	1	1	1	1	1	1	1	1	1	0	0	0	0	0	1	0	0	0	0	0	0	d:Eukaryota(1.0000),p:Unknown_Phylum_1003810(0.5646),c:Unknown_Class_1003811(0.4661),o:Unknown_Order_1003812(0.3108),f:Unknown_Family_1003813(0.2691),g:Unknown_Genus_1001715(0.2265)	Eukaryota	Unknown_Phylum_1003810	Unknown_Class_1003811	Unknown_Order_1003812	Unknown_Family_1003813	Unknown_Genus_1001715	NA	10	1	9	3	4	3
46	48	1	1	1	1	1	1	1	1	1	0	0	0	0	0	0	0	0	0	0	0	0	d:Eukaryota(1.0000),p:Dinoflagellata(0.5646),c:Dinophyceae(0.4661),o:Gymnodiniphycidae(0.3108),f:Gymnodinium_clade(0.2691),g:Spiniferodinium(0.2265)	Eukaryota	Dinoflagellata	Dinophyceae	Gymnodiniphycidae	Gymnodinium_clade	Spiniferodinium	NA	9	0	9	3	3	3
48	50	1	1	1	1	1	1	1	1	1	0	0	0	0	0	0	0	0	0	0	0	0	d:Eukaryota(0.7411),p:Ochrophyta(0.1458),c:Diatomea(0.0793),o:Bacillariophytina(0.0145),f:Bacillariophyceae(0.0056),g:Nitzschia(0.0015)	Eukaryota	Ochrophyta	Diatomea	Bacillariophytina	Bacillariophyceae	Nitzschia	NA	9	0	9	3	3	3
51	53	1	1	1	1	1	1	1	1	1	0	0	0	0	0	0	0	0	0	0	0	0	d:Eukaryota(1.0000),p:Ciliophora(0.4428),c:Intramacronucleata(0.3267),o:Spirotrichea(0.2323),f:Hypotrichia(0.0670),g:Holosticha(0.0180)	Eukaryota	Ciliophora	Intramacronucleata	Spirotrichea	Hypotrichia	Holosticha	NA	9	0	9	3	3	3
67	70	1	1	1	1	1	1	1	1	1	0	0	0	0	1	0	0	0	0	0	0	0	d:Eukaryota(1.0000),p:Ochrophyta(0.3915),c:Diatomea(0.2778),o:Coscinodiscophytina(0.0769),f:Fragilariales(0.0394),g:Licmophora(0.0121)	Eukaryota	Ochrophyta	Diatomea	Coscinodiscophytina	Fragilariales	Licmophora	NA	10	1	9	3	4	3
13	1	1	1	1	1	1	1	1	1	1	1	1	1	1	1	1	1	1	1	1	1	1	d:Eukaryota(1.0000),p:Florideophycidae(0.7900),c:Corallinophycidae(0.7732),o:Unknown_Order_1003045(0.7824),f:Unknown_Family_1003046(0.8281),g:Mesophyllum(0.2265)	Eukaryota	Florideophycidae	Corallinophycidae	Unknown_Order_1003045	Unknown_Family_1003046	Mesophyllum	NA	20	11	9	7	7	7
24	2	1	1	1	1	1	1	1	1	1	1	1	1	1	1	1	1	1	1	1	1	1	d:Eukaryota(0.9672),p:Ochrophyta(0.2717),c:Diatomea(0.1472),o:Bacillariophytina(0.0201),f:Bacillariophyceae(0.0084),g:Psammodictyon(0.0019)	Eukaryota	Ochrophyta	Diatomea	Bacillariophytina	Bacillariophyceae	Psammodictyon	NA	20	11	9	7	7	7
3	3	1	1	1	0	1	1	1	1	1	1	1	1	1	1	1	1	0	1	1	1	1	d:Eukaryota(0.9446),p:Ochrophyta(0.2717),c:Diatomea(0.1472),o:Bacillariophytina(0.0201),f:Bacillariophyceae(0.0084),g:Nitzschia(0.0019)	Eukaryota	Ochrophyta	Diatomea	Bacillariophytina	Bacillariophyceae	Nitzschia	NA	18	10	8	7	5	7
63	7	1	1	1	1	1	1	1	1	1	1	1	1	1	1	1	1	1	1	1	1	1	d:Eukaryota(1.0000),p:Ochrophyta(0.4428),c:Diatomea(0.3267),o:Coscinodiscophytina(0.0942),f:Fragilariales(0.0486),g:Licmophora(0.0150)	Eukaryota	Ochrophyta	Diatomea	Coscinodiscophytina	Fragilariales	Licmophora	NA	20	11	9	7	7	7
8	9	1	1	1	1	1	0	1	1	1	1	1	1	1	1	0	0	0	1	1	1	1	d:Eukaryota(1.0000),p:Unknown_Phylum_1002968(0.5284),c:Ulvophyceae(0.3104),o:Unknown_Order_1003017(0.2150),f:Unknown_Family_1003018(0.1131),g:Unknown_Genus_1001105(0.0357)	Eukaryota	Unknown_Phylum_1002968	Ulvophyceae	Unknown_Order_1003017	Unknown_Family_1003018	Unknown_Genus_1001105	NA	16	8	8	7	3	7
21	22	1	1	1	1	1	0	1	1	1	1	1	1	1	1	1	1	1	1	0	1	1	d:Eukaryota(1.0000),p:Ochrophyta(0.5113),c:Diatomea(0.3757),o:Coscinodiscophytina(0.1287),f:Fragilariales(0.0670),g:Licmophora(0.0210)	Eukaryota	Ochrophyta	Diatomea	Coscinodiscophytina	Fragilariales	Licmophora	NA	18	10	8	7	6	6
14	1	1	1	1	1	1	1	1	1	1	1	1	1	1	1	1	1	1	1	1	1	1	d:Eukaryota(1.0000),p:Florideophycidae(0.7900),c:Corallinophycidae(0.7732),o:Unknown_Order_1003045(0.7824),f:Unknown_Family_1003046(0.8281),g:Mesophyllum(0.2265)	Eukaryota	Florideophycidae	Corallinophycidae	Unknown_Order_1003045	Unknown_Family_1003046	Mesophyllum	NA	20	11	9	7	7	7
25	2	1	1	1	1	1	1	1	1	1	1	1	1	1	1	1	1	1	1	1	1	1	d:Eukaryota(0.9672),p:Ochrophyta(0.2717),c:Diatomea(0.1472),o:Bacillariophytina(0.0201),f:Bacillariophyceae(0.0084),g:Psammodictyon(0.0019)	Eukaryota	Ochrophyta	Diatomea	Bacillariophytina	Bacillariophyceae	Psammodictyon	NA	20	11	9	7	7	7
64	7	1	1	1	1	1	1	1	1	1	1	1	1	1	1	1	1	1	1	1	1	1	d:Eukaryota(1.0000),p:Ochrophyta(0.4428),c:Diatomea(0.3267),o:Coscinodiscophytina(0.0942),f:Fragilariales(0.0486),g:Licmophora(0.0150)	Eukaryota	Ochrophyta	Diatomea	Coscinodiscophytina	Fragilariales	Licmophora	NA	20	11	9	7	7	7
15	1	1	1	1	1	1	1	1	1	1	1	1	1	1	1	1	1	1	1	1	1	1	d:Eukaryota(1.0000),p:Florideophycidae(0.7900),c:Corallinophycidae(0.7732),o:Unknown_Order_1003045(0.7824),f:Unknown_Family_1003046(0.8281),g:Mesophyllum(0.2265)	Eukaryota	Florideophycidae	Corallinophycidae	Unknown_Order_1003045	Unknown_Family_1003046	Mesophyllum	NA	20	11	9	7	7	7
27	2	1	1	1	1	1	1	1	1	1	1	1	1	1	1	1	1	1	1	1	1	1	d:Eukaryota(0.9672),p:Ochrophyta(0.2717),c:Diatomea(0.1472),o:Bacillariophytina(0.0201),f:Bacillariophyceae(0.0084),g:Psammodictyon(0.0019)	Eukaryota	Ochrophyta	Diatomea	Bacillariophytina	Bacillariophyceae	Psammodictyon	NA	20	11	9	7	7	7
31	3	1	1	1	0	1	1	1	1	1	1	1	1	1	1	1	1	0	1	1	1	1	d:Eukaryota(0.9446),p:Ochrophyta(0.2717),c:Diatomea(0.1472),o:Bacillariophytina(0.0201),f:Bacillariophyceae(0.0084),g:Nitzschia(0.0019)	Eukaryota	Ochrophyta	Diatomea	Bacillariophytina	Bacillariophyceae	Nitzschia	NA	18	10	8	7	5	7
65	7	1	1	1	1	1	1	1	1	1	1	1	1	1	1	1	1	1	1	1	1	1	d:Eukaryota(1.0000),p:Ochrophyta(0.4428),c:Diatomea(0.3267),o:Coscinodiscophytina(0.0942),f:Fragilariales(0.0486),g:Licmophora(0.0150)	Eukaryota	Ochrophyta	Diatomea	Coscinodiscophytina	Fragilariales	Licmophora	NA	20	11	9	7	7	7
81	9	1	1	1	1	1	0	1	1	1	1	1	1	1	1	0	0	0	1	1	1	1	d:Eukaryota(1.0000),p:Unknown_Phylum_1002968(0.5284),c:Ulvophyceae(0.3104),o:Unknown_Order_1003017(0.2150),f:Unknown_Family_1003018(0.1131),g:Unknown_Genus_1001105(0.0357)	Eukaryota	Unknown_Phylum_1002968	Ulvophyceae	Unknown_Order_1003017	Unknown_Family_1003018	Unknown_Genus_1001105	NA	16	8	8	7	3	7
